# Supplementary material for: Glomerales Dominate Arbuscular Mycorrhizal Fungal Communities Associated with Spontaneous Plants in Phosphate-Rich Soils of Former Rock Phosphate Mining Sites
Source: Microorganisms. 2022 Dec 5;10(12):2406. doi: 10.3390/microorganisms10122406 (PMC9782746; doi:10.3390/microorganisms10122406)
Supplement: Supplementary file 1 [file microorganisms-10-02406-s001.zip]

Archive with 3 entries (3 files):
- microorganisms-1977653-supplementary.pdf
- TableS2.xlsx
- TableS3.xlsx
