# Supplementary material for: Glomerales Dominate Arbuscular Mycorrhizal Fungal Communities Associated with Spontaneous Plants in Phosphate-Rich Soils of Former Rock Phosphate Mining Sites
Source: Microorganisms. 2022 Dec 5;10(12):2406. doi: 10.3390/microorganisms10122406 (PMC9782746; doi:10.3390/microorganisms10122406)
Supplement: Supplementary file 1 [file microorganisms-10-02406-s001.zip › TableS2.xlsx]

## Sheet: Table S2
Sample	CS1	CS2	CS3	CS4	CS5	CS6	CS7	CS8	CS9	CS10	CS11	CS12	CS13	CS14	CS15	CS16	CS17	CS18	CS19	CS20	CS21	CS22	CS23	CS24
Localization	L1 - P				L1 - nP				L2 - P				L2 - nP				L3 - P				L3 - nP
Plant Species	Species 1	Species 2	Species 3	Species 4	Species 1	Species 2	Species 3	Species 4	Species 1	Species 2	Species 3	Species 4	Species 1	Species 2	Species 3	Species 4	Species 1	Species 2	Species 3	Species 4	Species 1	Species 2	Species 3	Species 4
Number of read (Silva)	17445	11198	8281	34615	15663	15806	16734	24684	6249	2898	3091	4279	22076	1806	7849	14787	32029	24895	33848	14554	33198	26734	9130	6608
Number of read (Phylogenetic)	17213	10489	4237	34045	12250	14933	16414	20578	6028	2462	2406	3978	21090	1721	6537	11713	31723	24429	32428	12355	32561	26587	9048	5794
Number of ASV (Silva)	32	38	32	52	35	43	50	56	7	18	21	32	41	22	23	31	37	33	41	46	46	46	21	23
Number of ASV (Phylogenetic)	29	31	22	43	25	37	42	45	4	14	17	26	32	19	12	22	36	27	36	40	39	43	19	15
Sample	CMAA1	CMAA2	CMAA3	CMAA4	CMAB1	CMAB2	CMAB3	CMAB4	CMAC1	CMAC2	CMAC3	CMAC4	CMAD1	CMAD2	CMAD3	CMAD4	CMAE1	CMAE2	CMAE3	CMAE4	CMAF1	CMAF2	CMAF3	CMAF4
Localization	L1 - P				L1 - nP				L2 - P				L2 - nP				L3 - P				L3 - nP
Plant Species	Species 1	Species 2	Species 3	Species 4	Species 1	Species 2	Species 3	Species 4	Species 1	Species 2	Species 3	Species 4	Species 1	Species 2	Species 3	Species 4	Species 1	Species 2	Species 3	Species 4	Species 1	Species 2	Species 3	Species 4
Number of read (Silva)	7547	886	1940	4122	10156	682	5006	4034	1143	6586	253	3189	14676	912	12996	55	1487	904	1001	6479	2467	2535	9050	2727
Number of read (Phylogenetic)	7466	795	1890	4078	10030	663	4987	3945	986	6440	253	2982	14675	895	12991	55	1367	625	919	6373	2414	2496	8294	2625
Number of ASV (Silva)	40	14	24	30	53	15	24	38	22	34	5	28	36	18	33	2	19	19	22	28	26	20	46	37
Number of ASV (Phylogenetic)	37	11	22	29	50	14	23	35	18	31	5	23	35	17	32	2	16	13	20	26	24	18	43	33
