# Supplementary material for: Glomerales Dominate Arbuscular Mycorrhizal Fungal Communities Associated with Spontaneous Plants in Phosphate-Rich Soils of Former Rock Phosphate Mining Sites
Source: Microorganisms. 2022 Dec 5;10(12):2406. doi: 10.3390/microorganisms10122406 (PMC9782746; doi:10.3390/microorganisms10122406)
Supplement: Supplementary file 1 [file microorganisms-10-02406-s001.zip › TableS3.xlsx]

## Sheet: Silva
asv	sequences	Kingdom	Phylum	Class	Order	Family	Genus	CMAA1	CMAD1	CS1	CS13	CMAA2	CMAD2	CS2	CS14	CMAA3	CMAD3	CS3	CS15	CMAA4	CMAD4	CS4	CS16	CMAB1	CMAE1	CS5	CS17	CMAB2	CMAE2	CS6	CS18	CMAB3	CMAE3	CS7	CS19	CMAB4	CMAE4	CS8	CS20	CMAC1	CMAF1	CS9	CS21	CMAC2	CMAF2	CS10	CS22	CMAC3	CMAF3
>asv62	CGGTAATTCCAGCTCCAATAGCGTATATTAAAGTTGTTGCAGTTAAAAAGCTCGTAGTTGAATTTCGGGGTTAGCAGGTCGGTCGTGCCATCGGTATGAACTGGTCTCGCTGATCCCTCCCTCTTGAAGAACTGTGATGCCATTAATTTGGTGTCGCAGGGAATCAGGACTGTTACTTTGAAAAAATTAGAGTGTTTAAAGCAGGCTCACGCTTGAATACATTAGCATGGAATAATGAAATAGGACGTTTGATCCTATTTTGTTGGTTTCTAGGATTGACGTAATGATTAATAGGGATAGTTGGGGGCATTAGTATTCAATTGTCAGAGGTGAAATTCTTGGATTTATTGAAGACTAACTACTGCGAAAGCATTTGCCAAGGATGTTTTCATTAATCAA	Eukaryota	Mucoromycota	Glomeromycetes	Glomerales	NA	NA	476	1068	925	4905	0	0	753	263	97	582	733	385	807	0	1561	754	982	54	4384	5969	40	0	997	6281	49	92	182	172	104	343	437	281	82	213	0	3955	1170	134	100	8602	0	94
>asv170	CGGTAATTCCAGCTCCAATAGCGTATATTAAAGTTGTTGCAGTTAAAAAGCTCGTAGTTGAATTTCGGGGTTAGCAGGTCGGTCGTGCCATCGGTATGAACTGGTCTCGCTGATCCCTCCCTCTTGACGAACTGTGATGCCATTAATTTGGTGTCGCAGGGAATCAGGACTGTTACTTTGAATAAATTAGAGTGTTCAAAGCGGGCAAGCACAAGCCTAGATACTTTAGCATGGGATAATAGAATAGGACTTGGGTTCTATTTTCGTTGGTTCTTAGGACCGAAGTAATGATTAATAGGGACGGTCGGGGGCATTAGTATTTAATTGTCAGAGGTGAAATTCTCGGATTTAGGAAAGACTGACTTCAGCGAAAGCATTTGCCAAGGATGTTTTCATTAA…	Eukaryota	Mucoromycota	Glomeromycetes	Glomerales	NA	NA	0	0	0	0	0	0	0	0	0	0	0	0	0	0	44	0	0	0	0	0	0	0	0	0	0	0	0	0	0	0	0	0	0	0	0	0	0	0	0	0	0	0
>asv72	CGGTAATTCCAGCTCCAATAGCGTATATTAAAGTTGTTGCAGTTAAAAAGCTCGTAGTTGAATTTCGGGGTTAGTAGGTTGGTCATGCCTCTGGTATGTACTGGTCTCACTGATTCCTCCTTCCTGATGATCCGTAATGCCATTTATTTGGTGTTGCGGGGAATTTGGACTGTTACTTTGAAAAAATTAGAGTGTTTAAAGCAAGCTAACGCTTGAATACATTAGCATGGAATAATGAAATAGGACGTTCGATCCTATTTTGTTGGTTTCTAGGATTGACGTAATGATTAATAGGGATAGTTGGGGGCATTAGTATTCAATTGTCAGAGGTGAAATTCTTGGATTTATTGAAGACTAACTACTGCGAAAGCATTTGCCAAGGATGTTTTCATTAATCAA	Eukaryota	Mucoromycota	Glomeromycetes	Glomerales	NA	NA	0	0	0	0	0	0	0	0	0	0	0	0	0	0	0	0	0	0	0	0	0	0	0	0	0	0	0	0	0	0	0	0	0	0	0	0	0	0	0	0	0	0
>asv171	CGGTAATTCCAGCTCCAATAGCGTATATTAAAGTTGTTGCAGTTAAAAAGCTCGTAGTTGAATTTCGGGGTTAGTAGGTTGGTCATGCCTCTGGTATGTACTGGTCTCACTGATTCCTCCTTCCTGATGAACCTTAATGCCATTTATTTGGTGTTTTGGGGAATTTGGACTGTTACTTTGAAAAAATTAGAGTGTTTAAAGCAAGCTAACGCTTGAATACATTAGCATGGAATAATGAAATAGGACGTTCGATCCTATTTTGTTGGTTTCTAGGATTGACGTAATGATTAATAGGGATAGTTGGGGGCATTAGTATTCAATTGTCAGAGGTGAAATTCTTGGATTTATTGAAGACTAACTACTGCGAAAGCATTTGCCAAGGATGTTTTCATTAATCAA	Eukaryota	Mucoromycota	Glomeromycetes	Glomerales	NA	NA	0	0	0	0	0	43	0	0	0	0	0	0	0	0	0	0	0	0	0	0	0	0	0	0	0	0	0	0	0	0	0	0	0	0	0	0	0	0	0	0	0	0
>asv298	CGGTAATTCCAGCTCCAATAGCGTATATTAAAGTTGTTGCAGTTAAAAAGCTCGTAGTTGAATTTCGGGATCAGCTGGTCGGTCGTGCCTCGGTACGTACTGGTCAAATTGATTCCTACCTTCTGACGAACCACGATGTCATTAGTTTGGTGTCGCGGGAAATCAGGACTGTTACTTTGAAAAAATTAGAGTGTTTAAAGCAGGCTCGCGCTTGAATACATTAGCATGGAATAATGAAATAGGACGTTTGATTCTATTTTGTTGGTTTCTAGGATCGACGTAATGATTAATAGGGATAGTTGGGGGCATTAGTATTCAATTGTCAGAGGTGAAATTCTTGGATTTATTGAAGACTAACTACTGCGAAAGCATTTGCCAAGGATGTTTTCATTAATCAA	Eukaryota	Mucoromycota	Glomeromycetes	NA	NA	NA	0	0	0	0	0	16	0	0	0	0	0	0	0	0	0	0	0	0	0	0	0	0	0	0	0	0	0	0	0	0	0	0	0	0	0	0	27	0	0	0	0	0
>asvNA	CGGTAATTCCAGCTCCAATAGCGTATATTAAAGTTGTTGCAGTTAAAAAGCTCGTAGTTGAATTTCAGCTCTGGCTGGGCGGTCCACCTTTGGATGGTACTGCTCTGGCTGGGGTTTACCTTTCTGGTGAGCCGTCATGCCCTTCGCTGGGTGTGGCGGGGAACCAGGACTTTTACCTTGAAAAAATTAGAGTGTTTAAAGCAGGCCAATTGCTTGAATACATTAGCATGGAATAATGAAATAGGACCTCGGTTCTATTTTGTTGGTTTCTAGGACCGAAGTAATGATTAATAGGGATAGTTGGGGGCATTAGTATTTAGTAGCTAGAGGTGAAATTCTTGGATTTACGAAAGACTAACTTCTGCGAAAGCATTTGCCAAGGATGTTTTCATTAATCAA	Eukaryota	Mucoromycota	Incertae_Sedis	Endogonales	Endogonaceae	NA	0	0	0	0	0	0	0	0	0	0	0	0	0	0	0	0	43	0	0	0	0	0	0	0	0	0	0	0	0	0	0	0	0	0	0	0	0	0	0	0	0	0
>asv172	CGGTAATTCCAGCTCCAATAGCGTATATTAAAGTTGTTGCAGTTAAAAAGCTCGTAGTTGAATTTCGGGATCAATATGTTGGTCGTGCCTCAGTACGTACTAGCTTATTGGTTTCTCCTTTCTGAAGAACCATGATGTCATTTATTTGGTGTCGTGGGGAATCAGGACTGTTACTTTGAAAAAATTAGAGTGTTTAAAGCAGGCTCACGCTTGAATACATTAGCATGGAATAATGAAATAGGACGTTTGATTCTATTTTGTTGGTTTCTAGGATCGACGTAATGATTAATAGGGATAGTTGGGGGCATTAGTATTCAATTGTCAGAGGTGAAATTCTTGGATTTATTGAAGACTAACTACTGCGAAAGCATTTGCCAAGGATGTTTTCATTAATCAA	Eukaryota	Mucoromycota	Glomeromycetes	Glomerales	NA	NA	0	0	0	0	0	0	0	0	0	0	0	0	0	0	0	0	0	0	0	0	0	42	0	0	0	0	0	0	0	0	0	0	0	0	0	0	0	0	0	0	0	0
>asv299	CGGTAATTCCAGCTCCAATAGCGTATATTAAAGTTGTTGCAGTTAAAAAGCTCGTAGTTGAATTTCGGGATCAGTTGGTCGGTCGTGCTTCGGTACGTACTGGTCAAATTGATTCCTACCTTCTGACGAACCGCGATGTCATTAATTTGGTGTCGCGGGAAATCAGGACTGTTACTTTGAAAAAATTAGAGTGTTTAAAGCAGGCTCGCGCTTGAATACATTAGCATGGAATAATGAAATAGGACGTTTGATTCTATTTTGTTGGTTTCTAGGATCGACGTAATGATTAATAGGGATAGTTGGGGGCATTAGTATTCAATTGTCAGAGGTGAAATTCTTGGATTTATTGAAGACTAACTACTGCGAAAGCATTTGCCAAGGATGTTTTCATTAATCAA	Eukaryota	Mucoromycota	Glomeromycetes	NA	NA	NA	0	41	0	0	0	0	0	0	0	0	0	0	0	0	0	0	0	0	0	0	0	0	0	0	0	0	0	0	0	0	0	0	0	0	0	0	0	0	0	0	0	0
>asv300	CGGTAATTCCAGCTCCAATAGCGTATATTAAAGTTGTTGCAGTTAAAAAGCTCGTAGTTGAATTTCGGGATCAATTTGTTGGTCGTGCCTTGGTACGTACTGGCATTATCGATTCCTACCTTCTGAAGAACCTTGATGTCATTAATTTGGTGTCTTGGGGAATCAGGACTGTTACTTTGAAAAAATTAGAGTGTTTAAAGCAGGCTCGCGCTTGAATACATTAGCATGGAATAATGAAATAGGACGTTTGATTCTATTTTGTTGGTTTCTAGGATCGACGTAATGATTAATAGGGATAGTTGGGGGCATTAGTATTCAATTGTCAGAGGTGAAATTCTTGGATTTATTGAAGACTAACTACTGCGAAAGCATTTGCCAAGGATGTTTTCATTAATCAA	Eukaryota	Mucoromycota	Glomeromycetes	NA	NA	NA	0	0	0	0	0	0	0	0	41	0	0	0	0	0	0	0	0	0	0	0	0	0	0	0	0	0	0	0	0	0	0	0	0	0	0	0	0	0	0	0	0	0
>asv336	CGGTAATTCCAGCTCCAATAGCGTATATTAAAGTTGTTGCAGTTAAAAAGCTCGTAGTTGAACTTCGGGGTTTACCCATTGGTCAGGCTTAATTGTCTGCACTGGTGAGATGAATCTCTACCTTCTGAGGAACTTTCATGCCATTTATTTGGTGTGATGGGAAATCAGGACTGTTACTTTGAAAAAATTAGAGTGTTTAAAGCAGGCTAACGTCTGAATACATTAGCATGGAATAATGAAATAGGACGGACTGATTCTATTTCGTTGGTTTCTAGGATCACCGTAATGATTAATAGGGACGGTCGGGGGCATTAGTATTTAATTGTCAGAGGTGAAATTCTCGGATTTAGGAAAGACTGACTTCAGCGAAAGCATTTGCCAAGGATGTTTTCATTAATC…	Eukaryota	Mucoromycota	Glomeromycetes	Diversisporales	Sacculosporaceae	Sacculospora	0	0	0	0	0	0	0	0	0	0	0	0	0	0	0	0	0	0	0	0	0	0	0	0	0	0	0	0	0	0	41	0	0	0	0	0	0	0	0	0	0	0
>asv173	CGGTAATTCCAGCTCCAATAGCGTATATTAAAGTTGCTGCAGTTAAAAAGCTCGTAGTTGAATTTCGGGACTAATATGTCGGTCGTGCCTCGGTACGTACTGGCTTATTGGTTTCTCCTTTCTGAAGAACCATGATGTCATTTATTTGGTGTCGTGGGGAATCAGGACTGTTACTTTGAAAAAATTAGAGTGTTTAAAGCAAGCTAACGCTTGAATACATTAGCATGGAATAATGAAATAGGACGTTTGATCCTATTTTGTTGGTTTCTAGGATCGACGTAATGATTAATAGGGATAGTTGGGGGCATTAGTATTCAATTGTCAGAGGTGAAATTCTTGGATTTATTGAAGACTAACTACTGCGAAAGCATTTGCCAAGGATGTTTTCATTAATCAA	Eukaryota	Mucoromycota	Glomeromycetes	Glomerales	NA	NA	0	0	0	0	0	0	0	0	0	0	0	0	0	0	0	0	0	0	0	0	0	0	0	0	0	0	0	0	0	0	0	0	0	0	0	0	41	0	0	0	0	0
>asv334	CGGTAATTCCAGCTCCAATAGCGTATATTAAAGTTGTTGCAGTTAAAAAGCTCGTAGTTGAACTTCAGGCCTGTCCAGATGGTCCGCCTTAATTGGTGTGTACTGTCCTTGGGTGGGTCCTACCTTCTGGCGAAGCGGCATGGCCTTAATTGGTTGTGTTGGGGAACCAGGACTTTTACTGTGAAAAAATTAGAGTGTTCAAAGCAGGCATATATGCTCGAATACATTAGCATGGAATAATGGAATAGGACGATGGTTCTATTTTGTTGGTTCTAGGACCGTTGTAATGATTAATAGGGACGGTCGGGGGCATTAGTATTTAATTGTCAGAGGTGAAATTCTCGGATTTAGGAAAGACTGACTTCAGCGAAAGCATTTGCCAAGGATGTTTTCATTAAT…	Eukaryota	Mucoromycota	Glomeromycetes	Paraglomerales	Paraglomeraceae	Paraglomus	0	0	0	0	0	0	0	0	0	0	0	40	0	0	0	0	0	0	0	0	0	0	0	0	0	0	0	0	0	0	0	0	0	0	0	0	0	0	0	0	0	0
>asv301	CGGTAATTCCAGCTCCAATAGCGTATATTAAAGTTGTTGCAGTTAAAAAGCTCGTAGTTGAATTTCGGGATCAATATGTTGGTCGTGCCTTGGTACGTACTGGCATTATCGATTCCTACCTTCTGAAGAACCTCGATGTCATTAATTTGGTGTCTTGGGGAATCAGGACTGTTACTTTGAAAAAATTAGAGTGTTTAAAGCAGGCTCGCGCTTGAATACATTAGCATGGAATAATGAAATAGGATGTTTGATTCTATTTTGTTGGTTTCTAGGATCGACGTAATGATTAATAGGGATAGTTGGGGGCATTAGTATTCAATTGTCAGAGGTGAAATTCTTGGATTTATTGAAGACTAACTACTGCGAAAGCATTTGCCAAGGATGTTTTCATTAATCAA	Eukaryota	Mucoromycota	Glomeromycetes	NA	NA	NA	0	0	0	0	0	0	0	0	0	0	0	0	0	0	0	0	0	0	0	0	0	0	0	0	0	0	0	0	0	0	0	0	0	0	0	0	0	0	0	0	0	40
>asv223	CGGTAATTCCAGCTCCAATAGCGTATATTAAAGTTGTTGCAGTTAAAAAGCTCGTAGTTGAACTTCGGAATTTGTTCATTGGTCAGGCTTAACTGTCTGTACTGGTGTTACGAATTTCTACCTTCTGAGGAATCCTCATGTCATTAATTTGGTGCGGGGGGGAATCAGGACTGTTACTTTGAAAAAATTAGAGTGTTTAAAGCAGGCTAACGTCTGAATACATTAGCATGGAATAATAAAATAGGACGGTTTGGTTCTATTTTGTTGGTTTCTAGGATCACCGTAATGATTAATAGGGATAGTTGGGGGCATTAGTATTCAATTGTCAGAGGTGAAATTCTTGGATTTATTGAAGACTAACTACTGCGAAAGCATTTGCCAAGGATGTTTTCATTAATC…	Eukaryota	Mucoromycota	Glomeromycetes	NA	NA	NA	0	0	0	0	0	0	0	0	0	0	0	0	0	0	2397	0	0	0	0	0	0	0	0	0	0	0	0	0	0	0	0	0	0	0	0	0	0	0	0	0	0	0
>asvNA	CGGTAATTCCAGCTCCAATAGCGTATATTAAAGTTGTTGCAGTTAAAAAGCTCGTAGTCGGACTTTCGAGGTAGGGATCGCGATCCGGCGGGAGCTGTGTATTGCGGTCCTTGCCTCTAATCTCGGATAGCTCGGTCTGCTCTTAAGTGAGTGGGTCGCGGTTACCGGGTCGTTTACTTTGAAAAAATTAGAGTGTTTAAAGCAGGCATTTTGCTTGAATACATTAGCATGGAATAATAAAATAGGACGGCATGATTCTATTTTGTTGGTTTCTAGGATCACCGTAATGATTAATAGGGATAGTTGGGGGCATTAGTATTCAATTGTCAGAGGTGAAATTCTTGGATTTATTGAAGACTAACTACTGCGAAAGCATTTGCCAAGGATGTTTTCATTAAT…	Eukaryota	Mucoromycota	Glomeromycetes	Glomerales	Claroideoglomeraceae	Claroideoglomus	0	0	0	0	0	0	39	0	0	0	0	0	0	0	0	0	0	0	0	0	0	0	0	0	0	0	0	0	0	0	0	0	0	0	0	0	0	0	0	0	0	0
>asvNA	CGGTAATTCCAGCTCCAATAGCGTATATTAAAGTTGTTGCAGTTAAAAAGCTCGTAGTTGAATTTCAGCCCTGGCTGGGCGGTCCACCTTTGGATGGTACTGCTCTGGCTGGGGCTTACCTTTCTGGTGAGCCGTCATGCCCTTTACTGGGTGTGGCGGGGAACCAGGACTTTTACCTTGAAAAAATTAGAGTGTTTAAAGCAGGCCAATTGCTTGAATACATTAGCATGGAATAATGAAATAGGACCTCGGTTCTATTTTGTTGGTTTCTAGGACCGAAGTAATGATTAATAGGGATAGTTGGGGGCATTAGTATTTAGTAGCTAGAGGTGAAATTCTTGGATTTACGAAAGACTAACTTCTGCGAAAGCATTTGCCAAGGATGTTTTCATTAATCAA	Eukaryota	Mucoromycota	Incertae_Sedis	Endogonales	Endogonaceae	NA	0	0	0	0	0	0	0	0	22	0	0	0	0	0	0	0	0	0	0	0	0	0	0	0	0	0	0	0	0	0	0	0	0	0	0	0	0	0	14	0	0	0
>asv302	CGGTAATTCCAGCTCCAATAGCGTATATTAAAGTTGTTGCAGTTAAAAAGCTCGTAGTTGAATTTCGGAATCAATATGTTGGTCGTACCATTGGTACGTACTGGCATTATTGATTCCTACCTTCTGAAGAACCTTGATGTCATTAATTTGGTGTCTTGGAGAATCAGGACTGTTACTTTGAAAAAATTAGAGTGTTTAAAGCAGGCTCACGCTTGAATACATTAGCATGGAATAATGAAATAGGACGTTTGATCCTATTTTGTTGGTTTCTAGGATTGACGTAATGATTAATAGGGATAGTTGGGGGCATTAGTATTCAATTGTCAGAGGTGAAATTCTTGGATTTATTGAAGACTAACTACTGCGAAAGCATTTGCCAAGGATGTTTTCATTAATCAA	Eukaryota	Mucoromycota	Glomeromycetes	NA	NA	NA	0	0	0	0	0	0	0	0	0	0	0	0	0	0	0	0	39	0	0	0	0	0	0	0	0	0	0	0	0	0	0	0	0	0	0	0	0	0	0	0	0	0
>asv174	CGGTAATTCCAGCTCCAATAGCGTATATTTAAGTTGTTGCAGTTAAAAAGCTCGTAGTTGAATTTCGGGGTTAGCAGGTCGGTCGTGCCATCGGTATGAACTGGTCTCGCTGATCCCTCCCTCTTGACGAACTGTGATGCCATTAATTTGGTGTCGCATGGAATCAGGACTGTTACTTTGAAAAAATTAGAGTGTTTAAAGCAGGCTCACGCTTGAATACATTAGCATGGAATAATGAAATAGGACGTTTGATTCTATTTTGTTGGTTTCTAGGATCGACGTAATGATTAATAGGGATAGTTGGGGGCATTAGTATTCAATTGTCAGAGGTGAAATTCTTGGATTTATGAAAGACGAACAACTGCGAAAGCATTTGCCAAGGATGTTTTCATTAATCAA	Eukaryota	Mucoromycota	Glomeromycetes	Glomerales	NA	NA	0	0	0	0	0	0	0	0	38	0	0	0	0	0	0	0	0	0	0	0	0	0	0	0	0	0	0	0	0	0	0	0	0	0	0	0	0	0	0	0	0	0
>asv175	CGGTAATTCCAGCTCCAATAGCGTATATTTAAGTTGTTGCAGTTAAAAAGCTCGTAGTTGAATTTCGGGATCAATTTATCGGTCGTGCCAATGGTATGAACTGGTACAATTGGTTTCTCCCTTCTGACGAAGCATGATGTCATTAATTTGGTGTCGTGGGGAATCAGGACTGTTACTTTGAAAAAATTAGAGTGTTTAAAGCAGGCTCACGCTTGAATACATTAGCATGGAATAATGAAATAGGACGTTTGATCCTATTTTGTTGGTTTCTAGGATTGACGTAATGATTAATAGGGATAGTTGGGGGCATTAGTATTCAATTGTCAGAGGTGAAATTCTTGGATTTATTGAAGACTAACTACTGCGAAAGCATTTGCCAAGGATGTTTTCATTAATCAA	Eukaryota	Mucoromycota	Glomeromycetes	Glomerales	NA	NA	0	0	0	0	0	0	0	0	0	0	0	0	0	0	0	0	0	0	0	0	0	0	0	0	0	0	0	0	0	0	0	0	0	0	0	0	0	38	0	0	0	0
>asv73	CGGTAATTCCAGCTCCAATAGCGTATATTAAAGTTGTTGCAGTTAAAAAGCTCGTAGTTGAATTTCGGGGTTAGCAGGTCGGTCGTGCCATCGGTATGAACTGGTCTCGCTGATCCCTCCCTCTTGACGAACTGTGATGCCATTAATTTGGTGTCGCAGGGAATCAGGACTGTTACTTTGAAAAAATTAGAGTGTTTAAAGCAGGCTCACGCTTAGTATTCAATTGTCAGAGGTGAAATTCTTGGATTTATTGAAGACTAACTACTGCGAAAGCATTTGCCAAGGATGTTTTCATTAATCAA	Eukaryota	Mucoromycota	Glomeromycetes	Glomerales	NA	NA	0	145	0	0	0	0	0	0	0	0	0	0	0	0	0	0	0	0	0	181	0	0	0	0	0	0	0	0	0	0	0	0	15	0	0	80	11	0	0	1891	0	0
>asvNA	CGGTAATTCCAGCTCCAATAGCGTATATTAAAGTTGTTGCAGTTAAAAAGCTCGTAGTTGAATTTCAGCTCTGGCTGGGCGGTCCACCTTTGGATGGTACTGCTCTGGCTGGGGTTTACCTTTCTGGTGAGCCGCGATGCCCTTTGCTGGGTGTCGCGGGGAACCAGGACTTTTACCTTGAAAAAATTAGAGTGTTTAAAGCAGGCCAATTGCTTGAATACATTAGCATGGAATAATGGAATAGGACCTCGGTTCTATTTTGTTGGTTTCTAGGACCGAAGTAATGATTAATAGGGATAGTTGGGGGCATTAGTATTTAGTAGCTAGAGGTGAAATTCTTGGATTTACGAAAGACTAACTTCTGCGAAAGCATTTGCCAAGGATGTTTTCATTAATCAA	Eukaryota	Mucoromycota	Incertae_Sedis	Endogonales	Endogonaceae	NA	0	0	0	0	0	0	0	0	0	0	0	0	0	0	0	0	0	0	0	0	0	37	0	0	0	0	0	0	0	0	0	0	0	0	0	0	0	0	0	0	0	0
>asv303	CGGTAATTCCAGCTCCAATAGCGTATATTAAAGTTGTTGCAGTTAAAAAGCTCGTAGTTGAATTTTTGATTCTGCCAATTGGTCCATCTTTTAGATGAGTACTGGTTGTGTGGGGTCTATCCGCCTGGTGATACGTAATGTCCTTTATTGGATGTTGCGGGTAGTCAGGACCTTTACCTTGAAAAAATTAGAGTGTTTAAAGCAGGCTTATGCCGGAATACATTAGCATGGAATAATAGAATAGGACGAAGTTGTTTTATTTTGTTGGTTTCTAGGACAACCGTAATGATTAATAGGGATAGTTGGGGGCATTAGTATTCAATTGTCAGAGGTGAAATTCTTGGATTTATTGAAGACTAACTACTGCGAAAGCATTTGCCAAGGATGTTTTCATTAATC…	Eukaryota	Mucoromycota	Glomeromycetes	NA	NA	NA	0	0	0	0	0	0	0	0	0	0	0	0	0	0	0	0	5	0	0	0	0	0	0	0	0	0	0	0	0	0	0	0	0	0	0	0	0	0	0	0	0	0
>asvNA	CGGTAATTCCAGCTCCAATAGCGTATATTAAAGTTGTTGCAGTTAAAAAGCTCGTAGTTGAATTTCAGCCCTGGCTGGGCGGTCCACCTTTGGATGGTACTGCTCTGGCTGGGGTTTACCTTTCTGGTGAGCCGTCATGCCCTTTGCTGGGTGTGGCGGGGAGCCAGGACTTTTACCTTGAAAAAATTAGAGTGTTTAAAGCAGGCCAATTGCTTGAATACATTAGCATGGAATAATGGAATAGGACTTGGGTTCTATTTTGTTGGTTTCTAGGACCGATGTAATGATTAATAGGAATAGTTGGGGGCATTAGTATTTAGTAGCTAGAGGTGAAATTCTTGGATTTACGAAAGACTAACTTCTGCGAAAGCATTTGCCAAGGATGTTTTCATTAATCAA	Eukaryota	Mucoromycota	Incertae_Sedis	Endogonales	Endogonaceae	NA	0	0	0	0	0	0	0	0	0	0	0	0	0	0	0	0	0	0	0	0	0	0	0	0	0	36	0	0	0	0	0	0	0	0	0	0	0	0	0	0	0	0
>asv304	CGGTAATTCCAGCTCCAATAGCGTATATTTAAGTTGTTGCAGTTAAAAAGCTCGTAGTTGAACTTCGGGGTTCACCCATTGGTCAGGCTTAATTGTCTGTACTGGTGAGATGAGTCTCTACCTTCTGAGGAACTTTCATGCCATTTATTTGGTGTGATGGGAAATCAGGACTGTTACTTTGAAAAAATTAGAGTGTTTAAAGCAGGCTAACGTCTGAATACATTAGCATGGAATAATGAAATAGGACGGATTGATTCTATTTCGTTGGTTTCTAGGGTCACCGTAATGATTAATAGGGATAGTTGGGGGCATTAGTATTCAATTGTCAGAGGTGAAATTCTTGGATTTATTGAAGACTAACTACTGCGAAAGCATTTGCCAAGGATGTTTTCATTAATC…	Eukaryota	Mucoromycota	Glomeromycetes	NA	NA	NA	0	0	0	0	0	0	0	0	0	0	0	0	0	0	0	0	0	0	0	0	0	0	0	0	0	0	0	0	0	0	0	0	0	0	0	0	0	0	0	0	0	0
>asvNA	CGGTAATTCCAGCTCCAATAGCGTATATTTAAGTTGTTGCAGTTAAAAAGCTCGTAGTTGAATTTCAGCTCTGGCTGGGCGGTCCACCTTTGGATGGTACTGCTCTGGCTGGGGTTTACCTTTCTGGTGAGCCGTTATGCCCTTTGTTGGGTGTGGCGGGGAACCAGGACTTTTACCTTGAAAAAATTAGAGTGTTTAAAGCAGGCCAATTGCTTGAATACATTAGCATGGAATAATGGAATAGGACCTCGGTTCTATTTTGTTGGTTTCTAGGACCGAAGTAATGATTAATAGGGATAGTTGGGGGCATTAGTATTTAGTAGCTAGAGGTGAAATTCTTGGATTTACGAAAGACTAACTTCTGCGAAAGCATTTGCCAAGGATGTTTTCATTAATCAA	Eukaryota	Mucoromycota	Incertae_Sedis	Endogonales	Endogonaceae	NA	0	0	0	0	35	0	0	0	0	0	0	0	0	0	0	0	0	0	0	0	0	0	0	0	0	0	0	0	0	0	0	0	0	0	0	0	0	0	0	0	0	0
>asv49	CGGTAATTCCAGCTCCAATAGCGTATATTAAAGTTGTTGCAGTTAAAAAGCTCGTAGTTGAATTTCGGGATCAATATTTCGGTCATGCCGTTGGTATGCACTGTTATCATTGATTTCTCACCTTCTAAAGAACCGTAATGCCATTAATTTGGTGTTACGGGGAATTAGGACTGTTACCTTGAAAAAATTAGAGTGTTCAAAGCGGGCAAGCACAAGCCTAGATACTTTAGCATGGGATAATAGAATAGGACTTGGGTTCTATTTTCGTTGGTTCTTAGGACCGAAGTAATGATTAATAGGGACGGTCGGGGGCATTAGTATTTAATTGTCAGAGGTGAAATTCTCGGATTTAGGAAAGACTGACTTCAGCGAAAGCATTTGCCAAGGATGTTTTCATTA…	Eukaryota	Mucoromycota	Glomeromycetes	Glomerales	Glomeraceae	Septoglomus	0	0	0	0	0	0	0	0	0	0	0	0	0	0	0	0	0	0	0	0	0	0	35	0	0	0	0	0	0	0	0	0	0	0	0	0	0	0	0	0	0	0
>asv305	CGGTAATTCCAGCTCCAATAGCGTATATTAAAGTTGTTGCAGTTAAAAAGCTCGTAGTTGAATTTCGGGATCAATATGTTGGTCGTGCCTTGGTACGTACTGGCATTATTGGTTTCTACCTTCTGAAGAACCTCGATGTCATTAATTTGGTGTCTTGGGGAATCAGGACTGTTACTTTGAAAAAATTAGAGTGTTTAAAGCAGGCTCGCGCTTGAATACATTAGCATGGGATAATAGAATAGGACTTGGGTTCTATTTTCGTTGGTTCTTAGGACCGAAGTAATGATTAATAGGGACGGTCGGGGGCATTAGTATTTAATTGTCAGAGGTGAAATTCTCGGATTTAGGAAAGACTGACTTCAGCGAAAGCATTTGCCAAGGATGTTTTCATTAATCAA	Eukaryota	Mucoromycota	Glomeromycetes	NA	NA	NA	0	0	0	0	0	0	0	0	0	0	0	0	0	0	0	0	0	0	0	0	0	0	0	0	0	0	35	0	0	0	0	0	0	0	0	0	0	0	0	0	0	0
>asv19	CGGTAATTCCAGCTCCAATAGCGTATATTAAGGTTGCTGCGGTTAAAAAGCTCGTAGTTGAATTTCGGGATTGACGCATCGGTCGTGCCTTAAGGGGTATGAACTGGCGTAGCCAATTCCTCACCTTCTGGTGAATTGTGATGCCTCTTTAACTTGGTGTTTCAATGAACTAGGACTTTTACTTTGAAAAAATTAGAGTGTTTAAAGCAGGCATTATTTGCTTGAATACATTAGCATGGAATAATAAAATAGAACGATGATTCTATTTTGTTGGTTTCTAGGATCACTGTAATGATTAATAGGGATAGTTGGGGGCATTAGTATTCAATTGTCAGAGGTGAAATTCTTGGATTAATTGAAGACTAACTACTGCGAAAGCATTTGCCAAGGATGTTTTCA…	Eukaryota	Mucoromycota	Glomeromycetes	Glomerales	Claroideoglomeraceae	Claroideoglomus	0	0	0	0	0	0	0	0	0	0	0	0	0	0	0	0	0	0	0	0	0	0	0	0	0	0	0	0	0	0	0	0	0	0	0	35	0	0	0	0	0	0
>asv306	CGGTAATTCCAGCTCCAATAGCGTATATTAAAGTTGTTGCAGTTAAAAAGCTCGTAGTTGAATTTCGGGATCAATATGTTGGTCGTGCCTTGGTACGTACTGGCATTATCGATTCCTACCTTCTGAAGAACCTCGATGTCATTAATTTGGTGTCTTGGGGAATCAGGACTGTTACTTTGAAAAAATTAGAGTGTTTAAAGCAGGCTCGCGCTTGAATACATTAGCATGGAATAATGAAATAGGACGTTTGATTCTATTTTGTTGGTTTCTAGGATCGACGTAATGATTAATAGGGATAGTTGGGGGCATTAGTATTCAATTGTCAGAGGTGAAATTCTTGGATTTATTTAAGACTAACTACTGCGAAAGCATTTGCCAAGGATGTTTTCATTAATCAA	Eukaryota	Mucoromycota	Glomeromycetes	NA	NA	NA	0	34	0	0	0	0	0	0	0	0	0	0	0	0	0	0	0	0	0	0	0	0	0	0	0	0	0	0	0	0	0	0	0	0	0	0	0	0	0	0	0	0
>asv20	CGGTAATTCCAGCTCCAATAGCGTATATTAGTGTTGTTGCGGTTAAAAAGCTCGTAGTTGAATTTCGGGATTGGGATATATCGGTCGTGCCTTTAGGGGCATGAAACGGTGTGTAGCCAATTTCTCACCTTCTGGTGAGTCGGGATGCTCTTGGGTGTTTCGATGAATCAGGACCTTTACTTTGAAAAAATTAGAGTGTTTAAAGCGGGCATTTTTGCTTGAATACATTAGCATGGAATAATAAAATAGGACGATGGTTTTATTTTGTTGGTTTTAGGGCCACGTAATGATTAATAGGGATAGTTGGGGGCATTAGTATTCAATTGTCAGAGGTGAAATTCTTGGATTTATTGAGGACTAACTACTGCGAAAGCATTTGCCAAGGATGTTTTCATTAAT…	Eukaryota	Mucoromycota	Glomeromycetes	Glomerales	Claroideoglomeraceae	Claroideoglomus	0	0	0	34	0	0	0	0	0	0	0	0	0	0	0	0	0	0	0	0	0	0	0	0	0	0	0	0	0	0	0	0	0	0	0	0	0	0	0	0	0	0
>asv50	CGGTAATTCCAGCTCCAATAGCGTATATTAAAGTTGTTGCAGTTAAAAAGCTCGTAGTTGAATTTCGGGATCAATGTTTCGGTCATGCCGTTGGTATGTACTGATATTATTGGTTTCTCACCTTCTAAAGAACCGTAATGCCATTAATTTGGTGTCACGGGGAATTAGGACTGTTACCTTGAAAAAATTAGAGTGTTTAAAGCAGGCTCACGCTTGAATACATTAGCATGGAATAATGAAATAGGACATCCGATTCTATTTTGTTGGTTTCTAGGATCGATGTAATGATTAATAGGGATAGTTGGGGGCATTAGTATTCAATTGTCAGAGGTGAAATTCTCGGATTTAGGAAAGACTGACTTCAGCGAAAGCATTTGCCAAGGATGTTTTCATTAATCAA	Eukaryota	Mucoromycota	Glomeromycetes	Glomerales	Glomeraceae	Septoglomus	0	0	0	0	0	0	0	0	0	0	34	0	0	0	0	0	0	0	0	0	0	0	0	0	0	0	0	0	0	0	0	0	0	0	0	0	0	0	0	0	0	0
>asv327	CGGTAATTCCAGCTCCAATAGCGTATATTAAAGTTGTTGCAGTTAAAAAGCTCGTAGTTGAATTTCAGGCCTGGCTGGACGGTCCGCCCTTCGGGTGAGTACTGTCTGTGGTCGGGTCCTACCTTCTGGCGAAGCGTCATGGCCTTAACCGGCCGTGGCGGGGAACCAGGACTTTTACTGTGAAAAAATTAGAGTGTTCAAAGCAGGCAATCGCTTGGATACATTAGCATGGAATAATGGAATAGGACAATGGTTCTATTTGTTGGTTTCTAGGACCGTTGTAATGATTAATAGGGATAGTTGGGGGCATTAGTATTCAATTGTCAGAGGTGAAATTCTTGGATTTATTGAAGACTAACTACTGCGAAAGCATTTGCCAAGGATGTTTTCATTAATCAA	Eukaryota	Mucoromycota	Glomeromycetes	Paraglomerales	Paraglomeraceae	Paraglomus	0	0	0	496	0	0	0	8	0	0	0	163	0	0	0	223	0	0	0	39	0	0	0	261	0	0	102	354	0	0	0	97	0	0	0	85	0	0	76	101	0	0
>asvNA	CGGTAATTCCAGCTCCAATAGCGTATATTAAAGTTGTTGCAGTTAAAAAGCTCGTAGTTGAATTTTAGGTCTGGTTGGGCGGTCTGCCTGTTGGGTACGTACTGTCTGGCCGGATCTGACCTTCTGGTAACCACCATGTTGCTTTGCAATGTGGATGGGATTCCAGATCTTTTACTTTGAAAAAATTAGAGTGTTTAAAGCAGGCATTCGCTTGAATACATTAGCATGGAATAATAGAATAGGACTTAGGTTCTATTTTGTTGGTTTCTAGGACCGAAGTAATGATTAATAGGGATAGTTGGGGGCATTAGTATTTAATTGTCAGAGGTGAAATTCTTGGATTTATTAAAGACTAACTTCTGCGAAAGCATTTGCCAAGGATGTTTTCATTAATCAA	Eukaryota	Mucoromycota	Incertae_Sedis	Mortierellales	NA	NA	0	0	0	0	0	0	0	0	0	0	0	0	0	0	0	0	0	0	0	0	0	0	0	0	0	0	0	0	0	0	0	0	0	0	0	0	0	0	0	0	0	0
>asv307	CGGTAATTCCAGCTCCAATAGCGTATATTAAAGTTGTTGCAGTTAAAAAGCTCGTAGTTGAACTTCGGGGTTTACTCATTGGTCAGGCTTAATTGTCTGTACTGGTGAGATGAATCTCTACCTTCTGAGGAACTTTCATGTCATTTATTTGGTGTGATTGGAAATCAGGACTGTTACTTTGAAAAAATTAGAGTGTTTAAAGCAGGCTAACGTCTGAATACATTAGCATGGAATAATGAAATAGGACGGATTGATTCTATTTCGTTGGTTTCTAGGGTCACCGTAATGATTAATAGGGATAGTTGGGGGCATTAGTATTCAATTGTCAGAGGTGAAATTCTTGGATTTATTGAAGACTAACTACTGCGAAAGCATTTGCCAAGGATGTTTTCATTAATC…	Eukaryota	Mucoromycota	Glomeromycetes	NA	NA	NA	0	0	0	0	0	0	0	0	0	0	0	0	0	0	0	0	0	0	0	0	0	0	0	0	0	0	0	0	0	0	0	0	0	0	0	0	0	0	0	0	0	0
>asv224	CGGTAATTCCAGCTCCAATAGCGTATATTAAAGTTGTTGCAGTTAAAAAGCTCGTAGTTGAATTTCGGGATCAGTATGTTGGTCGTGCTTCGGTACGTACTGTCATTACTGGTTTCTACCTTCTGAAGAACCTTGATGTCATTAATTTGGTGTCTTGGGGAATCAGGACTGTTACTTTGAAAAAATTAGAGTGTTTAAAGCAAGCATACGCTTGAATACATTAGCATGGAATAATGAAATAGGACGTTTGATTCTATTTTGTTGGTTTCTAGGATCGACGTAATGATTAATAGGGATAGTTGGGGGCATTAGTATTCAATTGTCAGAGGTGAAATTCTTGGATTTATTGAAGACTAACTACTGCGAAAGCATTTGCCAAGGATGTTTTCATTAATCAA	Eukaryota	Mucoromycota	Glomeromycetes	NA	NA	NA	0	0	0	0	0	0	0	0	0	0	0	0	0	0	0	0	0	0	0	0	0	0	0	0	0	0	0	1987	0	0	0	155	0	0	0	0	0	0	0	0	0	50
>asv176	CGGTAATTCCAGCTCCAAAAGCGTATGCTAAAGTTGTTGCAGTTAAAAAGCTCGTAGTTGAATTTCGGGGTTAGTAGGTTGGTCATGCCTCTGGTATGTACTGGTCTCACTGATTCCTCCTTCCTGATGATCCGTAATGCCATTTATTTGGTGTTGCGGGGAATTTGGACTGTTACTTTGAAAAAATTAGAGTGTTTAAAGCAAGCTAACGCTTGAATACATTAGCATGGAATAATGAAATAGGACGTTCGATCCTATTTTGTTGGTTTCTAGGATTGACGTAATGATTAATAGGGATAGTTGGGGGCATTAGTATTCAATTGTCAGAGGTGAAATTCTTGGATTTATTGAAGACTAACTACTGCGAAAGCATTTGCCAAGGATGTTTTCATTAATCAA	Eukaryota	Mucoromycota	Glomeromycetes	Glomerales	NA	NA	0	0	0	0	0	0	0	0	0	0	0	0	0	0	0	0	0	0	0	0	0	0	0	0	0	0	0	0	0	0	0	0	0	0	0	0	0	0	0	0	0	0
>asv208	CGGTAATTCCAGCTCCAATAGCGTATATTAAAGTTGTTGCAGTTAAAAAGCTCGTAGTTGAATTTCGGGATTGGCGCATCGGTCGTGCCTCACGGGGTATGAACTGGTGCAGTCAATTTCTCACCTTCTGGAGAACCGCGATGTCCTTAATTGGATGCCGTGGGGAACCAGGACCTTTACTTTGAAAAAATTAGAGTGTTTAAAGCAGGCATTTTTGCTTGAATACATTAGCATGGAATAATAAAATAGGACGGCATGGTTCTATTTTGTTGGTTTCTAGGACCACCGTAATGATTAATAGGGATAGTTGGGGGCATTAGTATTCAATTGTCAGAGGTGAAATTCTTGGATTTATTGAAGACTAACTACTGCGAAAGCATTTGCCAAGGATGTTTTCAT…	Eukaryota	Mucoromycota	Glomeromycetes	Glomerales	Claroideoglomeraceae	Claroideoglomus	0	0	0	61	0	0	0	0	0	5	69	0	0	0	75	467	0	0	196	0	0	0	83	0	0	0	0	147	0	0	548	422	0	0	0	115	0	0	0	0	0	0
>asvNA	CGGTAATTCCAGCTCCAATAGCGTATATTAAAGTTGTTGCAGTTAAAAAGCTCGTAGTTGAATTTCGGGATTGGCGCATCGGTCGTGCCTCACGGGGTATGAACTGGTGCAGTCAATTTCTCACCTTCTGGAGAACCGCGATGTCCTTAATTGAATGCCGCGGGGAACCAGGACCTTTACTTTGAAAAAATTAGAGTGTTTAAAGCAGGCATTTTTGCTTGAATACATTAGCATGGAATAATAAAATAGGACGGCATGGTTCTATTTTGTTGGTTTCTAGGACCACCGTAATGATTAATAGGGATAGTTGGGGGCATTAGTATTCAATTGTCAGAGGTGAAATTCTTGGATTTATTGAAGACTAACTACTGCGAAAGCATTTGCCAAGGATGTTTTCAT…	Eukaryota	Mucoromycota	Glomeromycetes	Glomerales	Claroideoglomeraceae	Claroideoglomus	0	0	0	0	0	0	0	39	0	0	0	0	0	0	0	295	0	0	1095	0	0	0	0	0	0	0	0	0	0	0	758	0	0	0	0	0	0	0	0	0	0	0
>asvNA	CGGTAATTCCAGCTCCAATAGCGTATATTAAAGTTGTTGCAGTTAAAAAGCTCGTAGTTGAATTTCGGGATCAATATGTTGGTCGTGCCTTGGTACGTACTGGCATTATCGATTCCTACCTTCTGAAGAACCTCGATGTCATTAATTTGGTGTCTTGGGGAATCAGGACTGTTACTTTGAAAAAATTAGAGTGTTTAAAGCAGGCTCGCGCTTGAATACATTAGCATGGAATAATGAAATAGGACGTTTGATTCTATTTTGTTGGTTTCTAGGATCGACGTAATGATTAATAGGGATAGTTGGGGGCATTAGTATTCAATTGTCAGAGGTGAAATTCTTGGATTTATTGAAGACTAACTACTGCGAAAGCATTTGCCAAGGATGTTTTCATTAATCAA	Eukaryota	Mucoromycota	Glomeromycetes	NA	NA	NA	315	3673	517	1464	254	71	239	277	382	2247	0	670	340	0	2001	2424	532	320	2252	2374	83	69	0	0	1177	62	2985	444	396	399	1087	573	87	475	47	7853	119	50	0	926	57	289
>asv6	CGGTAATTCCAGCTCCAATAGCGTATATTAAAGTTGTTGCAGTTAAAAAGCTCGTAGTTGAATTTCGGGATTGACACATCGGTCGTGCCTTAAGGGGTATGAACTGGTGTAGCCAATTTCTCACCTTCTGGAGAACCGCGATGTCCTTAATTGGGTGCCGCGAGGAACCAGGACCTTTACTTTGAAAAAATTAGAGTGTTTAAAGCAGGCATTTTGCTTGAATACATTAGCATGGAATAATAAAATAGGACGGCATGATTCTATTTTGTTGGTTTCTAGGATCACCGTAATGATTAATAGGGATAGTTGGGGGCATTAGTATTCAATTGTCAGAGGTGAAATTCTTGGATTTATTGAAGACTAACTACTGCGAAAGCATTTGCCAAGGATGTTTTCATT…	Eukaryota	Mucoromycota	Glomeromycetes	Glomerales	Claroideoglomeraceae	Claroideoglomus	0	0	0	0	0	0	2165	0	0	0	0	0	0	0	0	0	0	0	0	0	0	0	0	0	0	0	0	0	0	0	0	0	0	0	0	0	0	0	0	0	0	0
>asvNA	CGGTAATTCCAGCTCCAATAGCGTATATTAAAGTTGTTGCAGTTAAAAAGCTCGTAGTTGAATTTCAGCTCTGGCCGAGCGGTCCACCTTTGGATGGTACTGCTTGGCTGGGGTTTACCTTTCTGGTGAGCCGTTATGCCCTTTGTTGGGTGTGACGAGGAACCAGGACTTTTACCTTGAAAAAATTAGAGTGTTTAAAGCAGGCCAATTGCTTGAATACATTAGCATGGAATAATGGAATAGGACCTCGGTTCTATTTTGTTGGTTTCTAGGACCGAAGTAATGATTAATAGGGATAGTTGGGGGCATTAGTATTTAGTAGCTAGAGGTGAAATTCTTGGATTTACGAAAGACTAACTTCTGCGAAAGCATTTGCCAAGGATGTTTTCATTAATCAA	Eukaryota	Mucoromycota	Incertae_Sedis	Endogonales	Endogonaceae	NA	0	0	0	0	0	0	0	0	0	0	0	0	0	0	0	0	31	0	0	0	0	0	0	0	0	0	0	0	0	0	0	0	0	0	0	0	0	0	0	0	0	0
>asv177	CGGTAATTCCAGCTCCAATAGCGTATATTAAAGTTGTTGCAGTTAAAAAGCTCGTAGTTGAATTTCGGGGTTAGCAGGTCGGTCGTGCCATCGGTATGAACTGGTCTCGCTGATCCCTCCCTCTTGACGAACTGTGATGCCATTAATTTGGTGTCGCAGGGAATCAGGACTGTTACTTTGAAAAAATTAGAGTGTTTAAAGCAGGCTCACGCTTAGTATTCAATTGTCAGAGGTGAAATTCTTGGATTGATTAAAGACGAACGACAGCGAAAGCTTTTGCCAAGGATGTTTTCATTAATCAA	Eukaryota	Mucoromycota	Glomeromycetes	Glomerales	NA	NA	0	0	0	0	0	0	0	0	0	0	0	0	0	0	0	0	0	0	0	0	0	0	0	0	0	0	0	0	0	0	0	0	0	0	0	0	0	0	0	31	0	0
>asv225	CGGTAATTCCAGCTCCAATAGCGTATATTAAAGTTGTTGCAGTTAAAAAGCTCGTAGTTGAATTTCGGGATCAATATGTTGGTCGTGCCTTGGTACGTACTGGAATTATCGATTCCTACCTTCTGAAGAACCTCGATGTCATTAATTTGGTGTCTTGGGGAATCAGGACTGTTACTTTGAAAAAATTAGAGTGTTTAAAGCAGGCTCGCGCTTGAATACATTAGCATGGAATAATGAAATAGGACGTTTGATTCTATTTTGTTGGTTTCTAGGATCGACGTAATGATTAATAGGGATAGTTGGGGGCATTAGTATTCAATTGTCAGAGGTGAAATTCTTGGATTTATTGAAGACTAACTACTGCGAAAGCATTTGCCAAGGATGTTTTCATTAATCAA	Eukaryota	Mucoromycota	Glomeromycetes	NA	NA	NA	0	563	0	0	0	0	0	0	0	232	0	0	0	0	0	0	0	0	0	0	0	0	0	0	0	0	0	0	0	0	0	0	0	0	0	1158	0	0	0	162	0	0
>asvNA	CGGTAATTCCAGCTCCAATAGCGTATATTAAAGTTGTTGCAGTTAAAAAGCTCGTAGTTGAATTTCAGCTCTGGCTGGGTGGTCCACCTTTGGATGGTACTGCTCTGGCTGGGGTTTACCTTTCTGGTGAGCCGTTATGCCCTTTGTTGGGTGTGATGAGGAACCAGGACTTTTACCTTGAAAAAATTAGAGTGTTTAAAGCAGGCCAATTGCTTGAATACATTAGCATGGAATAATGGAATAGGACCTCGGTTCTATTTTGTTGGTTTCTAGGACCGAAGTAATGATTAATAGGGATAGTTGGGGGCATTAGTATTTAGTAGCTAGAGGTGAAATTCTTGGATTTACGAAAGACTAACTTCTGCGAAAGCATTTGCCAAGGATGTTTTCATTAATCAA	Eukaryota	Mucoromycota	Incertae_Sedis	Endogonales	Endogonaceae	NA	0	0	0	0	30	0	0	0	0	0	0	0	0	0	0	0	0	0	0	0	0	0	0	0	0	0	0	0	0	0	0	0	0	0	0	0	0	0	0	0	0	0
>asv21	CGGTAATTCCAGCTCCAATAGCGTATATTAAAGTTGTTGCAGTTAAAAAGCTCGTAGTTGAATTTCGGGATTGGCACATCGGTCGTGCCTTACGGGGTATGAACTGGTGTAGCCAATTTCTCACCTTCTGGAGAACCGCGATGTCCTTAATTGGGTGCCGCGAGGAACCAGGACCTTTACTTTGAAAAAATTAGAGTGTTTAAAGCAGGCATTTTGCTTGAATACATTAGCATGGAATAATAAAATAGGACGGCATGATTCTATTTTGTTGGTTTCTAGGATCACCGTAATGATTAATAGGGATAGTTGGGGGCATTAGTATTCAATTGTCAGAGGTGAAATTCTCGGATTTAGGAAAGACTGACTTCAGCGAAAGCATTTGCCAAGGATGTTTTCATT…	Eukaryota	Mucoromycota	Glomeromycetes	Glomerales	Claroideoglomeraceae	Claroideoglomus	0	0	0	0	0	0	30	0	0	0	0	0	0	0	0	0	0	0	0	0	0	0	0	0	0	0	0	0	0	0	0	0	0	0	0	0	0	0	0	0	0	0
>asvNA	CGGTAATTCCAGCTCCAATAGCGTATATTAAAGTTGTTGCAGTTAAAAAGCTCGTAGTTGAATTTTAGGCCCGGTTGGATGGTCTGCTCTAGGGTTTGTACTGTCCTGACTGGGTCTTCCCTTCTGGTGAGCTGTCGTATCGTTTACTCGGTGCGGCAGGGAACCAGGACTTTTACTTTGAAAAAATTAGAGTGTTTAAAGCAGGCATTCGCTTGAATACATTAGCATGGAATAATAGAATAGGACTTTGGTTCTATTTTGTTGGTTTCTAGGACCGAAGTAATGATTAATAGGGATAGTTGGGGGCATTAGTATTTAATTGTCAGAGGTGAAATTCTTGGATTTATGAAAGACTAACTTCTGCGAAAGCATTTGCCAAGGATGTTTTCATTAATCAA	Eukaryota	Mucoromycota	Incertae_Sedis	Mortierellales	Mortierellaceae	Mortierella	0	0	0	0	0	0	0	0	0	0	0	30	0	0	0	0	0	0	0	0	0	0	0	0	0	0	0	0	0	0	0	0	0	0	0	0	0	0	0	0	0	0
>asv178	CGGTAATTCCAGCTCCAATAGCGTATATTAAAGTTGTTGCAGTTAAAAAGCTCGTAGTTGAATTTCGGGATCAATATGTTGGTCGTGCCTTGGTACGTACTGGCATTATCGATTCCTACCTTCTGAAGAACCTCGATGTCATTAATTTGGTGTCTTGGGGAATCAGGACTGTTACTTTGAAAAAATTAGAGTGTTCAAAGCGGGCAAGCACAAGCCTAGATACTTTAGCATGGGATAATAGAATAGGACTTGGGTTCTATTTTCGTTGGTTCTTAGGACCGAAGTAATGATTAATAGGGACGGTCGGGGGCATTAGTATTTAATTGTCAGAGGTGAAATTCTCGGATTTAGGAAAGACTGACTTCAGCGAAAGCATTTGCCAAGGATGTTTTCATTAAT…	Eukaryota	Mucoromycota	Glomeromycetes	Glomerales	NA	NA	0	0	0	0	0	0	0	0	0	0	0	0	0	0	0	0	0	0	0	0	0	0	0	0	0	0	30	0	0	0	0	0	0	0	0	0	0	0	0	0	0	0
>asv308	CGGTAATTCCAGCTCCAATAGCGTATATTAAAGTTGTTGCAGTTAAAAAGCTCGTAGTTGAACTTCGGGGTTTACTCATTGGTCAGGCTTAATTGTCTGTACTGGTGAGATGAATCTCTACCTTCTGAGGAACTTTCATGCCATTTATTTGGTGTGGTTGGAAATCAGGACTGTTACTTTGAAAAAATTAGAGTGTTTAAAGCAGGCTAACGTCTGAATACATTAGCATGGAATAATGAAATAGGACGGATTGATTCTATTTCGTTGGTTTCTAGGGTCACCGTAATGATTAATAGGGACAGTCGGGGGCATTCGTATTTAATCGTCAGAGGTGAAATTCTTGGATTGATTAAAGACGAACGACAGCGAAAGCTTTTGCCAAGGATGTTTTCATTAATC…	Eukaryota	Mucoromycota	Glomeromycetes	NA	NA	NA	0	0	0	0	0	0	0	0	0	0	0	0	0	0	0	0	0	0	0	0	0	0	0	0	0	0	0	30	0	0	0	0	0	0	0	0	0	0	0	0	0	0
>asv179	CGGTAATTCCAGCTCCAATAGCGTATATTTAAGTTGTTGCAGTTAAAAAGCTCGTAGTTGAATTTCGGGATCAATATGTTGGTCGTGCCTTGGTACGTACTGGCATTATCGATTCCTACCTTCTGAAGAACCTCGATGTCATTAATTTGGTGTCTTGGGGAATCAGGACTGTTACTTTGAAAAAATTAGAGTGTTTAAAGCAAGCTAACGCTTGAATACATTAGCATGGAATAATGAAATAGGACGTTTGATCCTATTTTGTTGGTTTCTAGGATCGACGTAATGATTAATAGGGATAGTTGGGGGCATTAGTATTCAATTGTCAGAGGTGAAATTCTTGGATTTATTGAAGACTAACTACTGCGAAAGCATTTGCCAAGGATGTTTTCATTAATCAA	Eukaryota	Mucoromycota	Glomeromycetes	Glomerales	NA	NA	0	0	0	0	0	0	0	0	0	0	0	0	0	0	0	0	0	0	0	0	0	0	0	0	0	0	0	0	0	0	0	0	0	0	0	0	30	0	0	0	0	0
>asv180	CGGTAATTCCAGCTCCAATAGCGTATATTTAAGTTGTTGCAGTTAAAAAGCTCGTAGTTGAATTTCGGGGTTAGTAGGTTGGTTATGCCTCTGGTATGTACTGGTCTCACTGATTCCTCCTTCCTGATGAGCCGTAATGCCATTAATTTGGTGTTGCGGGGAATTTGGACTGTTACTTTGAAAAAATTAGAGTGTTTAAAGCAAGCTAACGCTTGAATACATTAGCATGGAATAATGAAATAGGACGTTCGATCCTATTTTGTTGGTTTCTAGGATTGACGTAATGATTAATAGGGATAGTTGGGGGCATTAGTATTCAATTGTCAGAGGTGAAATTCTTGGATTTATTGAAGACTAACTACTGCGAAAGCATTTGCCAAGGATGTTTTCATTAATCAA	Eukaryota	Mucoromycota	Glomeromycetes	Glomerales	NA	NA	0	0	0	0	0	0	0	0	0	0	0	0	0	0	0	0	0	0	0	0	0	0	0	0	0	0	0	0	0	0	0	0	0	0	0	0	0	30	0	0	0	0
>asv309	CGGTAATTCCAGCTCCAATAGCGTATATTTAAGTTGTTGCAGTTAAAAAGCTCGTAGTTGAATTTCGGGATCAATTTGTTGGTCGTGCCTTGGTACGTACTGGCATTATCGATTCCTACCTTCTGAAGAACCTTGATGTCATTAATTTGGTGTCTTGGGGAATCAGGACTGTTACTTTGAAAAAATTAGAGTGTTTAAAGCAGGCTCGCGCTTGAATACATTAGCATGGAATAATGAAATAGGACGTTTGATTCTATTTTGTTGGTTTCTAGGATCGACGTAATGATTAATAGGGATAGTTGGGGGCATTAGTATTCAATTGTCAGAGGTGAAATTCTTGGATTTATTGAAGACTAACTACTGCGAAAGCATTTGCCAAGGATGTTTTCATTAATCAA	Eukaryota	Mucoromycota	Glomeromycetes	NA	NA	NA	0	0	0	0	0	0	0	0	29	0	0	0	0	0	0	0	0	0	0	0	0	0	0	0	0	0	0	0	0	0	0	0	0	0	0	0	0	0	0	0	0	0
>asv337	CGGTAATTCCAGCTCCAATAGCGTATATTAAAGTTGTTGCAGTTAAAAAGCTCGTAGTTGAACTTCGGGGTTTACCCATTGGTCAGGCTTAATTGTCTGCACTGGTGAGATGAATCTCTACCTTCTGAGGAACTTTCATGCCATTTATTTGGTGTGATGGGAAATCAGGACTGTTACTTTGAAAAAATTAGAGTGTTTAAAGCAGGCTAACGTCTGAATACATTAGCATGGAATAATGAAATAGGACGGACTGATTCTATTTCGTTGGTTTCTAGGATCACCGTAATGATTAATAGGGATAGTTGGGGGCATTAGTATTTAATTGTCAGAGGTGAAATTCTCGGATTTAGGAAAGACTGACTTCAGCGAAAGCATTTGCCAAGGATGTTTTCATTAATC…	Eukaryota	Mucoromycota	Glomeromycetes	Diversisporales	Sacculosporaceae	Sacculospora	0	0	0	0	0	0	0	0	0	0	0	0	0	0	0	0	0	0	0	0	0	0	0	0	0	0	0	0	0	0	29	0	0	0	0	0	0	0	0	0	0	0
>asv338	CGGTAATTCCAGCTCCAATAGCGTATATTAAAGTTGTTGCAGTTAAAAAGCTCGTAGTTGAACTTCGGGGTTTACCCATTGGTCAGGCTTAATTGTCTGCACTGGTGAGATAAATCTCTACCTTCTGAGGAACTTTCATGCCATTTATTTGGTGTGATGGGAAATCAGGACTGTTACTTTGAAAAAATTAGAGTGTTTAAAGCAGGCTAACGTCTGAATACATTAGCATGGAATAATGAAATAGGACGGACTGATTCTATTTCGTTGGTTTCTAGGATCACCGTAATGATTAATAGGGACGGTCGGGGGCATTAGTATTTAATTGTCAGAGGTGAAATTCTCGGATTTAGGAAAGACTGACTTCAGCGAAAGCATTTGCCAAGGATGTTTTCATTAATC…	Eukaryota	Mucoromycota	Glomeromycetes	Diversisporales	Sacculosporaceae	Sacculospora	0	0	0	0	0	0	0	0	0	0	0	0	0	0	0	0	0	0	0	0	0	0	0	0	0	0	0	0	0	0	29	0	0	0	0	0	0	0	0	0	0	0
>asv74	CGGTAATTCCAGCTCCAATAGCGTATATTAAAGTTGTTGCAGTTAAAAAGCTCGTAGTTGAATTTCGGGATCAATTTATCGGTCGTGCCAATGGTATGAACTGGTACAATTGGTTTCTCCCTTCTGACGAAGCATGATGTCATTAATTTGGTGTCGTGGGGAATCAGGACTGTTACTTTGAAAAAATTAGAGTGTTTAAAGCAAGCATTAGCTTGAATACATTAGCATGGAATAATGAAATAGGACGTTTGATCCTATTTCGTTGGTTTCTAGGATCGACGTAATGATTAATAGGGATAGTTGGGGGCATTAGTATTCAATTGTCAGAGGTGAAATTCTTGGATTTATTGAAGACTAACTACTGCGAAAGCATTTGCCAAGGATGTTTTCATTAATCAA	Eukaryota	Mucoromycota	Glomeromycetes	Glomerales	NA	NA	0	98	0	0	0	70	90	0	0	0	0	0	0	36	0	0	0	14	0	0	18	0	0	0	0	21	0	0	0	83	207	933	0	0	0	116	0	65	0	122	0	12
>asvNA	CGGTAATTCCAGCTCCAATAGCGTATATTAAAGTTGTTGCAGTTAAAAAGCTCGTAGTTGAATTTTAGGCCTGGTTGGACGGTCTGCCTTAGGGTTTGTACTGTCCTGGCTGGGTCTTACCTTCTGGTAAACTGTCGTGTCGTTTATTCGGTGCGGCAGGGAACCAGGACTTTTACTTTGAAAAAATTAGAGTGTTTAAAGCAGGCATTCGCTTGAATACATTAGCATGGAATAATAGAATAGGACTTTGGTTCTATTTTGTTGGTTTCTAGGACCGAAGTAATGATTAATAGGGATAGTTGGGGGCATTAGTATTTAATTGTCAGAGGTGAAATTCTTGGATTTATGAAAGACTAACTTCTGCGAAAGCATTTGCCAAGGATGTTTTCATTAATCAA	Eukaryota	Mucoromycota	Incertae_Sedis	Mortierellales	Mortierellaceae	Mortierella	0	0	0	28	0	0	0	0	0	0	0	0	0	0	0	0	0	0	0	0	0	0	0	0	0	0	0	0	0	0	0	0	0	0	0	0	0	0	0	0	0	0
>asvNA	CGGTAATTCCAGCTCCAATAGCGTATATTAAAGTTGTTGCAGTTAAAAAGCTCGTAGTTGAATTTTAGGCTTAGTTGGATGGTCGGCCTTAGGGTGTGTACTGTCCTGACCGAGTCTTACCTTCTGGTGAGCTGTCGTGTTGTTTATTCAGTGCGGCAGGGAACCAGGACTTTTACTTTGAAAAAATTAGAGTGTTTAAAGCAGGCATTCGCTTGAATACATTAGCATGGAATAATAGAATAGGACTTTGGTTCTATTTTGTTGGTTTCTAGGACCGAAGTAATGATTAATAGGGATAGTTGGGGGCATTAGTATTTAATTGTCAGAGGTGAAATTCTTGGATTTATGAAAGACTAACTTCTGCGAAAGCATTTGCCAAGGATGTTTTCATTAATCAA	Eukaryota	Mucoromycota	Incertae_Sedis	Mortierellales	Mortierellaceae	Mortierella	0	0	0	0	0	0	0	0	0	0	0	0	0	0	22	0	0	0	0	0	0	0	0	0	0	0	0	0	0	0	0	0	6	0	0	0	0	0	0	0	0	0
>asv181	CGGTAATTCCAGCTCCAATAGCGTATATTTAAGTTGTTGCAGTTAAAAAGCTCGTAGTTGAACTTCGAGGTTTACTCATTGGTCAGGCTTAATTGTCTGTACTGGTGAGATGAATCTCTACCTTCTGAGGAACTTTCATGCCATTTATTTGGTGTGATTGGAAATCAGGACTGTTACTTTGAAAAAATTAGAGTGTTTAAAGCAGGCTAACGTCTGAATACATTAGCATGGAATAATGAAATAGGACGGATTGATTCTATTTCGTTGGTTTCTAGGGTCACCGTAATGATTAATAGGGATAGTTGGGGGCATTAGTATTCAATTGTCAGAGGTGAAATTCTTGGATTTATTGAAGACTAACTACTGCGAAAGCATTTGCCAAGGATGTTTTCATTAATC…	Eukaryota	Mucoromycota	Glomeromycetes	Glomerales	NA	NA	0	0	0	0	0	0	0	0	0	0	0	0	0	0	0	0	0	0	0	0	0	0	0	0	0	0	0	0	0	0	0	0	28	0	0	0	0	0	0	0	0	0
>asv226	CGGTAATTCCAGCTCCAATAGCGTATATTAAAGTTGTTGCAGTTAAAAAGCTCGTAGTTGAATTTCGGGATTAATATGTTGGTCGTGCCTTGGTACGTACTGGCATTATTGGTTCCTACCTTCTGAAGAACCTCGATGTCATTAATTTGGTGTCTTGGGGAATCAGGACTGTTACTTTGAAAAAATTAGAGTGTTTAAAGCAGGCTCGCGCTTGAATACATTAGCATGGAATAATGAAATAGGACGTTTGATTCTATTTTGTTGGTTTCTAGGATCGACGTAATGATTAATAGGGATAGTTGGGGGCATTAGTATTCAATTGTCAGAGGTGAAATTCTTGGATTTATTGAAGACTAACTACTGCGAAAGCATTTGCCAAGGATGTTTTCATTAATCAA	Eukaryota	Mucoromycota	Glomeromycetes	NA	NA	NA	170	195	60	44	0	0	10	0	20	438	38	0	28	0	0	0	37	0	0	278	0	0	0	0	0	23	87	0	0	30	0	24	0	0	0	247	0	0	0	48	0	113
>asv75	CGGTAATTCCAGCTCCAATAGCGTATATTAAAGTTGTTGCAGTTAAAAAGCTCGTAGTTGAATTTCGGGGTTAGCAGGTCGGTCGTGCCATTGGTATGAACTGGTCTCGCTGATCCCTCCCTCCTGACGAACTGTGATGCCATTAATTTGGTGTCGCAGGGAATCAGAACTGTTACTTTGAAAAAATTAGAGTGTTTAAAGCAGGCTCACGCTTGAATACATTAGCATGGAATAATGAAATAGGACGTTTGATCCTATTTTGTTGGTTTCTAGGATTGACGTAATGATTAATAGGGATAGTTGGGGGCATTAGTATTCAATTGTCAGAGGTGAAATTCTTGGATTTATTGAAGACTAACTACTGCGAAAGCATTTGCCAAGGATGTTTTCATTAATCAA	Eukaryota	Mucoromycota	Glomeromycetes	Glomerales	NA	NA	63	0	0	575	0	0	170	41	0	0	69	0	0	0	599	0	0	0	0	0	0	0	75	0	0	0	252	0	0	0	0	0	0	0	0	0	0	0	0	0	0	0
>asv310	CGGTAATTCCAGCTCCAATAGCGTATATTAAAGTTGTTGCAGTTAAAAAGCTCGTAGTTGAATTTCAGCTCTGGCCGAGTGGTCCACCTTTGGATGGTACTGCTTGGCTGGGGTTTACCTTTCTGGTGAGCCGTTATGCCCTTTGTTGGGTGTGACGAGGAACCAGGACTTTTACCTTGAAAAAATTAGAGTGTTTAAAGCAGGCTCACGCTTGAATACATTAGCATGGAATAATGAAATAGGACGTTTGATTCTATTTTGTTGGTTTCTAGGATCGACGTAATGATTAATAGGGATAGTTGGGGGCATTAGTATTCAATTGTCAGAGGTGAAATTCTTGGATTTATTGAAGACTAACTACTGCGAAAGCATTTGCCAAGGATGTTTTCATTAATCAA	Eukaryota	Mucoromycota	Glomeromycetes	NA	NA	NA	0	0	0	0	0	0	0	0	0	0	0	0	0	0	0	0	27	0	0	0	0	0	0	0	0	0	0	0	0	0	0	0	0	0	0	0	0	0	0	0	0	0
>asv227	CGGTAATTCCAGCTCCAATAGCGTATATTAAAGTTGTTGCAGTTAAAAAGCTCGTAGTTGAATTTCGGGATCAATATGTTGGTCGTACCATTGGTACGTACTGGCATTATTGATTCCTACCTTCTGAAGAACCTTGATGTCATTAATTTGGTGTCTTGGGGAATCAGGACTGTTACTTTGAAAAAATTAGAGTGTTTAAAGCAGGCTCGCGCTTGAATACATTAGCATGGAATAATGAAATAGGACGTTTGATTCTATTTTGTTGGTTTCTAGGATCGACGTAATGATTAATAGGGATAGTTGGGGGCATTAGTATTCAATTGTCAGAGGTGAAATTCTTGGATTTATTGAAGACTAACTACTGCGAAAGCATTTGCCAAGGATGTTTTCATTAATCAA	Eukaryota	Mucoromycota	Glomeromycetes	NA	NA	NA	0	0	0	0	47	0	153	0	92	0	0	0	0	0	0	85	79	108	315	0	0	40	89	0	0	29	533	0	0	95	0	0	0	124	0	0	0	0	0	0	0	98
>asv182	CGGTAATTCCAGCTCCAATAGCGTATATTAAAGTTGTTGCAGTTAAAAAGCTCGTAGTTGAATTTCGGGGTTAGCAGGTCGGTCGTGCCATCGGTATGAACTGGTCTCGCTGATCCCTCCCTCTTGAAGAACTGTGATGCCATTAATTTGGTGTCGCAGGGAATCAGGACTGTTACTTTGAAAAAATTAGAGTGTTTAAAGCAGGCATTAGCTTGAATACATTAGCATGGAATAATGAAATAGGACGTTTGATCTTATTTTGTTGGTTTCTAGGATCGACGTAATGATTAATAGGGATAGTTGGGGGCATTAGTATTCAATTGTCAGAGGTGAAATTCTTGGATTTATTGAAGACTAACTACTGCGAAAGCATTTGCCAAGGATGTTTTCATTAATCAA	Eukaryota	Mucoromycota	Glomeromycetes	Glomerales	NA	NA	0	0	0	0	0	0	0	0	0	0	0	0	0	0	0	0	26	0	0	0	0	0	0	0	0	0	0	0	0	0	0	0	0	0	0	0	0	0	0	0	0	0
>asv311	CGGTAATTCCAGCTCCAATAGCGTATATTTAAGTTGTTGCAGTTAAAAAGCTCGTAGTTGAATTTCGGGATCAATATGTTGGTCGTGCCTTGGTACGTACTGGCATTATTGGTTTCTACCTTCTGAAGAACCTCGATGTCATTAATTTGGTGTCTTGGGGAATCAGGACTGTTACTTTGAAAAAATTAGAGTGTTTAAAGCAGGCTCACGCTTGAATACATTAGCATGGAATAATGAAATAGGACGTTTGATCCTATTTTGTTGGTTTCTAGGATTGACGTAATGATTAATAGGGATAGTTGGGGGCATTAGTATTCAATTGTCAGAGGTGAAATTCTTGGATTTATTGAAGACTAACTACTGCGAAAGCATTTGCCAAGGATGTTTTCATTAATCAA	Eukaryota	Mucoromycota	Glomeromycetes	NA	NA	NA	0	0	0	0	0	0	0	0	0	0	0	0	0	0	0	0	0	0	0	0	0	0	0	0	0	0	0	0	0	0	0	0	0	0	0	0	26	0	0	0	0	0
>asv312	CGGTAATTCCAGCTCCAATAGCGTATATTAAAGTTGTTGCAGTTAAAAAGCTCGTAGTTGAACCTTAGGCCCGTGCGGGTGGTCCGTCCTCTGGGCGAGCACTGCTCCGTCGCGGGTCTCACCTTCTGGCGAGCGTGGATGCCATTCACTTGGTGTCCGCGGGAACCAGGACCTTTACCTTGAAAAAATTAGAGTGCTCAAAGCGGGCTCGTACGCTTGAATACATTAGCATGGAATAATGAAATAGGACGACGGTTCTATTTTGTTGGTTTCCGGGACAGTCGTAATGATTAATAGGGATAGTTGGGGGCATTCGTATTCAATTGTCAGAGGTGAAATTCTCGGATTTAGGAAAGACTGACTTCAGCGAAAGCATTTGCCAAGGATGTTTTCATTAAT…	Eukaryota	Mucoromycota	Glomeromycetes	NA	NA	NA	0	0	0	0	0	0	0	0	0	0	0	0	0	0	0	0	0	0	0	0	0	0	0	0	0	0	0	0	0	0	0	0	0	0	0	0	0	0	0	0	0	0
>asv183	CGGTAATTCCAGCTCCAATAGCGTATATTAAAGTTGCTGCAGTTAAAAAGCTCGTAGTTGAATTTCGAGACTAATATGTCGGTCGTGCCTCGGTACGTACTGGTTTATTGGTTTCTCCTTTCTGAAGAACCATGATGTCATTTATTTGGTGTCGTGGGGAATCAGGACTGTTACTTTGAAAAAATTAGAGTGTTTAAAGCAGGCTCACGCTTGAATACATTAGCATGGAATAATGAAATAGGACGTTTGATTCTATTTTGTTGGTTTCTAGGATCGACGTAATGATTAATAGGGATAGTTGGGGGCATTAGTATTCAATTGTCAGAGGTGAAATTCTTGGATTTATTGAAGACTAACTACTGCGAAAGCATTTGCCAAGGATGTTTTCATTAATCAA	Eukaryota	Mucoromycota	Glomeromycetes	Glomerales	NA	NA	0	0	0	0	0	25	0	0	0	0	0	0	0	0	0	0	0	0	0	0	0	0	0	0	0	0	0	0	0	0	0	0	0	0	0	0	0	0	0	0	0	0
>asv228	CGGTAATTCCAGCTCCAATAGCGTATATTAAAGTTGTTGCAGTTAAAAAGCTCGTAGTTGAACCTTAGGCCCGTGCGGGTGGTCCGTCCTCTGGGCGAGTACTGCTCCGTCGTGGGTCTCACCTTCTGGCGAGCGTGGATGCCATTCACTTGGTGTCCGCGGGAACCAGGACCTTTACCTTGAAAAAATTAGAGTGCTCAAAGCGGGCTCGTACGCTTGAATACATTAGCATGGAATAATGAAATAGGACGACGGTTCTATTTTGTTGGTTTCCGGGACAGTCGTAATGATTAATAGGGATAGTTGGGGGCATTCGTATTCAATTGTCAGAGGTGAAATTCTTGGATTTATTGAAGACGGACTACTGCGAAAGCATTTGCCAAGGATGTTTTCATTAAT…	Eukaryota	Mucoromycota	Glomeromycetes	NA	NA	NA	0	0	0	0	0	0	0	0	0	0	0	0	0	0	0	0	0	0	0	0	0	0	0	0	0	0	0	48	0	0	0	0	0	0	1840	0	0	0	0	0	0	0
>asvNA	CGGTAATTCCAGCTCCAATAGCGTATATTAAAGTTGTTGCAGTTAAAAAGCTCGTAGTTGAATTTTAGGCTTGGTTGGACGGTCTGCCTTAGGGTTTGTACTGTCCTGGCTGGGTCTTACCTTCTGGTAAACTGTCGTGTCGTTTATTCGGCGCGGCAGGGAACCAGGACTTTTACTTTGAAAAAATTAGAGTGTTTAAAGCAGGCTTCTCGCTTGAATACATTAGCATGGAATAATAGAATAGGACTTTTGGTTCTATTTTGTTGGTTTCTAGGACCGAAGTAATGATTAATAGGGATAGTTGGGGGCATTAGTATTTAATTGTCAGAGGTGAAATTCTTGGATTTATGAAAGACGAACAACTGCGAAAGCATTTGCCAAGGATGTTTTCATTAATCAA	Eukaryota	Mucoromycota	Incertae_Sedis	Mortierellales	Mortierellaceae	Mortierella	0	0	0	0	0	0	0	0	0	0	0	0	0	0	0	0	0	0	0	0	0	25	0	0	0	0	0	0	0	0	0	0	0	0	0	0	0	0	0	0	0	0
>asv184	CGGTAATTCCAGCTCCAATAGCGTATATTAAAGTTGTTGCAGTTAAAAAGCTCGTAGTTGAATTTCGGGGTTAGTAGGTTGGTCATGCCTCTGGTATGTACTGGTCTCACTGATTCCTCCTTCCTTATGAACCGTAATGCCATTAATTTGGTGTTGCGGGGAATTTGGACTGTTACTTTGAAAAAATTAGAGTGTTTAAAGCAGGCTAACGCTTGAATACATTAGCATGGAATAATGAAATAGGACGTTCGATCTTATTTTGTTGGTTTCTAGGATTGACGTAATGATTAATAGGGATAGTTGGGGGCATTAGTATTCAATTGTCAGAGGTGAAATTCTTGGATTTATTGAAGACTAACTACTGCGAAAGCATTTGCCAAGGATGTTTTCATTAATCAA	Eukaryota	Mucoromycota	Glomeromycetes	Glomerales	NA	NA	0	0	0	0	0	0	0	0	0	0	0	0	0	0	0	0	0	0	0	0	0	0	0	0	0	0	0	0	0	0	0	0	0	0	0	0	0	0	0	0	0	0
>asv76	CGGTAATTCCAGCTCCAATAGCGTATATTAAAGTTGTTGCAGTTAAAAAGCTCGTAGTTGAATTTCGGGATCAATGCGTCGGTCGTGCCTTCGGTACGTACTAGCGTCATTGATTCCTCCCTTCTGAAGAACCGTGATGTCATTAATTTGGTGTTACGGGGAATCAGGACTGTTACCTTGAAAAAATTAGAGTGTTTAAAGCAGGCTAACGCTTGAATACATTAGCATGGAATAATGAAATAGGACGTTCGAACCTATTTTGTTGGTTTCTAGGATCGACGTAATGATTAATAGGGATAGTTGGGGGCATTAGTATTCAATTGTCAGAGGTGAAATTCTTGGATTTATTGAAGACTGACTACTGCGAAAGCATTTGCCAAGGATGTTTTCATTAATCAA	Eukaryota	Mucoromycota	Glomeromycetes	Glomerales	NA	NA	50	0	0	430	0	0	0	0	0	0	0	0	0	0	0	0	0	0	0	0	0	0	61	0	0	0	1075	0	0	0	252	0	0	0	0	0	0	0	0	0	0	0
>asv77	CGGTAATTCCAGCTCCAATAGCGTATATTAAAGTTGTTGCAGTTAAAAAGCTCGTAGTTGAATTTCGGGGTTAGCAGGTCGGTCGTGCCATCGGTATGAACTGGTCTCGCTGATCCCTCCCTCTTGACGAACTGTGATGCCATTAATTTGGTGTCGCATGGAATCAGGACTGTTACTTTGAAAAAATTAGAGTGTTTAAAGCAGGCTCACGCTTGAATACATTAGCATGGAATAATGAAATAGGACGTTTGATCCTATTTTGTTGGTTTCTAGGATTGACGTAATGATTAATAGGGATAGTTGGGGGCATTAGTATTCAATTGTCAGAGGTGAAATTCTTGGATTTATTGAAGACTAACTACTGCGAAAGCATTTGCCAAGGATGTTTTCATTAATCAA	Eukaryota	Mucoromycota	Glomeromycetes	Glomerales	NA	NA	0	47	0	0	0	0	0	0	44	0	0	0	0	0	0	550	110	0	113	0	0	0	437	0	0	0	133	56	0	0	216	0	0	0	0	0	0	0	0	0	0	0
>asv185	CGGTAATTCCAGCTCCAATAGCGTATATTAAAGTTGTTGCAGTTAAAAAGCTCGTAGTTGAATTTCGGGATCAATGCGTCGGTCGTGCCTTCGGTACGTACTAGCGTCATTGATTCCTCCCTTCTGAAGAACCGTGATGTCATTAATTTGGTGTTACGGGGAATCAGGACTGTTACCTTGAAAAAATTAGAGTGTTTAAAGCAGGCTAACGCTTGAATACATTAGCATGGAATAATGAAATAGGACGTTCGAACCTATTTTGTTGGTTTCTAGGATCGACGTAATGATTAATAGGGACGGTCGGGGGCATTAGTATTTAATTGTCAGAGGTGAAATTCTCGGATTTAGGAAAGACTGACTTCAGCGAAAGCATTTGCCAAGGATGTTTTCATTAATCAA	Eukaryota	Mucoromycota	Glomeromycetes	Glomerales	NA	NA	0	0	0	0	0	0	0	0	0	0	0	0	0	0	0	0	0	0	0	0	0	0	0	0	0	0	24	0	0	0	0	0	0	0	0	0	0	0	0	0	0	0
>asv313	CGGTAATTCCAGCTCCAATAGCGTATATTAAAGTTGTTGCAGTTAAAAAGCTCGTAGTTGAACTTCGGGGTTTACCCATTGGTCAGGCTTAATTGTCTGCACTGGTGAGATGAATCTCTACCTTCTGAGGAACTTTCATGCCATTTATTTGGTGTGATGGGAAATCAGGACTGTTACTTTGAAAAAATTAGAGTGTTTAAAGCAGGCTAACGTCTGAATACATTAGCATGGAATAATGAAATAGGACGGACTGATTCTATTTCGTTGGTTTCTAGGATCACCGTAATGATTAATAGGGACAGTCGGGGGCATTCGTATTTAATCGTCAGAGGTGAAATTCTTGGATTGATTAAAGACGAACGACAGCGAAAGCTTTTGCCAAGGATGTTTTCATTAATC…	Eukaryota	Mucoromycota	Glomeromycetes	NA	NA	NA	0	0	0	0	0	0	0	0	0	0	0	0	0	0	0	0	0	0	0	0	0	0	0	0	0	0	0	0	0	0	24	0	0	0	0	0	0	0	0	0	0	0
>asv78	CGGTAATTCCAGCTCCAATAGCGTATATTAAAGTTGCTGCAGTTAAAAAGCTCGTAGTTGAATTTCGGGACTAATATGTCGGTCGTGCCTCGGTACGTACTGGCTTATTGGTTTCTCCTTTCTGAAGAACCATGATGTCATTTATTTGGTGTCGTGGGGAATCAGGACTGTTACTTTGAAAAAATTAGAGTGTTTAAAGCAGGCTCACGCTTGAATACATTAGCATGGAATAATGAAATAGGACGTTTGATTCTATTTTGTTGGTTTCTAGGATCGACGTAATGATTAATAGGGATAGTTGGGGGCATTAGTATTCAATTGTCAGAGGTGAAATTCTTGGATTTATTGAAGACTAACTACTGCGAAAGCATTTGCCAAGGATGTTTTCATTAATCAA	Eukaryota	Mucoromycota	Glomeromycetes	Glomerales	NA	NA	0	0	0	0	0	0	0	0	0	0	0	0	0	0	0	0	531	0	0	0	0	0	0	0	310	48	0	0	144	0	0	0	0	56	0	0	0	0	0	0	0	713
>asv229	CGGTAATTCCAGCTCCAATAGCGTATATTAAAGTTGTTGCAGTTAAAAAGCTCGTAGTTGAATTTCGGGATTAATATGTTGGTCGTGCCTTGGTACGTACTGGCATTATTGGTTCCTACCTTCTGAAGAACCTCGATGTCATTAATTTGGTGTCTTGGGGAATCAGGACTGTTACTTTGAAAAAATTAGAGTGTTTAAAGCAGGCTCGCGCTTGAATACATTAGCATGGAATAATGAAATAGGACGTTTGATTCTATTTTGTTGGTTTCTAGGATCGACGTAATGATTAATAGGGATAGTTGGGGGCATTAGTATTCAATTGTCAGAGGTGAAATTCTTGGATTTATTGAAGACTGACTACTGCGAAAGCATTTGCCAAGGATGTTTTCATTAATCAA	Eukaryota	Mucoromycota	Glomeromycetes	NA	NA	NA	180	113	45	53	0	0	22	0	9	584	59	0	39	0	0	0	20	0	0	169	0	0	0	0	0	21	56	0	0	12	0	23	0	0	0	108	0	0	0	30	0	73
>asv186	CGGTAATTCCAGCTCCAATAGCGTATATTAAAGTTGTTGCAGTTAAAAAGCTCGTAGTTGAATTTCGGGGTTAGCAGGTCGGTCGTGCCATCGGTATGAACTGGTCTCGCTGATCCCTCCCTCTTGACGAACTGTGATGCCATTAATTTGGTGTCGCAGGGAATCAGGACTGTTACTTTGAAAAAATTAGAGTGTTTAAAGCAGGCTCACGCTTGAATACATTAGCATGGGATAATAGAATAGGACTTGGGTTCTATTTTCGTTGGTTCTTAGGACCGAAGTAATGATTAATAGGGACGGTCGGGGGCATTAGTATTTAATTGTCAGAGGTGAAATTCTCGGATTTAGGAAAGACTGACTTCAGCGAAAGCATTTGCCAAGGATGTTTTCATTAATCAA	Eukaryota	Mucoromycota	Glomeromycetes	Glomerales	NA	NA	0	0	0	0	0	0	0	0	0	0	0	0	0	0	0	0	0	0	0	0	0	0	0	23	0	0	0	0	0	0	0	0	0	0	0	0	0	0	0	0	0	0
>asvNA	CGGTAATTCCAGCTCCAATAGCGTATATTAAAGTTGCTGCGGTTAAAAAGCTCGTAGTTGAATTTCGGAATTGATGCATCGGTCGTGCCTTAAGGGGCATGAACTGGTGTAGCCAATTTCTCACCTTCTGGTGAATTGTTGATGTTCTTAATGGGTGTCTCAATGAACTAGAATTTTTTACTTTGAAAAAATTAGAGTGTTTAAAGCAGGCATTAATTTGCTTGAATACATTAGCATGGAATAATGAAATAGGACAGTGGTTCCGTTTTGTTGGTTTCTAGGATCACGTAATGATTAATAGGGACAGTTGGGGGCATTAGTATTCAATTGTCAGAGGTGAAATTCTTGGATTTATTGAAGACTAACTACTGCGAAAGCATTTGCCAAGGATGTTTTCAT…	Eukaryota	Mucoromycota	Glomeromycetes	Glomerales	Claroideoglomeraceae	Claroideoglomus	0	0	0	0	0	0	0	0	0	0	0	0	0	0	0	0	0	0	0	0	0	0	0	0	0	0	0	0	0	0	0	0	0	0	0	23	0	0	0	0	0	0
>asvNA	CGGTAATTCCAGCTCCAATAGCGTATATTAAAGTTGTTGCAGTTAAAAAGCTCGTAGTCGGACTTTCGAGGTAGGGATCGCGATCCGGCGGGAGCTGTGTATTGCGGTCCTTGCTTCTAATCTCGGATAGCTCGGTCTGCTCTTAAGTGAGTGGGTCGCGGTTACCGGGTCGTTTACTTTGAAAAAATTAGAGTGTTTAAAGCAGGCTCGCGCTTGAATACATTAGCATGGAATAATGAAATAGGACGTTTGATTCTATTTTGTTGGTTTCTAGGATCGACGTAATGATTAATAGGGATAGTTGGGGGCATTAGTATTCAATTGTCAGAGGTGAAATTCTTGGATTTATTGAAGACTAACTACTGCGAAAGCATTTGCCAAGGATGTTTTCATTAATCAA	Eukaryota	Mucoromycota	Glomeromycetes	NA	NA	NA	0	0	0	0	0	0	0	0	0	0	0	0	0	0	0	0	0	0	0	0	0	0	0	0	0	0	0	0	0	0	0	0	0	0	0	23	0	0	0	0	0	0
>asvNA	CGGTAATTCCAGCTCCAATAGCGTATATTAAAGTTGTTGCAGTTAAAAAGCTCGTAGTTGAATTTCAGCTCTGGCTGGGCGGTCCACCTTTGGATGGTACTGCTCTGGCTGGGGTTTACCTTTCTGGTGAGCCGCTATGCCCTTTGTTGGGTGTGGCGGGGAACCAGGACTTTTACCTTGAAAAAATTAGAGTGTTTAAAGCAGGCCAATTGCTTGAATACATTAGCATGGAATAATGGAATAGGACCTCGGTTCTATTTTGTTGGTTTCTAGGACCGAAGTAATGATTAATAGGGATAGTTGGGGGCATTAGTATTTAGTAGCTAGAGGTGAAATTCTTGGATTTACGAAAGACTAACTTCTGCGAAAGCATTTGCCAAGGATGTTTTCATTAATCAA	Eukaryota	Mucoromycota	Incertae_Sedis	Endogonales	Endogonaceae	NA	22	0	0	0	0	0	0	0	0	0	0	0	0	0	0	0	0	0	0	0	0	0	0	0	0	0	0	0	0	0	0	0	0	0	0	0	0	0	0	0	0	0
>asv51	CGGTAATTCCAGCTCCAATAGCGTATATTAAAGTTGTTGCAGTTAAAAAGCTCGTAGTTGAATTTCGGGATCAATATTTCGGTCATGCCGTTGGTATGCACTGTTATCATTGATTTCTCACCTTCTAAAGAACCGTAATGCCATTAATTTGGTGTTACGGGGAATTAGGACTGTTACCTTGAAAAAATTAGAGTGTTTAAAGCAGGCTCACGCTTGAATACATTAGCATGAAATAATGAAATAAGACATCCGATTCTATTTTGTTAGTTTCTAGGATCGATGTAATGATTAATAGGAATAGTTAGGGGCATTAGTATTCAATTATCAGAGGTGAAATTCTTGGATTTATTGAAGACTAACTACTGCGAAAGCATTTGCCAAGGATGTTTTCATTAATCAA	Eukaryota	Mucoromycota	Glomeromycetes	Glomerales	Glomeraceae	Septoglomus	0	0	22	0	0	0	0	0	0	0	0	0	0	0	0	0	0	0	0	0	0	0	0	0	0	0	0	0	0	0	0	0	0	0	0	0	0	0	0	0	0	0
>asv315	CGGTAATTCCAGCTCCAATAGCGTATATTAAAGTTGTTGCAGTTAAAAAGCTCGTAGTCGGACTTTCGAGGTAGTGATCGCGATCCGGCGGGAGCTGTGTATTGCGGTCATTGCCTCTAATCTCGGATAGCTCGGTCTGCTCTTAAGTGAGTGGGTCGCGGTTACCGGGTCGTTTACTTTGAAAAAATTAGAGTGTTTAAAGCAGGCTAACGCTTGAATACATTAGCATGGAATAATGAAATAGGACGTTCGAACCTATTTTGTTGGTTTCTAGGATCGACGTAATGATTAATAGGGATAGTTGGGGGCATTAGTATTCAATTGTCAGAGGTGAAATTCTTGGATTTATTGAAGACTGACTACTGCGAAAGCATTTGCCAAGGATGTTTTCATTAATCAA	Eukaryota	Mucoromycota	Glomeromycetes	Glomerales	Glomeraceae	NA	0	0	0	0	0	0	0	0	0	0	0	0	0	0	0	0	0	0	0	0	0	0	0	0	0	0	22	0	0	0	0	0	0	0	0	0	0	0	0	0	0	0
>asv79	CGGTAATTCCAGCTCCAATAGCGTATATTTAAGTTGTTGCAGTTAAAAAGCTCGTAGTTGAACTTCGGGGTTTACTCATTGGTCAGGCTTAATTGTCTGTACTGGTGAGATGAATCTCTACCTTCTGAGGAACTTTCATGCCATTTATTTGGTGTGATTGGAAATCAGGACTGTTACTTTGAAAAAATTAGAGTGTTTAAAGCAGGCTCACGCTTGAATACATTAGCATGGAATAATGAAATAGGACGTTTGATCCTATTTTGTTGGTTTCTAGGATTGACGTAATGATTAATAGGGATAGTTGGGGGCATTAGTATTCAATTGTCAGAGGTGAAATTCTTGGATTTATTGAAGACTAACTACTGCGAAAGCATTTGCCAAGGATGTTTTCATTAATCAA	Eukaryota	Mucoromycota	Glomeromycetes	NA	NA	NA	0	0	0	0	0	0	0	0	0	0	0	0	0	0	0	0	0	0	0	0	0	0	0	0	0	0	0	0	0	0	0	0	0	0	0	0	22	0	0	0	0	0
>asv187	CGGTAATTCCAGCTCCAATAGCGTATATTAAAGTTGTTGCAGTTAAAAAGCTCGTAGTTGAATTTCGGGATCAATTAATTGGTCGTGCCTATGGTACGTACTGATTTTATTGGTTTCTCCCTTCTGACGAACCATGATGTCATTAATTTGGTGTCGTGGAGAATCAGGACTGTTACTTTGAAAAAATTAGAGTGTTTAAAGCAAGCTAACGCTTGAATACATTAGCATGGAATAATGAAATAGGACGTTTGATCCTATTTTGTTGGTTTCTAGGATCGACGTAATGATTAATAGGGATAGTTGGGGGCATTAGTATTCAATTGTCAGAGGTGAAATTCTTGGATTTATTGAAGACTAACTACTGCGAAAGCATTTGCCAAGGATGTTTTCATTAATCAA	Eukaryota	Mucoromycota	Glomeromycetes	Glomerales	NA	NA	0	0	0	0	0	54	0	0	0	0	0	0	0	0	0	0	0	0	0	75	0	0	0	234	0	0	0	0	0	155	0	0	104	0	0	0	1032	0	0	0	0	0
>asvNA	CGGTAATTCCAGCTCCAATAGCGTATATTAAAGTTGTTGCAGTTAAAAAGCTCGTAGTTGAATTTCGGGGTTAGCAGGTCGGTCGTGCCATCGGTATGAACTGGTCTCGCTGATCCCTCCCTCTTGAAGAACTGTGATGCCATTAATTTGGTGTCGCAGGGAATCAGGACTGTTACTTTGAATAAAATAGAGTGTTCAAAGCAGGCTGTGATAAATAAAAATGCCTTGCATATGTTAGCATGGGATAATGGAATAAGACTTTGATCTTTACGGTGATGTGTTGAAAGGGTTGGAATTGCAGCGATGTGATTCCGACCAGTCTTTTTCGTTGGTTTTCACAAGATCGAAGGAATGATTGATAGGGACAGTCGGGGGCATTCGTATTTAATCGTCAGAGGT…	Eukaryota	Mucoromycota	Glomeromycetes	Glomerales	NA	NA	0	0	0	0	0	0	0	0	0	0	0	0	0	0	0	0	0	0	0	0	0	0	0	21	0	0	0	0	0	0	0	0	0	0	0	0	0	0	0	0	0	0
>asv188	CGGTAATTCCAGCTCCAATAGCGTATATTAAAGTTGTTGCAGTTAAAAAGCTCGTAGTTGAATTTCGGGATCAATGCGTCGGTCGTGCCTTCGGTACGTACTAGCGTCATTGATTCCTCCCTTCTGAAGAACCGTGATGTCATTAATTTGGTGTTACGGGGAATCAGGACTGTTACCTTGAATAAATTAGAGTGTTCAAAGCGGGCAAGCACAAGCCTAGATACTTTAGCATGGGATAATAGAATAGGACTTGGGTTCTATTTTCGTTGGTTCTTAGGACCGAAGTAATGATTAATAGGGACGGTCGGGGGCATTAGTATTTAATTGTCAGAGGTGAAATTCTCGGATTTAGGAAAGACTGACTTCAGCGAAAGCATTTGCCAAGGATGTTTTCATTAA…	Eukaryota	Mucoromycota	Glomeromycetes	Glomerales	NA	NA	0	0	0	0	0	0	0	0	0	0	0	0	0	0	0	0	0	0	0	0	0	0	0	0	0	0	21	0	0	0	0	0	0	0	0	0	0	0	0	0	0	0
>asv80	CGGTAATTCCAGCTCCAATAGCGTATATTAAAGTTGTTGCAGTTAAAAAGCTCGTAGTTGAATTTCGGGATCAATATGTTGGTCGTGCCTCGGTACGTACTAGCATATTGGTTTCTCCTTTCTGAAGAACCATGATGTCATTTATTTGGTGTCGTGGGGAATCAGGACTGTTACTTTGAAAAAATTAGAGTGTTTAAAGCAGGCTCACGCTTGAATACATTAGCATGGAATAATGAAATAGGACGTTTGATTCTATTTTGTTGGTTTCTAGGATCGACGTAATGATTAATAGGGATAGTTGGGGGCATTAGTATTCAATTGTCAGAGGTGAAATTCTTGGATTTATTGAAGACTAACTACTGCGAAAGCATTTGCCAAGGATGTTTTCATTAATCAA	Eukaryota	Mucoromycota	Glomeromycetes	Glomerales	NA	NA	0	0	0	0	0	0	0	0	0	0	0	0	0	0	0	0	509	0	71	0	93	0	0	0	277	37	105	0	200	0	188	0	0	73	0	0	0	0	0	0	40	0
>asv328	CGGTAATTCCAGCTCCAATAGCGTATATTAAAGTTGTTGCAGTTAAAAAGCTCGTAGTTGAACTTCAGGCCTGTCCAGATGGTCCGCCTTAATTGGTGTGTACTGTCCTTGGGTGGGTCCTACCTTCTGGCGAAGCGGCATGGCCTTAATTGGTTGTGTTGGGGAACCAGGACTTTTACTGTGAAAAAATTAGAGTGTTCAAAGCAGGCAAATATGCTCGAATACATTAGCATGGAATAATGGAATAGGACGATGGTTCTATTTTGTTGGTTCTAGGACCGTTGTAATGATTAATAGGGATAGTTGGGGGCATTAGTATTCAATTGTCAGAGGTGAAATTCTTGGATTTATTGAAGACTAACTACTGCGAAAGCATTTGCCAAGGATGTTTTCATTAAT…	Eukaryota	Mucoromycota	Glomeromycetes	Paraglomerales	Paraglomeraceae	Paraglomus	0	0	0	1292	0	0	224	0	0	0	0	0	0	0	0	0	0	0	0	0	0	0	0	0	0	0	0	0	0	0	0	0	0	0	0	0	0	0	38	0	0	0
>asv230	CGGTAATTCCAGCTCCAATAGCGTATATTAAAGTTGTTGCAGTTAAAAAGCTCGTAGTTGAATTTCGGGATCAATATGTTGGTCGTGCCTTGGTACGTACTGGCATTATTGGTTTCTACCTTCTGAAGAACCTCGATGTCATTAATTTGGTGTCTTGGGGAATCAGGACTGTTACTTTGAAAAAATTAGAGTGTTTAAAGCAGGCTCGCGCTTGAATACATTAGCATGGAATAATGAAATAGGACGTTTGATTCTATTTTGTTGGTTTCTAGGATTGACGTAATGATTAATAGGGATAGTTGGGGGCATTAGTATTCAATTGTCAGAGGTGAAATTCTTGGATTTATTGAAGACTAACTACTGCGAAAGCATTTGCCAAGGATGTTTTCATTAATCAA	Eukaryota	Mucoromycota	Glomeromycetes	NA	NA	NA	0	101	0	0	40	0	38	0	0	143	0	0	0	0	0	0	0	33	0	161	0	0	0	0	80	0	311	0	0	0	80	0	0	53	0	98	0	0	0	254	0	0
>asv53	CGGTAATTCCAGCTCCAATAGCGTATATTAAAGTTGTTGCAGTTAAAAAGCTCGTAGTTGAATTTCGGGATCAATATTTCGGTCATGCCGTTGGTATGCACTGTTATCATTGATTTCTCACCTTCTAAAGAACCGTAATGCCATTAATTTGGTGTTACGGGGAATTAGGACTGTTACCTTGAAAAAATTAGAGTGTTTAAAGCAGGCTCACGCTTGAATACATTAGCATGGAATAATGAAATAGGACATCCGATTCTATTTTGTTGGTTTCTAGGATCGATGTAATGATTAATAGGGACAGTCGGGGGCATTCGTATTTAATCGTCAGAGGTGAAATTCTTGGATTGATTAAAGACGAACGACAGCGAAAGCTTTTGCCAAGGATGTTTTCATTAATCAA	Eukaryota	Mucoromycota	Glomeromycetes	Glomerales	Glomeraceae	Septoglomus	0	0	0	0	0	0	0	0	0	0	0	0	0	0	0	0	0	0	0	0	0	0	19	0	0	0	0	0	0	0	0	0	0	0	0	0	0	0	0	0	0	0
>asv189	CGGTAATTCCAGCTCCAATAGCGTATATTAAAGTTGTTGCAGTTAAAAAGCTCGTAGTTGAATTTCGGGATCAATATGTTGGTCGTGCCTTGGTACGTACTGGCATTATCGATTCCTACCTTCTGAAGAACCTCGATGTCATTAATTTGGTGTCTTGGGGAATCAGGACTGTTACTTTGAAAAAATTAGAGTGTTTAAAGCAGGCTCGCGCTTGAATACTTTAGCATGGGATAATAGAATAGGACTTGGGTTCTATTTTCGTTGGTTCTTAGGACCGAAGTAATGATTAATAGGGACGGTCGGGGGCATTAGTATTTAATTGTCAGAGGTGAAATTCTCGGATTTAGGAAAGACTGACTTCAGCGAAAGCATTTGCCAAGGATGTTTTCATTAATCAA	Eukaryota	Mucoromycota	Glomeromycetes	Glomerales	NA	NA	0	0	0	0	0	0	0	0	0	0	0	0	0	0	0	0	0	0	0	0	0	0	0	0	0	0	0	0	0	0	0	0	0	0	0	19	0	0	0	0	0	0
>asv316	CGGTAATTCCAGCTCCAATAGCGTATATTAAAGTTGTTGCAGTTAAAAAGCTCGTAGTTGAATTTCGGGATCAATATGTTGGTCGTGCCTTGGTACGTACTGGCATTATCGATTCCTACCTTCTGAAGAACCTCGATGTCATTAATTTGGTGTCTTGGGGAATCAGGACTGTTACTTTGAAAAAATTAGAGTGTTTAAAGCAGGCTCGCGCTTGAATACATTAGCATGGAATAATGAAATAGGACGTTTGATTCTATTTTGTTGGTTTCTAGGATCGACGTAATGATTGATAGGGACAGTCGGGGGCATTCGTATTTAATCGTCAGAGGTGAAATTCTTGGATTGATTAAAGACGAACGACAGCGAAAGCTTTTGCCAAGGATGTTTTCATTAATCAA	Eukaryota	Mucoromycota	Glomeromycetes	NA	NA	NA	0	0	0	0	0	0	0	0	0	0	0	0	0	0	0	0	0	0	0	0	0	0	0	0	0	0	0	0	0	0	0	0	0	0	0	19	0	0	0	0	0	0
>asvNA	CGGTAATTCCAGCTCCAATAGCGTATATTAAAGTTGTTGCAGTTAAAAAGCTCGTAGTTGAATTTTGGCCTTGGGTGGTTTGGTTTGGCCTTCATTGGTCAATGCCTTTTCCGCCTAGGTCTTACCTTCTGGGTTAGCTAGTGTCATTTCGGTGGCGCTAGTGAACCAGAACTTTTACTTTGAAAAAATTGGAGTGTTTAAAGCAGGCTTTCAAGCTTGAACATATTAGCATGGAATAATGAAATAGGACTTTGGCCTTATTTCGTTGGTTTCTAAAGCCAAAGTAATGATGAATAGGGATAGTTGGGGACATTAGTATTCAATTGTCAGAGGTGAAATTCTTGGATTTATTGAAGACTAACTTCTGCGAAAGCATTTGCCAAGGATGTTTTCATTAAT…	Eukaryota	Mucoromycota	NA	NA	NA	NA	0	0	18	0	0	0	0	0	0	0	0	0	0	0	0	0	0	0	0	0	0	0	0	0	0	0	0	0	0	0	0	0	0	0	0	0	0	0	0	0	0	0
>asv23	CGGTAATTCCAGCTCCAATAGCGTATATTAAAGTTGTTGCAGTTAAAAAGCTCGTAGTTGAATTTCGGGATTGACACATCGGTCGTGCCTTAAGGGGTATGAACTGGTGTAGTCAATTTCTCACCTTCTGGAGAACCGCGATGCCCTTAATTGGGTGTCACGGGGAACCAGGACCTTTACTTTGAAAAAATTAGAGTGTTTAAAGCAGGCATTTTGCTTGAATACATTAGCATGGAATAATAAAATAGGACGGCATGATTCTATTTTGTTGGTTTCTAGGATCACCGTAATGATTAATAGGGATAGTTGGGGGCATTAGTATTCAATTGTCAGAGGTGAAATTCTTGGATTTATTGAAGACTAACTACTGCGAAAGCATTTGCCAAGGATGTTTTCATT…	Eukaryota	Mucoromycota	Glomeromycetes	Glomerales	Claroideoglomeraceae	Claroideoglomus	0	0	0	0	0	0	0	0	0	0	0	0	0	0	0	0	0	0	0	0	0	0	0	0	0	18	0	0	0	0	0	0	0	0	0	0	0	0	0	0	0	0
>asv24	CGGTAATTCCAGCTCCAATAGCGTATATTAAAGTTGCTGCGGTTAAAAAGCTCGTAGTTGAATTTCGGAATTGATGCATCGGTCGTGCCTTAAGGGGCATGAACTGGTGTAGCCAATTTCTCACCTTCTGGTAAATTGTTGATGTTCTTAATGGGTGTCTCAATGAACTAGAATTTTTTACTTTGAAAAAATTAGAGTGTTTAAAGCAGGTATTAATTTGCTTGAATACATTAGCATGGAATAATGAAATAGGACAGTGGTTCAGTTTTGTTGGTTTCTAGGATCACGTAATGATTAATAGGGACAGTTGGGGGCATTAGTATTCAATTGTCAGAGGTGAAATTCTTGGATTTATTGAAGACTAACTACTGCGAAAGCATTTGCCAAGGATGTTTTCAT…	Eukaryota	Mucoromycota	Glomeromycetes	Glomerales	Claroideoglomeraceae	Claroideoglomus	0	0	0	0	0	0	0	0	0	0	0	0	0	0	0	0	0	0	0	0	0	0	0	0	0	0	0	18	0	0	0	0	0	0	0	0	0	0	0	0	0	0
>asv317	CGGTAATTCCAGCTCCAATAGCGTATATTTAAGTTGTTGCAGTTAAAAAGCTCGTAGTTGAATTTCGGGATCAATATGTTGGTCGTGCCTTGGTACGTACTGGCATTATTGGTTTCTACCTTCTGAAGAACCTCGATGTCATTAATTTGGTGTCTTGGGGAATCAGGACTGTTACTTTGAAAAAATTAGAGTGTTTAAAGCAGGCTCGCGCTTGAATACATTAGCATGGAATAATGAAATAGGACGTTTGATCCTATTTTGTTGGTTTCTAGGATTGACGTAATGATTAATAGGGATAGTTGGGGGCATTAGTATTCAATTGTCAGAGGTGAAATTCTTGGATTTATTGAAGACTAACTACTGCGAAAGCATTTGCCAAGGATGTTTTCATTAATCAA	Eukaryota	Mucoromycota	Glomeromycetes	NA	NA	NA	0	0	0	0	0	0	0	0	0	0	0	0	0	0	0	0	0	0	0	0	0	0	0	0	0	0	0	0	0	18	0	0	0	0	0	0	0	0	0	0	0	0
>asv190	CGGTAATTCCAGCTCCAATAGCGTATATTTAAGTTGTTGCAGTTAAAAAGCTCGTAGTTGAATTTCGGGATCAATGCGTCGGTCGTGCCTTCGGTACGTACTAGCGTCATTGATTCCTCCCTTCTGAAGAACCGTGATGTCATTAATTTGGTGTTACGGGGAATCAGGACTGTTACCTTGAAAAAATTAGAGTGTTTAAAGCAGGCTAACGCTTGAATACATTAGCATGGAATAATGAAATAGGACGTTCGAACCTATTTTGTTGGTTTCTAGGATCGACGTAATGATTAATAGGGATAGTTGGGGGCATTAGTATTCAATTGTCAGAGGTGAAATTCTTGGATTTATGAAAGACGAACCACTGCGAAAGCATTTGCCAAGGATGTTTTCATTAATCAA	Eukaryota	Mucoromycota	Glomeromycetes	Glomerales	NA	NA	17	0	0	0	0	0	0	0	0	0	0	0	0	0	0	0	0	0	0	0	0	0	0	0	0	0	0	0	0	0	0	0	0	0	0	0	0	0	0	0	0	0
>asvNA	CGGTAATTCCAGCTCCAATAGCGTATATTAAAGTTGTTGCAGTTAAAAAGCTCGTAGTTGAATTTTAGGCCTGGTTGGACGGTCTGCTCTAGGGTTTGTACTGTCCTGACTGGGTCTTACCTTCTGGTGAGCTGTCGTATTGTTTACTCAGTGCGGCAGGGAACCAGGACTTTTACTTTGAAAAAATTAGAGTGTTTAAAGCAGGCATTCGCTTGAATACATTAGCATGGAATAATAGAATAGGACTTTGGTTCTATTTTGTTGGTTTCTAGGACCGAAGTAATGATTAATAGGGATAGTTGGGGGCATTAGTATTCAATTGTCAGAGGTGAAATTCTTGGATTTATTGAAGACTAACTACTGCGAAAGCATTTGCCAAGGATGTTTTCATTAATCAA	Eukaryota	Mucoromycota	Incertae_Sedis	Mortierellales	Mortierellaceae	Mortierella	0	0	0	168	0	0	95	0	0	0	315	111	0	0	77	38	0	0	69	0	0	0	0	110	0	0	80	34	0	0	38	0	0	0	0	0	0	0	0	45	0	0
>asvNA	CGGTAATTCCAGCTCCAATAGCGTATATTAAAGTTGTTGCAGTTAAAAAGCTCGTAGTTGAATTTCGGGATTGGCGCATCGGTCGTGCCTCACGGGGTATGAACTGGTGCAGTCAATTTCTCACCTTCTGGAGAACCGCGATGTCCTTAATTGGATGCCGCGGGGAACCAGGACCTTTACTTTGAAAAAATTAGAGTGTTTAAAGCAGGCATTTTTGCTTGAATACATTAGCATGGAATAATAAAATAGGACGGCATGGTTCTATTTTGTTGGTTTCTAGGACCACCGTAATGATTAATAGGGATAGTTGGGGGCATTGGTATTGAGTCGCTAGAGGTGAAATTCTTGGATTGACTCAAGACCGACTACTGCGAAAGCATTTGCCAAGGATGTTTTCAT…	Eukaryota	Mucoromycota	Glomeromycetes	Glomerales	Claroideoglomeraceae	Claroideoglomus	0	0	0	0	0	0	0	17	0	0	0	0	0	0	0	0	0	0	0	0	0	0	0	0	0	0	0	0	0	0	0	0	0	0	0	0	0	0	0	0	0	0
>asv231	CGGTAATTCCAGCTCCAATAGCGTATATTAAAGTTGTTGCAGTTAAAAAGCTCGTAGTTGAATTTTGGATTCTTCCAATTGGTCCATCTTTTAGATGAGTACTGGTTGTGTGGGGTCTATCCGCCTGGTGATACGTAATGTCCTTTATTGGATGTTGCGGGTAGTCAGGACCTTTACCTTGAAAAAATTAGAGTGTTTAAAGCAGGCTTATGCCGGAATACATTAGCATGGAATAATAGAATAGGACGAAGTTGTTTTATTTTGTTGGTTTCTAGGACAACCGTAATGATTAATAGGGATAGTTGGGGGCATTAGTATTCAATTGTCAGAGGTGAAATTCTTGGATTTATTGAAGACTAACTACTGCGAAAGCATTTGCCAAGGATGTTTTCATTAATC…	Eukaryota	Mucoromycota	Glomeromycetes	NA	NA	NA	0	0	0	178	49	0	0	100	0	0	0	0	0	0	598	0	0	39	0	0	0	0	0	0	0	45	0	0	0	0	0	0	0	0	0	0	0	0	116	56	0	0
>asv339	CGGTAATTCCAGCTCCAATAGTGTATATTAAATTTGTTGTAGTTGAAAAGCTCGTAGTTGAACTTCGGGGTTTACCCATTGGTCAGGCTTAATTGTCTGCACTGGTGAGATAAATCTCTACCTTCTGAGGAACTTTCATGCCATTTATTTGGTGTGATGGGAAATCAGGACTGTTACTTTGAAAAAATTAGAGTGTTTAAAGCAGGCTAACGTCTGAATACATTAGCATGGAATAATGAAATAGGACGGACTGATTCTATTTCGTTGGTTTCTAGGATCACCGTAATGATTAATAGGGATAGTTGGGGGCATTAGTATTCAATTGTCAGAGGTGAAATTCTTGGATTTATTGAAGACTAACTACTGCGAAAGCATTTGCCAAGGATGTTTTCATTAATC…	Eukaryota	Mucoromycota	Glomeromycetes	Diversisporales	Sacculosporaceae	Sacculospora	0	0	0	0	0	0	0	0	0	0	0	0	0	0	0	0	0	0	0	0	0	0	0	0	0	0	0	0	0	0	17	0	0	0	0	0	0	0	0	0	0	0
>asvNA	CGGTAATTCCAGCTCCAATAGCGTATATTAAAGTTGTTGCAGTTAAAAAGCTCGTAGTTGAATTTTAGGTCCGGTTGGATGGTCTGCTCTAGGGCTTGTACTGTCCTGACTGGGTCTTACCTTCTGGTGAGCTGTCGTGTTGTTTACTCAGTGCGGCAGGGAACCAGGACTTTTACTTTGAAAAAATTAGAGTGTTTAAAGCAGGCATTCGCTTGAATACATTAGCATGGAATAATAAAATAGGACTTTGGTTCTATTTTGTTGGTTTCTAGGACCGAAGTAATGATTAATAGGGATAGTTGGGGGCATTAGTATTTAATTGTCAGAGGTGAAATTCTTGGATTTATGAAAGACTAACTTCTGCGAAAGCATTTGCCAAGGATGTTTTCATTAATCAA	Eukaryota	Mucoromycota	Incertae_Sedis	Mortierellales	Mortierellaceae	Mortierella	0	0	0	0	0	0	0	0	0	0	0	0	0	0	0	0	0	0	0	0	0	0	0	0	0	0	0	0	0	0	0	0	0	0	0	0	0	0	0	0	0	0
>asv26	CGGTAATTCCAGCTCCAATAGCGTATATTAAAGTTGTTGCAGTTAAAAAGCTCGTAGTTGAATTTCGGGATTGACACATCGGTCGTGCCTTAAGGGGTATGAACTGGTGTAGTCAATTTCTCACCTTCTGGAGAACCGCGATGCCCTTAATTGGGTGTCGCGGGGAACCAGGACCTTTACTTTGAAAAAATTAGAGTGTTTAAAGCAGGCATTTTGCTTGAATACATTAGCATGGAATAATAAAATAGGACGGCATGATTCTATTTTGTTGGTTTCTAGGATCACCGTAATGATTAATAGGGATAGTTGGGGGCATTAGTATTCAATTGTCAGAGGTGAAATTCTTGGATTTATTGAAGACTAACTACTGCGAAAGCATTTGCCAAGGATGTTTTCATT…	Eukaryota	Mucoromycota	Glomeromycetes	Glomerales	Claroideoglomeraceae	Claroideoglomus	9	0	7	0	0	0	0	0	0	0	0	0	0	0	0	0	0	0	0	0	0	0	0	0	0	0	0	0	0	0	0	0	0	0	0	0	0	0	0	0	0	0
>asv81	CGGTAATTCCAGCTCCAATAGCGTATATTAAAGTTGTTGCAGTTAAAAGCTCGTAGTTGAATTTCAGGGTTAGCAGGTCGGTCGTGCCATCGGTATGAACTGGTCTCGCTGATCCCTCCCTCTTGACGAACTGTGATGCCATTAATTTGGTGTCGCAGGGAATCAGGACTGTTACTTTGAAAAAATTAGAGTGTTTAAAGCAGGCTCACGCTTGAATACATTAGCATGGAATAATGAAATAGGACGTTTGATCCTATTTTGTTGGTTTCTAGGATTGACGTAATGATTAATAGGGATAGTTGGGGGCATTAGTATTCAATTGTCAGAGGTGAAATTCTTGGATTTATTGAAGACTAACTACTGCGAAAGCATTTGCCAAGGATGTTTTCATTAATCAA	Eukaryota	Mucoromycota	Glomeromycetes	Glomerales	NA	NA	0	0	0	0	0	0	0	0	0	69	0	0	0	0	0	0	0	0	0	449	0	0	0	636	0	0	0	0	0	0	0	105	0	0	0	0	0	0	0	0	0	0
>asvNA	CGGTAATTCCAGCTCCAATAGCGTATATTAAAGTTGTTGCAGTTAAAAAGCTCGTAGTTGAATTTCAGCTCTGGTCGGGCGGTCCACCTTTGGATGGTACTGCTCTGGCTGGGGTTTTACCTTCTGGTGAGCCGTTATGCCCTTTGTTGGGTGTGACGGGGAACCAGGACTTTTACCTTGAAAAAATTAGAGTGTTTAAAGCAGGCAAATTGCTTGAATACATTAGCATGGAATAATGGAATAGGACCTCGGTTCTATTTTGTTGGTTTCTAGGACCGAAGTAATGATTAATAGGGATAGTTGGGGGCATTAGTATTTAGTAGCTAGAGGTGAAATTCTTGGATTTACGAAAGACTAACTTCTGCGAAAGCATTTGCCAAGGATGTTTTCATTAATCAA	Eukaryota	Mucoromycota	Incertae_Sedis	Endogonales	Endogonaceae	NA	0	0	0	0	0	0	0	0	0	0	0	0	0	0	0	0	0	0	0	0	0	0	0	0	0	0	0	0	16	0	0	0	0	0	0	0	0	0	0	0	0	0
>asv232	CGGTAATTCCAGCTCCAATAGCGTATATTAAAGTTGTTGCAGTTAAAAAGCTCGTAGTTGAATTTCGGGATCAGTTGGTCGGTCGTGCCTCGGTACGTACTGGTCAAATTGGTTCCTACCTTCTGACGAACCACGATGTCATTAATTTGGTGTCGCGGGAAATCAGGACTGTTACTTTGAAAAAATTAGAGTGTTTAAAGCAGGCTCGCGCTTGAATACATTAGCATGGAATAATGAAATAGGACGTTTGATTCTATTTTGTTGGTTTCTAGGATCGACGTAATGATTAATAGGGATAGTTGGGGGCATTAGTATTCAATTGTCAGAGGTGAAATTCTTGGATTTATTGAAGACTAACTACTGCGAAAGCATTTGCCAAGGATGTTTTCATTAATCAA	Eukaryota	Mucoromycota	Glomeromycetes	NA	NA	NA	45	0	0	0	0	0	0	0	0	0	0	0	0	0	0	0	0	0	0	287	0	0	0	0	0	0	0	0	0	0	0	268	0	0	0	0	0	0	0	411	0	119
>asv191	CGGTAATTCCAGCTCCAATAGCGTATATTAAAGTTGTTGCAGTTAAAAAGCTCGTAGTTGAATTTCGGGATCAATTTATCGGTCGTGCTAATGGTATGAACTGGTACAATTGGTTTCTCCCTTCTGATGAAACATGATGTCATTAACTTGGTGTCGTCGGGATTCAGGACTGTTACTTTGAAAAAATTAGAGTGTTTAAAGCAGGCTTAGGCTTGAATACATTAGCATGGAATAATGAAATAGGACGTTTGATCCTATTTTGTTGGTTTCTAGGATCGACGTAATGATTAATAGGGATAGTTGGGGGCATTAGTATTCAATTGTCAGAGGTGAAATTCTTGGATTTATTGAAGACTAACTACTGCGAAAGCATTTGCCAAGGATGTTTTCATTAATCAA	Eukaryota	Mucoromycota	Glomeromycetes	Glomerales	NA	NA	0	0	0	0	0	0	15	0	0	0	0	0	0	0	0	0	0	0	0	0	0	0	0	0	0	0	0	0	0	0	0	0	0	0	0	0	0	0	0	0	0	0
>asv82	CGGTAATTCCAGCTCCAATAGCGTATATTAAAGTTGTTGCAGTTAAAAAGCTCGTAGTTGAACTTCGGGGTTCACCCATTGGTCAGGCTTAATTGTCTGTACTGGTGAGATGAGTCTCTACCTTCTGAGGAACTTTTATGCCATTAATTTGGTGTGATGGGAAATCAGGACTGTTACTTTGAAAAAATTAGAGTGTTTAAAGCAGGCTAACGTCTGAATACATTAGCATGGAATAATGAAATAGGACGGATTGATTCTATTTCGTTGGTTTCTAGGGTCACCGTAATGATTAATAGGGATAGTTGGGGGCATTAGTATTCAATTGTCAGAGGTGAAATTCTTGGATTTATTGAAGACTAACTACTGCGAAAGCATTTGCCAAGGATGTTTTCATTAATC…	Eukaryota	Mucoromycota	Glomeromycetes	Glomerales	NA	NA	0	0	0	0	0	0	0	0	0	0	0	0	0	0	0	0	0	0	0	0	0	0	0	0	0	0	0	0	0	0	0	0	0	0	0	1261	0	0	0	0	0	0
>asv28	CGGTAATTCCAGCTCCAATAGCGTATATTAAAGTTGTTGCAGTTAAAAAGCTCGTAGTCGGACTTTCGAGGTAGGGATCGCGATCCGGCGGGAGCTGTGTATTGCGGTCCTTGCCTCTAATCTCGGATAGCTCGGTCTGCTCTTAAGTGAGTGGGTCGCGGTTACCGGGTCGTTTACTTTGAAAAAATTAGAGTGTTTAAAGCAGGCATTTTTGCTTGAATACATTAGCATGGAATAATAAAATAGGACGGCATGGTTCTATTTTGTTGGTTTCTAGGACCACCGTAATGATTAATAGGGATAGTTGGGGGCATTAGTATTCAATTGTCAGAGGTGAAATTCTTGGATTTATTGAAGACTAACTACTGCGAAAGCATTTGCCAAGGATGTTTTCATTAA…	Eukaryota	Mucoromycota	Glomeromycetes	Glomerales	Claroideoglomeraceae	Claroideoglomus	0	0	0	0	0	0	0	0	0	0	0	0	0	0	0	0	0	0	0	0	0	0	0	0	0	0	0	0	0	0	15	0	0	0	0	0	0	0	0	0	0	0
>asvNA	CGGTAATTCCAGCTCCAATAGCGTATATTAAAGTTGCTGCGGTTAAAAAGCTCGTAGTTGAATTTCGGAATTGATGCATCGGTCGTGCCTTAAGGGGCATGAACTGGTGTAGCCAATTTCTCACCTTCTGGTGAATTGTTGATGTTCTTAATGGGTGTCTCAATGAACTAGAATTTTTTACTTTGAAAAAATTAGAGTGTTTAAAGCAGGCATTAATTTGCTTGAATACATTAGCATGGAATAATGAAATAGGACAGTGGTTCCGTTTTGTTGGTTTCTAGGATCACGTAATGATTAATAGGGACAGTTGGGGGTATTAGTATTCAATTGTCAGAGGTGAAATTCTTGGATTTATTGAAGACTAACTATTGCGAAAGCATTTGCCAAGGATGTTTTCAT…	Eukaryota	Mucoromycota	Glomeromycetes	Glomerales	Claroideoglomeraceae	Claroideoglomus	0	0	0	0	0	0	0	0	0	0	0	0	0	0	0	0	0	0	0	0	0	0	0	0	0	0	0	0	0	0	15	0	0	0	0	0	0	0	0	0	0	0
>asv233	CGGTAATTCCAGCTCCAATAGCGTATATTAAAGTTGTTGCAGTTAAAAAGCTCGTAGTTGAATTTCGGGATCAGTTTGTTGGTCGTGCTTCGGTACGTACTGTCATTACTGGTTTCTACCTTCTGAAGAACCTTGATGTCATTAATTTGGTGTCTTGGGGAATCAGGACTGTTACTTTGAAAAAATTAGAGTGTTTAAAGCAAGCATACGCTTGAATACATTAGCATGGAATAATGAAATAGGACGTTTGATTCTATTTTGTTGGTTTCTAGGATCGACGTAATGATTAATAGGGATAGTTGGGGGCATTAGTATTCAATTGTCAGAGGTGAAATTCTTGGATTTATTGAAGACTAACTACTGCGAAAGCATTTGCCAAGGATGTTTTCATTAATCAA	Eukaryota	Mucoromycota	Glomeromycetes	NA	NA	NA	0	0	0	0	0	0	0	0	0	0	0	0	0	0	0	0	0	0	0	0	0	0	0	0	0	0	0	1103	0	0	0	117	0	0	0	0	0	0	0	0	0	0
>asv83	CGGTAATTCCAGCTCCAATAGCGTATATTAAAGTTGTTGCAGTTAAAAAGCTCGTAGTTGAACTTCGGAATTTGTTCATTGGTCAGGCTTAACTGTCTGTACTGGTGTTACGAATTTCTACCTTTTGAGGAATCCTCATGCCATTAATTTGGTGCGGGGGGGGGATCAGAACTGTTACTTTGAAAAAATTAGTGTGTTTAAAGCAGGCTAACGTCTGAATACATTGGCATGGAATAATAAAATAGGTCTATTTTGTTGGTTTCTAGGATCACCGTAATGATTAATAGGGATAGTTGGGGGCATTAGTATTCAATTGTCAGAGGTGAAATTCTTGGATTTATTGAACTGCGAAAGCATTTGCCAAGGATGTTTTCATTAATCAA	Eukaryota	Mucoromycota	Glomeromycetes	Glomerales	NA	NA	0	0	0	0	0	0	0	0	0	0	0	0	0	0	1212	0	0	0	0	0	0	0	0	0	0	0	0	0	0	0	0	0	0	0	0	0	0	0	0	0	0	0
>asvNA	CGGTAATTCCAGCTCCAATAGCGTATATTAAAGTTGTTGCAGTTAAAAAGCTCGTAGTCGGACTTTCGAGGTAGGGATCGCGATCCGGCGGGAGCTGTGTATTGCGGTCCTTGCCTCTAATCTCGGATAGCTCGGTCTGCTCTTAAGTGAGTGGGTCGCGGTTACCGGGTCGTTTACTTTGAAAAAATTAGAGTGTTTAAAGCAGGCTAACGTCTGAATACATTAGCATGGAATAATAAAATAGGACGGTTTGGTTCTATTTTGTTGGTTTCTAGGATCACCGTAATGATTAATAGGGATAGTTGGGGGCATTAGTATTCAATTGTCAGAGGTGAAATTCTTGGATTTATTGAAGACTAACTACTGCGAAAGCATTTGCCAAGGATGTTTTCATTAATC…	Eukaryota	Mucoromycota	Glomeromycetes	NA	NA	NA	0	0	0	0	0	0	0	0	0	0	0	0	0	0	14	0	0	0	0	0	0	0	0	0	0	0	0	0	0	0	0	0	0	0	0	0	0	0	0	0	0	0
>asv192	CGGTAATTCCAGCTCCAATAGCGTATATTAAAGTTGTTGCAGTTAAAAAGCTCGTAGTTGAATTTCGGGGTTAGCAGGTCGGTCGTGCCATCGGTATGAACTGGTCTCGCTGATCCCTCCCTCTTGACGAACTGTGATGCCATTAATTTGGTGTCGCAGGGAATCAGGACTGTTACTTTGAAAAAATTAGAGTGTTTAAAGCAGGCTCACGCTTGAATACATTAGCATGGAATAATGAAATAGGACGTTTGATCCTATTTTGTTGGTTTCTAGGATTGACGTAATGATTAATAGGGATAGTTGGGGGCATTAGTATTCAATTGTCAGAGGTGAAATTCTTAGATTGATTGACGATGAACTACTGCGAAAGCATTTGCCAAGGATGTTTTCATTAATCAA	Eukaryota	Mucoromycota	Glomeromycetes	Glomerales	NA	NA	0	0	0	0	0	0	0	0	0	0	0	0	0	0	0	0	0	0	0	0	0	0	0	14	0	0	0	0	0	0	0	0	0	0	0	0	0	0	0	0	0	0
>asv319	CGGTAATTCCAGCTCCAATAGCGTATATTAAAGTTGTTGCAGTTAAAAAGCTCGTAGTTGAACTTCGGGGTTCACCCATTGGTCAGGCTTAATTGTCTGTACTGGTGAGATGAGTCTCTACCTTCTGAGGAACTTTCATGCCATTTATTTGGTGTGGTTGGAAATCAGGACTGTTACTTTGAAAAAATTAGAGTGTTTAAAGCAGGCTAACGTCTGAATACATTAGCATGGAATAATGAAATAGGACGGATTGATTCTATTTCGTTGGTTTCTAGGGTCACCGTAATGATTAATAGGGACGGTCGGGGGCATTAGTATTTAATTGTCAGAGGTGAAATTCTCGGATTTAGGAAAGACTGACTTCAGCGAAAGCATTTGCCAAGGATGTTTTCATTAATC…	Eukaryota	Mucoromycota	Glomeromycetes	NA	NA	NA	0	0	0	0	0	0	0	0	0	0	0	0	0	0	0	0	0	0	0	0	0	0	0	0	0	0	0	14	0	0	0	0	0	0	0	0	0	0	0	0	0	0
>asv37	CGGTAATTCCAGCTCCAATAGCGTATATTAAAGTTGTTGCAGTTAAAAAGCTCGTAGTTGAATTTCGGGATCAATGTTTCGGTCATGCCGTTGGTATGTACTGATATTATTGGTTTCTCACCTTCTAAAGAACCGTAATGCCATTAATTTGGTGTCACGGGGAATTAGGACTGTTACCTTGAAAAAATTAGAGTGTTTAAAGCAGGCTCACGCTTGAATACATTAGCATGGAATAATGAAATAGGACATCCGATTCTATTTTGTTGGTTTCTAGGATCGATGTAATGATTAATAGGGATAGTTGGGGGCATTAGTATTCAATTGTCAGAGGTGAAATTCTTGGATTTATTGAAGACTAACTACTGCGAAAGCATTTGCCAAGGATGTTTTCATTAATCAA	Eukaryota	Mucoromycota	Glomeromycetes	Glomerales	Glomeraceae	Septoglomus	0	0	0	0	0	0	0	0	0	0	1070	0	0	0	0	0	19	0	0	0	0	0	0	0	0	0	0	0	0	0	0	0	0	0	0	0	0	0	0	0	0	0
>asv193	CGGTAATTCCAGCTCCAATAGCGTATATTTAAGTTGTTGCAGTTAAAAAGCTCGTAGTTGAACTTCGGGGTTCACCCATTGGTCAGGCTTAATTGTCTGTACTGGTGAGATGAGTCTCTACCTTCTGAGGAACTTTTATGCCATTAATTTGGTGTGATGGGAAATCAGGACTGTTACTTTGAAAAAATTAGAGTGTTTAAAGCAGGCTAACGTCTGAATACATTAGCATGGAATAATGAAATAGGACGGATTGATTCTATTTCGTTGGTTTCTAGGGTCACCGTAATGATTAATAGGGATAGTTGGGGGCATTAGTATTCAATTGTCAGAGGTGAAATTCTTGGATTTATTGAAGACTAACTACTGCGAAAGCATTTGCCAAGGATGTTTTCATTAATC…	Eukaryota	Mucoromycota	Glomeromycetes	Glomerales	NA	NA	0	0	0	0	0	0	0	0	13	0	0	0	0	0	0	0	0	0	0	0	0	0	0	0	0	0	0	0	0	0	0	0	0	0	0	0	0	0	0	0	0	0
>asv234	CGGTAATTCCAGCTCCAATAGCGTATATTAAAGTTGTTGCAGTTAAAAAGCTCGTAGTTGAATTTCGGGATTAGTTGGTCGGTCGTGCCTTGGTATGTACTGACCAAATTGATTCCACCCTTCTGGACGAACCGTGATGTCATTAATTTGGTGTCGTGGGGAATCAGGACTGTTACTTTGAAAAAATTAGAGTGTTTAAAGCAGGCTCGCGCTTGAATACATTAGCATGGAATAATGAAATAGGACGTTTGATTCTATTTTGTTGGTTTCTAGGATCGACGTAATGATTAATAGGGATAGTTGGGGGCATTAGTATTCAATTGTCAGAGGTGAAATTCTTGGATTTATTGAAGACTAACTACTGCGAAAGCATTTGCCAAGGATGTTTTCATTAATCAA	Eukaryota	Mucoromycota	Glomeromycetes	NA	NA	NA	116	45	0	0	0	0	0	0	0	0	0	0	0	0	374	0	0	0	0	0	0	0	0	0	0	0	0	0	0	0	0	340	0	46	0	0	69	0	0	0	0	166
>asv29	CGGTAATTCCAGCTCCAATAGCGTATATTAAAGTTGTTGCAGTTAAAAAGCTCGTAGTTGAATTTCGGGATTGGCGCATCGGTCGTGCCTCACGGGGTATGAACTGGTGCAGTCAATTTCTCACCTTCTGGAGAACCGCGATGTCCTTAATTGGATGCCGTGGGGAACCAGGACCTTTACTTTGAAAAAATTAGAGTGTTTAAAGCAGGCTCGCGCTTGAATACATTAGCATGGAATAATGAAATAGGACGTTTGATTCTATTTTGTTGGTTTCTAGGATCGACGTAATGATTAATAGGGATAGTTGGGGGCATTAGTATTCAATTGTCAGAGGTGAAATTCTTGGATTTATTGAAGACTAACTACTGCGAAAGCATTTGCCAAGGATGTTTTCATTAA…	Eukaryota	Mucoromycota	Glomeromycetes	Glomerales	Claroideoglomeraceae	Claroideoglomus	0	0	0	0	0	0	0	0	0	12	0	0	0	0	0	0	0	0	0	0	0	0	0	0	0	0	0	0	0	0	0	0	0	0	0	0	0	0	0	0	0	0
>asv30	CGGTAATTCCAGCTCCAATAGCGTATATTAAAGTTGCTGCGGTTAAAAAGCTCGTAGTTGAATTTCGGAATTGATGCATCGGTCGTGCCTTAAGGGGCATGAACTGGTGTAGCCAATTTCTCACCTTCTGGTGAATTGTTGATGTTCTTAATGGGTGTCTCAATGAACTAGAATTTTTTACTTTGAAAAAATTAGAGTGTTTAAAGCAGGTATTAATTTGCTTGAATACATTAGCATGGAATAATGAAATAGGACAGTGGTTCAGTTTTGTTGGTTTCTAGGATCACGTAATGATTAATAGGGACAGTTGGGGGCATTAGTATTCAATTGTCAGAGGTGAAATTCTTGGATTTATTGAAGACTAACTAGTGCGAAAGCATTTGCCAAGGATGTTTTCAT…	Eukaryota	Mucoromycota	Glomeromycetes	Glomerales	Claroideoglomeraceae	Claroideoglomus	0	0	0	0	0	0	0	0	0	0	12	0	0	0	0	0	0	0	0	0	0	0	0	0	0	0	0	0	0	0	0	0	0	0	0	0	0	0	0	0	0	0
>asvNA	CGGTAATTCCAGCTCCAATAGCGTATATTAAAGTTGTTGCAGTTAAAAAGCTCGTAGTCGGACTTTCGAGGTAGGGATCGCGATCCGGCGGGAGCTGTGTATTGCGGTCCTTGCCTCTAATCTCGGATAGCTCGGTCTGCTCTTAAGTGAGTGGGTCGCGGTTACCGGGTCGTTTACTTTGAAAAAATTAGAGTGTTTAAAGCAGGCTAACGTCTGAATACATTAGCATGGAATAATGAAATAGGACGGACTGATTCTATTTCGTTGGTTTCTAGGATCACCGTAATGATTAATAGGGATAGTTGGGGGCATTAGTATTCAATTGTCAGAGGTGAAATTCTTGGATTTATTGAAGACTAACTACTGCGAAAGCATTTGCCAAGGATGTTTTCATTAATC…	Eukaryota	Mucoromycota	Glomeromycetes	NA	NA	NA	0	0	0	0	0	0	0	0	0	0	0	0	0	0	0	0	0	0	0	0	0	0	0	0	0	0	0	0	0	0	12	0	0	0	0	0	0	0	0	0	0	0
>asv54	CGGTAATTCCAGCTCCAATAGCGTATATTTAAGTTGTTGCAGTTAAAAAGCTCGTAGTTGAATTTCGGGATCAAAGGATCGGTCATGCCTTGGTATGTACTGGTTTTATTGGTTCTCACCTTCTAAAGAACCATGATGTCATTCATTTGATGTTATGGGGAATTAGGACTGTTACCTTGAAAAAATTAGAGTGTTTAAAGCAAGCTTACGCTTGAATACATTAGCATGGAATAATGAAATAGGACATCAGATTCTATTTTGTTGGTTTCTAGGATCGATGTAATGATTAATAGGGATAGTTGGGGGCATTAGTATTCAATTGTCAGAGGTGAAATTCTTGGATTTATTGAAGACTAACTACTGCGAAAGCATTTGCCAAGGATGTTTTCATTAATCAA	Eukaryota	Mucoromycota	Glomeromycetes	Glomerales	Glomeraceae	Septoglomus	0	0	0	0	0	0	0	0	0	0	0	0	0	0	0	0	0	0	0	0	0	0	0	0	0	0	0	0	0	0	0	0	0	0	0	0	0	12	0	0	0	0
>asv235	CGGTAATTCCAGCTCCAATAGCGTATATTAAAGTTGTTGCAGTTAAAAAGCTCGTAGTTGAATTTTGGATTCTGCCAGTTGGTCCATCTTTTGATGAGTACTGATTGTGCGGGGTCTATCCGCCTGGGGAGACGTAATGTACTTTATTGTATGTTGCGGGTAGCCAGGACCTTTACCTTGAAAAAATTAGAGTGTTTAAAGCAGGCTTATGCCGGAATACATTAGCATGGAATAATAGAATAGGACGATGTTGTTTTATTTTGTTGGTTTCTAGGACAACCGTAATGATTAATAGGGATAGTTGGGGGCATTAGTATTCAATTGTCAGAGGTGAAATTCTTGGATTTATTGAAGACTAACTACTGCGAAAGCATTTGCCAAGGATGTTTTCATTAATCAA	Eukaryota	Mucoromycota	Glomeromycetes	NA	NA	NA	0	0	0	0	0	0	0	0	0	0	0	130	0	0	0	0	0	0	160	0	0	0	64	0	0	0	777	0	0	0	0	0	0	0	0	0	0	0	0	0	0	0
>asv55	CGGTAATTCCAGCTCCAATAGCGTATATTAAAGTTGTTGCAGTTAAAAAGCTCGTAGTTGAATTTCGGGATCAAGGAATCGGTCATGCCTCGGTATGTACTGGTTTTATTGGTTCTCACCTTCTAAAGAACCATAATGTCATTCATTTGGTGTTATGGGGAATTAGGACTGTTACCTTGAAAAAATTAGAGTGTTTAAAGCAAGCTTACGCTTGAATACATTAGCATGGAATAATGAAATAGGACATCCGATTCTATTTTGTTGGTTTCTAGGATCGATGTAATGATTAATAGGGATAGTTGGGGGCATTAGTATTCAATTGTCAGAGGTGAAATTCTTGGATTTATTGAAGACTAACTACTGCGAAAGCATTTGCCAAGGATGTTTTCATTAATCAA	Eukaryota	Mucoromycota	Glomeromycetes	Glomerales	Glomeraceae	Septoglomus	0	0	0	0	0	0	0	0	0	0	0	0	0	0	0	0	0	0	0	0	0	0	0	0	0	0	0	0	0	0	0	0	0	0	0	0	0	0	0	0	0	12
>asv236	CGGTAATTCCAGCTCCAATAGCGTATATTAAAGTTGTTGCAGTTAAAAAGCTCGTAGTTGAATTTCGGGATCAATATGTTGGTCGTGCCTTGGTACGTACTGGCATTATTGGTTCCTACCTTCTGAAGAACCTCGATGTCATTAATTTGGTGTCTTGGGGAATCAGGACTGTTACTTTGAAAAAATTAGAGTGTTTAAAGCAGGCTCGCGCTTGAATACATTAGCATGGAATAATGAAATAGGACGTTTGATTCTATTTTGTTGGTTTCTAGGATCGACGTAATGATTAATAGGGATAGTTGGGGGCATTAGTATTCAATTGTCAGAGGTGAAATTCTTGGATTTATTGAAGACTAACTACTGCGAAAGCATTTGCCAAGGATGTTTTCATTAATCAA	Eukaryota	Mucoromycota	Glomeromycetes	NA	NA	NA	144	0	39	0	0	0	0	0	0	642	0	0	0	0	0	0	0	0	0	0	0	0	0	0	0	0	0	0	0	0	0	0	0	0	0	0	0	116	0	0	0	61
>asv237	CGGTAATTCCAGCTCCAATAGCGTATATTTAAGTTGTTGCAGTTAAAAAGCTCGTAGTTGAATTTCGGGATTAATATGTTGGTCGTGCCTTGGTACGTACTGGCATTATTGATTCCTACCTTCTGAAGAACCTCGATGTCATTAATTTGGTGTCTTGGGGAATCAGGACCGTTACTTTGAAAAAATTAGAGTGTTTAAAGCAGGCTCGCGCTTGAATACATTAGCATGGAATAATGAAATAGGACGTTTGATTCTATTTTGTTGGTTTCTAGGATCGACGTAATGATTAATAGGGATAGTTGGGGGCATTAGTATTCAATTGTCAGAGGTGAAATTCTTGGATTTATTGAAGACTAACTACTGCGAAAGCATTTGCCAAGGATGTTTTCATTAATCAA	Eukaryota	Mucoromycota	Glomeromycetes	NA	NA	NA	266	188	0	0	0	0	0	0	100	149	0	0	97	0	0	0	50	0	0	0	0	0	0	0	0	49	0	0	0	0	0	0	0	0	0	0	0	0	0	0	0	71
>asvNA	CGGTAATTCCAGCTCCAATAGCGTATATTAAAGTTGTTGCAGTTAAAAAGCTCGTAGTTGAATTTTAGGTCTGGTTGGGCGGTCTGCCTGTTGGGTACGTACTGTCTGGCCGGATCTGACCTTCTGGTAACCACCATGTTGCTTTTGTAATATGGATGGGATTCCAGATCTTTTACTTTGAAAAAATTAGAGTGTTTAAAGCAGGCATTCGCTTGAATACATTAGCATGGAATAATAGAATAGGACTTAGGTTCTATTTTGTTGGTTTCTAGGACCGAAGTAATGATTAATAGGGATAGTTGGGGGCATTAGTATTTAATTGTCAGAGGTGAAATTCTTGGATTTATTAAAGACTAACTTCTGCGAAAGCATTTGCCAAGGATGTTTTCATTAATCAA	Eukaryota	Mucoromycota	Incertae_Sedis	Mortierellales	NA	NA	0	0	0	0	0	0	0	0	0	0	0	0	0	0	0	0	0	0	0	0	0	0	0	0	0	0	0	11	0	0	0	0	0	0	0	0	0	0	0	0	0	0
>asv238	CGGTAATTCCAGCTCCAATAGCGTATATTAAAGTTGTTGCAGTTAAAAAGCTCGTAGTTGAATTTCGGGATTAGTTGGTCGGTCGTGCCTTGGTATGTACTGACCAAATTGATTCCTCCCTTCTGGACGAACCGTGATGTCATTAATTTGGTGTCGTGGGGAATCAGGACTGTTACTTTGAAAAAATTAGAGTGTTTAAAGCAGGCTCGCGCTTGAATACATTAGCATGGAATAATGAAATAGGACGTTTGATTCTATTTTGTTGGTTTCTAGGATCGACGTAATGATTAATAGGGATAGTTGGGGGCATTAGTATTCAATTGTCAGAGGTGAAATTCTTGGATTTATTGAAGACTAACTACTGCGAAAGCATTTGCCAAGGATGTTTTCATTAATCAA	Eukaryota	Mucoromycota	Glomeromycetes	NA	NA	NA	0	77	0	0	0	0	0	0	0	0	0	0	0	0	0	0	0	0	0	394	0	0	0	0	0	0	0	0	0	24	0	0	28	0	0	16	0	0	0	446	0	0
>asvNA	CGGTAATTCCAGCTCCAATAGCGTATATTAAAGTTGTTGCAGTTAAAAAGCTCGTAGTTGAATTTCAGCTCTGGCTGGGCGGTCCACCTTTGGATGGTACTGCTCTGGCTGGGGTTTACCTTTCTGGTGAGCCGTCATGCCCTTTGCTGGGTGTGGCGGGGAACCAGGACTTTTACCTTGAAAAAATTAGAGTGTTCAAAGCAGGCCAAATGCTTGAATATATTAGCATGGAATAATGGAATAGGACCTCGGTTCTATTTTGTTGGTTTCTAGGACCGAAGTAATGATTAATAGGGATAGTTGGGGGCATTAGTATTTAGTAGCTAGAGGTGAAATTCTTGGATTTACGAAAGACTAACTTCTGCGAAAGCATTTGCCAAGGATGTTTTCATTAATCAA	Eukaryota	Mucoromycota	Incertae_Sedis	Endogonales	Endogonaceae	NA	0	0	0	0	0	0	0	0	0	0	0	0	0	0	0	0	0	0	0	0	0	0	0	0	0	0	0	0	0	0	0	0	0	0	0	0	0	11	0	0	0	0
>asv194	CGGTAATTCCAGCTCCAATAGCGTATATTAAAGTTGTTGCAGTTAAAAAGCTCGTAGTTGAATTTCGGGGTTAGCAGGTCGGTCGTGCCATCGGTATGAACTGGTCTCGCTGATCCCTCCCTCTTGAAGAACTGTGATGCCATTAATTTGGTGTCGCAGGGAATCAGGACTGTTACTTTGAATAAAATAGAGTGTTCAAAGCAGGCTGTGATAAAGAAAAATGCCTTGCATATGTTAGCATGGGATAATGGAATAAGACTTTGATCTTTACGGTGATGTGTTGAAAGGGTCGGTGAAGCAGTGATGTTTTACAGACCAGTCTTTTTCGTTGGTTTTCACAAGATCGAAGGAATGATTGATAGGGACAGTCGGGGGCATTCGTATTTAATCGTCAGAGGT…	Eukaryota	Mucoromycota	Glomeromycetes	Glomerales	NA	NA	0	0	0	0	0	0	0	0	0	0	0	0	0	0	0	0	0	0	0	0	0	0	0	0	0	0	0	0	0	0	0	0	0	0	0	0	0	0	0	11	0	0
>asvNA	CGGTAATTCCAGCTCCAATAGCGTATATTAAAGTTGTTGCAGTTAAAAAGCTCGTAGTTGAATTTTAGGCCCGGTTGGACGGTCTGCCTTTGGGCATGTACTGTCCTGGCTGGGTCTTACCTTCTGGTGAGCTGTCGTGTTGTTTACTCAGTGCGGCAGGGAACCAGGACTTTTACTTTGAAAAAATTAGAGTGTTTAAAGCAGGCATTCGCTTGAATACATTAGCATGGAATAATAAAATAGGACTTTGGTTCTATTTTGTTGGTTTCTAGGACCGAAGTAATGATTAATAGGGATAGTTGGGGGCATTAGTATTTAATTGTCAGAGGTGAAATTCTTGGATTTATGAAAGACTAACTTCTGCGAAAGCATTTGCCAAGGATGTTTTCATTAATCAA	Eukaryota	Mucoromycota	Incertae_Sedis	Mortierellales	Mortierellaceae	Mortierella	0	0	0	0	0	0	0	0	0	0	0	0	0	0	0	0	0	0	0	0	0	0	0	0	0	0	0	0	0	0	0	0	0	0	0	0	0	0	0	0	0	0
>asvNA	CGGTAATTCCAGCTCCAATAGCGTATATTTAAGTTGTTGCAGTTAAAAAGCTCGTAGTTGAATTTTAGGCCCGGTTGGATGGTCTGCTCTAGGGTTTGTACTGTCCTGACTGGGTCTTCCCTTCTGGTGAGCTGTCGTGTTGTTTATTCGATGCGGCAGGGAACCAGGACTTTTACTTTGAAAAAATTAGAGTGTTTAAAGCAGGCATTCGCTTGAATACATTAGCATGGAATAATAGAATAGGACTTTGGTTCTATTTTGTTGGTTTCTAGGACCGAAGTAATGATTAATAGGGATAGTTGGGGGCATTAGTATTTAATTGTCAGAGGTGAAATTCTTGGATTTATGAAAGACTAACTTCTGCGAAAGCATTTGCCAAGGATGTTTTCATTAATCAA	Eukaryota	Mucoromycota	Incertae_Sedis	Mortierellales	Mortierellaceae	Mortierella	0	0	0	0	0	0	0	0	0	0	0	0	0	0	0	0	0	0	0	0	0	0	0	0	0	0	0	0	10	0	0	0	0	0	0	0	0	0	0	0	0	0
>asv195	CGGTAATTCCAGCTCCAATAGCGTATATTAAAGTTGTTGCAGTTAAAAAGCTCGTAGTTGAATTTCGGGGTTAGCAGGTCGGTCGTGCCATCGGTATGAACTGGTCTCGCTGATCCCTCCCTCTTGAAGAACTGTGATGCCATTAATTTGGTGTCGCAGGGAATCAGGACTGTTACTTTGAATAAAATAGAGTGTTCAAAGCAGGCTGTGATAAAGAAAAATGCCTTGCATATGTTAGCATGGGATAATGGAATAAGACTTTGATCTTTACGGTGATGTGTTGAAAGGGTTCTTGAGAGGTAGCGATACCACTCAGACCAGTCTTTTTCGTTGGTTTTCACAAGATCGAAGGAATGATTGATAGGGACAGTCGGGGGCATTCGTATTTAATCGTCAGAG…	Eukaryota	Mucoromycota	Glomeromycetes	Glomerales	NA	NA	0	0	0	0	0	0	0	0	0	0	0	0	0	0	0	0	0	0	0	0	0	0	0	0	0	0	0	0	0	0	0	0	0	0	0	0	0	0	0	10	0	0
>asv84	CGGTAATTCCAGCTCCAATAGCGTATATTAAAGTTGTTGCAGTTAAAAAGCTCGTAGTTGAATTTCGGGACTAATATGTCGGTCGTGCCTCGGTACGTACTGGTTTATTGGTTTCTCCTTTCTGAAGAACCATGATGTCATTTATTTGGTGTCGTGGGGAATCAGGACTGTTACTTTGAAAAAATTAGAGTGTTTAAAGCAGGCTCACGCTTGAATACATTAGCATGGAATAATGAAATAGGACGTTTGATTCTATTTTGTTGGTTTCTAGGATCGACGTAATGATTAATAGGGATAGTTGGGGGCATTAGTATTCAATTGTCAGAGGTGAAATTCTTGGATTTATTGAAGACTAACTACTGCGAAAGCATTTGCCAAGGATGTTTTCATTAATCAA	Eukaryota	Mucoromycota	Glomeromycetes	Glomerales	NA	NA	0	0	0	0	0	0	0	0	0	0	0	0	0	0	0	0	362	0	71	0	0	0	0	0	178	0	116	0	68	0	0	0	0	0	0	0	0	0	0	0	0	245
>asv31	CGGTAATTCCAGCTCCAATAGCGTATATTAAAGTTGCTGCGGTTAAAAAGCTCGTAGTTGAATTTCGGAATTGATGCATCGGTCGTGCCTTAAGGGGCATGAACTGGTGTAGCCAATTTCTCACCTTCTGGTGAATTGTTGATGTTCTTAATGGGTGTCTCAATGAACTAGAATTTTTTACTTTGAAAAAATTAGAGTGTTTAAAGCAGGCATTGATTTGCTTGAATACATTAGCATGGAATAATGAAATAGGACAGTGGTTCCGTTTTGTTGGTTTCTAGGATCACGTAATGATTAATAGGGACAGTTGGGGGCATTAGTATTCAATTGTCAGAGGTGAAATTCTTGGATTTATTGAAGACTAACTACTGCGAAAGCATTTGCCAAGGATGTTTTCAT…	Eukaryota	Mucoromycota	Glomeromycetes	Glomerales	Claroideoglomeraceae	Claroideoglomus	0	0	0	0	0	0	0	0	0	0	0	0	0	0	3	0	6	0	0	0	0	0	0	0	0	0	0	0	0	0	0	0	0	0	0	0	0	0	0	0	0	0
>asvNA	CGGTAATTCCAGCTCCAATAGCGTATATTAAAGTTGTTGCAGTTAAAAAGCTCGTAGTTGAATTTTAGCCCCGGTTGGGCGGTCCACCATTGGCTGGTACTGCTCTGGCAGGGGCTCACCTTTCTGGCGATCCGTCATGCCCTTCACTGGATGTGGCGGGGAACCAGGACTTTTACTTTGAAAAAATTAGAGTGTTTAAAGCAGGCATTTGCTTGAATAGATTAGCATGGAATAATGGAATAGGACCTTGGTTCTATTTTGTTGGTTTCTAGGACCTCGGTAATGATTAATAGGGATAGTTGGGGGCATTAGTATTTAGTAGCTAGAGGTGAAATTCTTGGATTTACGAAAGACTAACTTCTGCGAAAGCATTTGCCAAGGATGTTTTCATTAATCAA	Eukaryota	Mucoromycota	Incertae_Sedis	Endogonales	Endogonaceae	NA	0	0	0	0	0	0	0	0	0	0	0	0	0	0	0	0	0	9	0	0	0	0	0	0	0	0	0	0	0	0	0	0	0	0	0	0	0	0	0	0	0	0
>asvNA	CGGTAATTCCAGCTCCAATAGCGTATATTAAAGTTGTTGCAGTTAAAAAGCTCGTAGTTGAACTTTAGGCCCGGTTGGATGGTCTGCTTTAGGGTTTGTACTGTCCTGACTGGGTCTTACCTTCTGGTGAGCTGTCGTGTCGTTTACTCGGTGCGGCAGGGAACCAGGACTTTTACTTTGAACAAATTGGAGTGTTTCACGCGGGCATTTGCTTGAACACATTAGCATGGAATAATAGAATAGGACTTTGGTTCTATTTTGTTGGTTTCTAGGACCGAAGTAATGATTAATAGGGATAGTTGGGGGCATTAGTATTTAATTGTCAGAGGTGAAATTCTTGGATTTATGAAAGACTAACTACTGCGAAAGCATTTGCCAAGGATGTTTTCATTAATCAA	Eukaryota	Mucoromycota	Incertae_Sedis	Mortierellales	Mortierellaceae	Mortierella	0	0	0	0	0	0	0	0	0	0	0	0	0	0	0	0	0	0	9	0	0	0	0	0	0	0	0	0	0	0	0	0	0	0	0	0	0	0	0	0	0	0
>asv196	CGGTAATTCCAGCTCCAATAGCGTATATTAAAGTTGTTGCAGTTAAAAAGCTCGTAGTTGAATTTTGAGACCGGTCTACTGGTCGTGCTTTTGTACGTACTGGTATAATCGGTTTCTCTCTTCTGACGAACTATAATGCCATTAATTTGGTGTTTTAGGGAATCAGGACTGTTACTTTGATAAAATTAGAGTGTTTAAAGCAGGCTCACGCTTGAATACATTAGCATGGAATAACGAAATAGGACGTTTGATTCTATTTTGTTGGTTTCTAGAATCGACGTAATGATTAATAGGGATAGTTGGGGGCATTAGTATTCAATTGTCAGAGGTGAAATTCTTGGATTTATTGAAGATTAACTACTGCGAAAGCATTTGCCAAGGATGTTTTCATTAATCAA	Eukaryota	Mucoromycota	Glomeromycetes	Glomerales	NA	NA	0	0	0	0	0	0	0	0	0	0	0	0	0	0	0	0	0	0	0	0	0	0	0	0	0	9	0	0	0	0	0	0	0	0	0	0	0	0	0	0	0	0
>asv32	CGGTAATTCCAGCTCCAATAGCGTATATTTAAGTTGTTGCAGTTAAAAAGCTCGTAGTTGAATTTCGGGATTGGCGCATCGGTCGTGCCTCACGGGGTATGAACTGGTGCAGTCAATTTCTCACCTTCTGGAGAACCGCGATGTCCTTAATTGGATGCCGCGGGGAACCAGGACCTTTACTTTGAAAAAATTAGAGTGTTTAAAGCAGGCATTTTTGCTTGAATACATTAGCATGGGATAACATCATAGGATTCCGGTCCTATTGTGTTGGCCTTCGGGATCGGAGTAATGATTAATAGGGACAGTCGGGGGCATTCGTATTTCATAGTCAGAGGTGAAATTCTTGGATTTATGAAAGACGAACAACTGCGAAAGCATTTGCCAAGGATGTTTTCATTA…	Eukaryota	Mucoromycota	Glomeromycetes	Glomerales	Claroideoglomeraceae	Claroideoglomus	0	0	0	0	0	0	0	0	0	0	0	0	0	0	0	0	0	0	0	0	0	0	0	0	0	0	0	0	0	0	0	0	0	0	0	0	0	0	0	0	0	0
>asv197	CGGTAATTCCAGCTCCAATAGCGTATATTAAAGTTGTTGCAGTTAAAAAGCTCGTAGTTGAATTTCGGGGTTAGCAGGTCGGTCGTGCCATCGGTATGAACTGGTCTCGCTGATCCCTCCCTCTTGACGAACTGTGATGCCATTAATTTGGTGTCGCAGGGAATCAGGACTGTTACTTTGAAAAAATTAGAGTGTTTAAAGCAGGCTCACGCTTGAATACATTAGCATGGAATAATGAAATAGGACGTTTGATCCTATTTTGTTGGTTTCTAGGATTGACGTAATGATTAATAGGGATAGTTGGGGGCATTCGTATTTAATTGTCAGAGGTGAAATTCTTGGATTTATTAAAGACGAACTACAGCGAAAGCATTTGCCAAGGATGTTTTCATTAATCAA	Eukaryota	Mucoromycota	Glomeromycetes	Glomerales	NA	NA	0	0	0	0	0	0	0	0	0	0	0	0	0	0	0	0	0	0	0	0	0	0	0	8	0	0	0	0	0	0	0	0	0	0	0	0	0	0	0	0	0	0
>asv85	CGGTAATTCCAGCTCCAATAGCGTATATTAAAGTTGTTGCAGTTAAAAAGCTCGTAGTTGAATTTCGGGATCAATTAATTGGTCGTGCCTCTGGTACGTACTGATTTTATTGGTTTCTCCCTTCTGACGAACCATGATGTCATTAATTTGGTGTCGTGGAGAATCAGGACTGTTACTTTGAAAAAATTAGAGTGTTTAAAGCAAGCTAACGCTTGAATACATTAGCATGGAATAATGAAATAGGACGTTTGATCCTATTTTGTTGGTTTCTAGGATCGACGTAATGATTAATAGGGATAGTTGGGGGCATTAGTATTCAATTGTCAGAGGTGAAATTCTTGGATTTATTGAAGACTAACTACTGCGAAAGCATTTGCCAAGGATGTTTTCATTAATCAA	Eukaryota	Mucoromycota	Glomeromycetes	Glomerales	NA	NA	0	0	0	0	0	43	0	0	0	0	0	0	0	0	0	0	0	0	0	66	0	0	0	0	0	0	0	0	0	90	0	0	98	0	0	0	643	0	0	0	0	0
>asv57	CGGTAATTCCAGCTCCAATAGCGTATATTAAAGTTGTTGCAGTTAAAAAGCTCGTAGTTGAACTTCGAAATTTGTTCATTGGTCAGGCTTAACTGTTTGTACTGGTGTTACGAATTTCTACCTTCTGAGGAATCCTTATGCCATTAATTTGGTGTTGGGGGGAATCAGGACTGTTACTTTGAAAAAATTAGAGTGTTTAAAGCAGGCTAACGTCTGAATACATTAGCATGGAATAATAAAATAGGACGGTTTGGTTCTATTTTGTTGGTTTCTAGGATCACCGTAATGATTAATAGGGATAGTTGGGGGCATTAGTATTCAATTGTCAGAGGTGAAATTCTTGGATTTATTGAAGACTAACTACTGCGAAAGCATTTGCCAAGGATGTTTTCATTAATC…	Eukaryota	Mucoromycota	Glomeromycetes	Diversisporales	NA	NA	0	0	0	0	0	0	0	0	0	0	0	0	0	0	938	0	0	0	0	0	0	0	0	0	0	0	0	0	0	0	0	0	0	0	0	0	0	0	0	0	0	0
>asvNA	CGGTAATTCCAGCTCCAATAGCGTATATTAAAGTTGTTGCAGTTAAAAAGCTCGTAGTTGAATTTTAGGTCTGGTTGGGCGGTCTGCCTGTTGGGTACGTACTGTCTGGCCGGATCTGACCTTCTGGTAACCACCATGTTGCTTTGCAATGTGGATGGGATTCCAGATCTTTTACTTTGAAAAAATTAGAGTGTTTAAAGCAGGCATTCGCTTGAATACATTAGCATGGAATAATAGAATAGGACTTAGGTTCTATTTTGTTGGTTTCTAGGACCGAAGTAATGATTAATAGGGATAGTTGGGGGCATTCGTATTGCGCTGTTAGAGGTGAAATTCTTGGACCGCCGGAAGACGGACGACTGCGAAAGCATTTGCCAAGGATGTTTTCATTAATCAA	Eukaryota	Mucoromycota	Incertae_Sedis	Mortierellales	NA	NA	0	0	0	0	0	0	0	0	0	0	0	0	0	0	0	0	0	0	0	0	0	0	0	0	0	0	0	0	0	0	0	0	0	0	0	0	0	0	0	0	0	0
>asv38	CGGTAATTCCAGCTCCAATAGCGTATATTAAAGTTGTTGCAGTTAAAAAGCTCGTAGTTGAATTTCGGGATCAATAGGTCGGTCATGCCGTCGGTATGTACTGATTTTATTGATTCTCACCTTCTAATGAACCGTAATGTCATTAATTTGATGTTGCGGGGAATTAGGACTGTTACCTTGAAAAAATTAGAGTGTTTAAAGCAGGCTAACGCTTGAATACATTAGCATGGAATAATGAAATAGGACATCAGATTCTATTTTGTTGGTTTCTAGGATCGATGTAATGATTAATAGGGATAGTTGGGGGCATTAGTATTCAATTGTCAGAGGTGAAATTCTTGGATTTATTGAAGACTAACTACTGCGAAAGCATTTGCCAAGGATGTTTTCATTAATCAA	Eukaryota	Mucoromycota	Glomeromycetes	Glomerales	Glomeraceae	Septoglomus	0	0	0	0	0	0	0	0	0	0	0	0	0	0	0	0	0	0	0	0	0	0	0	0	0	0	0	0	0	0	921	0	0	0	0	0	0	0	0	0	0	0
>asv198	CGGTAATTCCAGCTCCAATAGCGTATATTAAAGTTGTTGCAGTTAAAAAGCTCGTAGTTGAATTTCGGGATCAATATTTCGGTCATGCCGTTGGTATGCACTGTTATCATTGATTTCTCACCTTCTAAAGAACCGTAATGCCATTAATTTGGTGTTACGGGGAATTAGGACTGTTACCTTGAATAAAATAGAGTGTTCAAAGCAGGCTGTGATAAAGAAAAATGCCTTGCATATGTTAGCATGGGATAATGGAATAAGACTTTGATCTTTACGGTGATGTGTTGAAAGGGTTCTTGAGAGGCAGTGATGTCACTCAGACCAGTCTTTTTCGTTGGTTTTCACAAGATCGAAGGAATGATTGATAGGGACAGTCGGGGGCATTCGTATTTAATCGTCAGA…	Eukaryota	Mucoromycota	Glomeromycetes	Glomerales	NA	NA	0	0	0	0	0	0	0	0	0	0	0	0	0	0	0	0	0	0	0	0	0	0	7	0	0	0	0	0	0	0	0	0	0	0	0	0	0	0	0	0	0	0
>asvNA	CGGTAATTCCAGCTCCAATAGCGTATATTAAAGTTGTTGCAGTTAAAAAGCTCGTAGTCGGATTTTAGAGTCCCGGGAGTGCGATCGCGCGGGAGCGCTGTATTGTCTCTCGAGTCTCAATACTCGGAGGGTACCCTCTGCTCTTAACTGAGTGGGGGGCTATCGCCGGGTCGTTTACTTTGAAAAAATTAGAGTGTTTAAAGCAGGCTCGCGCTTGAATACATTAGCATGGAATAATGAAATAGGACGTTTGATTCTATTTTGTTGGTTTCTAGGATCGACGTAATGATTAATAGGGATAGTTGGGGGCATTAGTATTCAATTGTCAGAGGTGAAATTCTTGGATTTATTGAAGACTAACTACTGCGAAAGCATTTGCCAAGGATGTTTTCATTAATC…	Eukaryota	Mucoromycota	Glomeromycetes	NA	NA	NA	0	0	0	0	0	0	0	0	0	0	0	0	0	0	0	0	0	0	0	0	0	0	0	0	0	0	7	0	0	0	0	0	0	0	0	0	0	0	0	0	0	0
>asvNA	CGGTAATTCCAGCTCCAATAGCGTATATTAAAGTTGTTGCAGTTAAAAAGCTCGTAGTTGAATTTCAGCCCTGGCTGGGCGGTCCACCTTTGGATGGTACTGCTCTGGCTGGGGTTCACCTTTCTGGTGAGCCGTCATGCCCTTCGCTGGGTGTGGCGGGGAACCAGGACTTTTACCTTGAAAAAATTAGAGTGTTTAAAGCAGGCCAATTGCTTGAATACATTAGCATGGAATAATGAAATAGGACCTCGGTTCTATTTTGTTGGTTTCTAGGACCGAAGTAATGATTAATAGGGATAGTTGGGGGCATTAGTATTTAGTAGCTAGAGGTGAAATTCTTGGATTTACGAAAGACTAACTTCTGCGAAAGCATTTGCCAAGGATGTTTTCATTAATCAA	Eukaryota	Mucoromycota	Incertae_Sedis	Endogonales	Endogonaceae	NA	0	0	0	0	0	0	0	0	0	0	0	0	0	0	0	0	0	0	0	0	0	0	0	0	0	0	7	0	0	0	0	0	0	0	0	0	0	0	0	0	0	0
>asvNA	CGGTAATTCCAGCTCCAATAGCGTATATTAAAGTTGTTGCAGTTAAAAAGCTCGTAGTTGAATTTCAGCCCTGGCTGGGCGGTCCACCTTTGGATGGTACTGCTCTGGCTGGGGTTTACCTTTCTGGTGAGCCGCCATGCCCTTTGCTGGGTGTGGCGGGGAACCAGGACTTTTACCTTGAAAAAATTAGAGTGTTTAAAGCAGGCCAATTGCTTGAATACATTAGCATGGAATAATGGAATAGGACCTCGGTTCTATTTTGTTGGTTTCTAGGACCGAAGTAATGATTAATAGGGATAGTTGGGGGCATTAGTATTTAGTAGCTAGAGGTGAAATTCTTGGATTTACGAAAGACTAACTTCTGCGAAAGCATTTGCCAAGGATGTTTTCATTAATCAA	Eukaryota	Mucoromycota	Incertae_Sedis	Endogonales	Endogonaceae	NA	0	0	0	0	0	0	0	0	0	0	0	0	0	0	0	0	0	0	0	0	0	0	0	0	0	0	0	0	0	0	0	0	0	7	0	0	0	0	0	0	0	0
>asv199	CGGTAATTCCAGCTCCAATAGCGTATATTAAAGTTGTTGCAGTTAAAAAGCTCGTAGTTGAATTTCGGGATCAGTACGCCGGTCGTGCCTTCGGTATGCACTGGTGTCACTGGTTTCTCCCTTCTGAAGAACCATCATGCCATTCAGTTGGTGTGGCGGGGAATCAGGACTGTTACTTTGAAAAAATTAGAGTGTTTAAAGCAGGCGTATGCCCTGAATATATTAGCATGGGATAATGAAATAGGACCCCTTTCCTGTTTGTTGGTTTCGAGGACTGGGGTAATGATTAATAGGGATAGTTGGGGGCATTAGTATTCAATTGTCAGAGGTGAAATTCTTGGATTTATTGAAGACTAACTACTGCGAAAGCATTTGCCAAGGATGTTTTCATTAATCAA	Eukaryota	Mucoromycota	Glomeromycetes	Glomerales	NA	NA	0	0	0	0	0	0	0	0	0	0	0	0	0	0	0	6	0	0	0	0	0	0	0	0	0	0	0	0	0	0	0	0	0	0	0	0	0	0	0	0	0	0
>asv200	CGGTAATTCCAGCTCCAATAGCGTATATTAAAGTTGTTGCAGTTAAAAAGCTCGTAGTTGAATTTCGGGGTTAGCAGGTCGGTCGTGCCATCGGTATGAACTGGTCTCGCTGATCCCTCCCTCTTGAAGAACTGTGATGCCATTAATTTGGTGTCGCAGGGAATCAGGACTGTTACTTTGAATAAAATAGAGTGTTCAAAGCAGGCTGTGATAAATAAAAATGCCTTGCATATGTTAGCATGGGATAATGGAATAAGACTTTGATCTTTACGGTGATGTGTTGAAAGGGTTGGAATTGCAGCGATGTGATTTCGACCAGTCTTTTTCGTTGGTTTTCACAAGATCGAAGGAATGATTGATAGGGACAGTCGGGGGCATTCGTATTTAATCGTCAGAGGT…	Eukaryota	Mucoromycota	Glomeromycetes	Glomerales	NA	NA	0	0	0	0	0	0	0	0	0	0	0	0	0	0	0	0	0	0	0	0	0	0	0	6	0	0	0	0	0	0	0	0	0	0	0	0	0	0	0	0	0	0
>asv201	CGGTAATTCCAGCTCCAATAGCGTATATTAAAGTTGTTGCAGTTAAAAAGCTCGTAGTTGAATTTCGGGGTTAGCAGGTCGGTCGTGCCATCGGTATGAACTGGTCTCGCTGATCCCTCCCTCTTGAAGAACTGTGATGCCATTAATTTGGTGTCGCAGGGAATCAGGACTGTTACTTTGAATAAAATAGAGTGTTCAAAGCAGGCTGTGATAAAGAAAAATGCCTTGCATATGTTAGCATGGGATAATGGAATAAGACTTTGATCTTTACGGTGATGTGTTGAAAGGGTTTGAGTGGTAGTGATATCGTTCAAACCAGTCTTTTTCGTTGGTTTTCACAAGATCGAAGGAATGATTGATAGGGACAGTCGGGGGCATTCGTATTTAATCGTCAGAGGT…	Eukaryota	Mucoromycota	Glomeromycetes	Glomerales	NA	NA	0	0	0	0	0	0	0	0	0	0	0	0	0	0	0	0	0	0	0	0	0	0	0	0	0	0	0	0	0	0	0	0	0	0	0	6	0	0	0	0	0	0
>asvNA	CGGTAATTCCAGCTCCAATAGCGTATATTTAAGTTGTTGCAGTTAAAAAGCTCGTAGTTGAATTTCAGCTCTGGCTGGGCGGTCCACCTTTGGATGGTTCCGCTCTGGCTGGGGTTTACCTTTCTGGTGAGCCATCATGCCCTTTGCTGGGTGTGGCGGGGAACCAGGACTTTTACCTTGAAAAAATTAGAGTGTTCAAAGCAGGCTAAAAGCTTGAATATATTAGCATGGAATAATGAAATAGGACCTCGGTTCTAAATCGTTGGTTTCCTCTGGGACCGAAGTAATGATTAATAGGGATAGTTGGGGGCATTAGTATTTAGCAGCGAGAGGTGAAATTCTTGGATTTACTAAAGGCTAACTTCTGCGAAAGCATTTGCCAAGGATGTTTTCATTAAT…	Eukaryota	Mucoromycota	Incertae_Sedis	Endogonales	Endogonaceae	NA	0	0	0	0	0	0	0	0	0	0	0	0	0	0	0	0	0	0	0	0	0	0	0	0	0	0	0	0	0	0	0	0	0	0	0	0	0	0	0	0	0	0
>asvNA	CGGTAATTCCAGCTCCAATAGCGTATATTAAAGTTGTTGCAGTTAAAAAGCTCGTAGTTGAATTTTAGGCCTGGTTGGACGGTCTGCCTTAGGGTTTGTACTGTCCTGGCTGGGTCTTACCTTCTGGTAAACTGTCGTGTCGTTTATTCGGTGCGGCAGGGAACCAGGACTTTTACTTTGAAAAAATTAGAGTGCTTAAAGCAGGCGAAATAGCCTGAATAAGGTGCATGGAATAATGGAATAGGACCTCGGTTCTATTTTGTTGGTTTTCGGAACCCGAGGTAATGATTAAGAGGAACAGACGGGGGCATTCGTATTCCGGCGCTAGAGGTGAAATTCTTGGACCGCCGGAAGACGGACGACTGCGAAAGCATTTGCCAAGGATGTTTTCATTAATCAA	Eukaryota	Mucoromycota	Incertae_Sedis	Mortierellales	Mortierellaceae	Mortierella	0	0	0	0	0	0	0	0	0	0	0	0	0	0	0	0	0	0	0	0	0	0	0	0	0	0	0	0	0	0	0	0	0	0	0	0	0	0	0	0	0	0
>asv7	CGGTAATTCCAGCTCCAATAGCGTATATTAAAGTTGTTGCAGTTAAAAAGCTCGTAGTTGAATTTCGGGATTGGCACATCGGTCGTGCCTTACGGGGTATGAACTGGTGTAGCCAATTTCTCACCTTCTGGAGAACCGCGATGTCCTTAATTGGGTGCCGCGAGGAACCAGGACCTTTACTTTGAAAAAATTAGTGTGTTTAAAGCAGGCATTTTGCTTGAATACATTAGCATGGAATAATAAAATAGGACGGCATGATTCTATTTTGTTGGTTTCTAGGATCACCGTAATGATTAATAGGGATAGTTGGGGGCATTAGTATTCAATTGTCAGAGGTGAAATTCTTGGATTTATTGAAGACTAACTACTGCGAAAGCATTTGCCAAGGATGTTTTCATT…	Eukaryota	Mucoromycota	Glomeromycetes	Glomerales	Claroideoglomeraceae	Claroideoglomus	0	0	0	0	0	0	830	0	0	0	0	0	0	0	0	0	0	0	0	0	0	0	0	0	0	0	0	0	0	0	0	0	0	0	0	0	0	0	0	0	0	0
>asvNA	CGGTAATTCCAGCTCCAATAGCGTATATTAAAGTTGTTGCAGTTAAAAAGCTCGTAGTTGAATTTCAGCTCTGGCTGGGCGGTCCACCTTTGGATGGTACTGCTCTGGCTGGGGTTTACCTTTCTGGTGAGCCGTTATGCCCTTTGTTGGGTGTGGCGGGGAACCAGGACTTTTACCTTGAAAAAATTAGAGTGTTTAAAGCAGGCCAATTGCTTGAATACATTAGCATGGAATAATGGAATAGGACCTCGGTTCTATTTTGTTGGTTTCTAGGACCGAAGTAATGATTAATAGGGATAGTTGGGGGCATTAGTATTTAGTAGCTAGAGGTGAAATTCTTGGACCGCCGGAAGACGGACGACTGCGAAAGCATTTGCCAAGGATGTTTTCATTAATCAA	Eukaryota	Mucoromycota	Incertae_Sedis	Endogonales	Endogonaceae	NA	0	0	0	0	0	0	0	0	0	0	0	0	0	0	0	5	0	0	0	0	0	0	0	0	0	0	0	0	0	0	0	0	0	0	0	0	0	0	0	0	0	0
>asvNA	CGGTAATTCCAGCTCCAATAGCGTATATTAAAGTTGTTGCAGTTAAAAAGCTCGTAGTTGAATTTTAGGCCCGGTTGGACGGTCTGCCTTTGGGTTTGTACTGTCCTGACTGGGCCTTACCTTCTGGTGAGCTGTCGTGTTGTTTACTCAGCGCGGCAGGGAACCAGGACTTTTACTTTGAAAAAATTAGAGTGTTTAAAGCAGGCTAACGTCTGAATACATTAGCATGGAATAATGAAATAGGACGGATTGATTCTATTTCGTTGGTTTCTAGGGTCACCGTAATGATTAATAGGGATAGTTGGGGGCATTAGTATTCAATTGTCAGAGGTGAAATTCTTGGATTTATTGAAGACTAACTACTGCGAAAGCATTTGCCAAGGATGTTTTCATTAATCAA	Eukaryota	Mucoromycota	Incertae_Sedis	Mortierellales	Mortierellaceae	Mortierella	0	0	0	0	0	0	0	0	0	0	0	0	0	0	0	0	0	0	0	0	0	0	0	0	0	0	0	5	0	0	0	0	0	0	0	0	0	0	0	0	0	0
>asv239	CGGTAATTCCAGCTCCAATAGCGTATATTAAAGTTGTTGCAGTTAAAAAGCTCGTAGTTGAATTTCGGGATCAATATGTTGGTCGTGCCTTGGTACGTACTGGCATTATTAGTTTCTACCTTCTGAAGAACCTCGATGTCATTAATTTGGTGTCTTGGGGAATCAGGACTGTTACTTTGAAAAAATTAGAGTGTTTAAAGCAGGCTCGCGCTTGAATACATTAGCATGGAATAATGAAATAGGACGTTTGATTCTATTTTGTTGGTTTCTAGGATCGACGTAATGATTAATAGGGATAGTTGGGGGCATTAGTATTCAATTGTCAGAGGTGAAATTCTTGGATTTATTGAAGACTAACTACTGCGAAAGCATTTGCCAAGGATGTTTTCATTAATCAA	Eukaryota	Mucoromycota	Glomeromycetes	NA	NA	NA	0	155	0	0	0	0	0	0	0	0	0	0	0	0	0	0	0	0	0	0	0	0	0	0	0	0	0	0	0	0	0	0	0	0	0	531	0	0	0	112	0	0
>asv33	CGGTAATTCCAGCTCCAATAGCGTATATTTAAGTTGTTGCAGTTAAAAAGCTCGTAGTTGAATTTCGGGATTGGCGCATCGGTCGTGCCTCACGGGGTATGAACTGGTGCAGTCAATTTCTCACCTTCTGGAGAACCGCGATGTCCTTAATTGGATGCCGCGGGGAACCAGGACCTTTACTTTGAAAAAATTAGAGTGCTCAAAGCAAGCCATCGCTCTGGATACATTAGCATGGGATAACATCATAGGATTCCGGTCCTATTGTGTTGGCCTTCGGGATCGGAGTAATGATTAATAGGGATAGTTGGGGGCATTAGTATTCAATTGTCAGAGGTGAAATTCTTGGATTTATTGAAGACTAACTACTGCGAAAGCATTTGCCAAGGATGTTTTCATTAA…	Eukaryota	Mucoromycota	Glomeromycetes	Glomerales	Claroideoglomeraceae	Claroideoglomus	0	0	0	0	0	0	0	0	0	0	0	0	0	0	0	0	0	0	0	0	0	0	0	0	0	0	0	0	0	5	0	0	0	0	0	0	0	0	0	0	0	0
>asv322	CGGTAATTCCAGCTCCAATAGCGTATATTAAAGTTGTTGCAGTTAAAAAGCTCGTAGTTGAACTTCGGGGTTTACCCATTGGTCAGGCTTAATTGTCTGCACTGGTGAGATGAATCTCTACCTTCTGAGGAACTTTCATGCCATTTATTTGGTGTGATGGGAAATCAGGACTGTTACTTTGAAAAAATTAGAGTGTTTAAAGCAGGCTAACGTCTGAATACATTAGCATGGAATAATGAAATAGGACGGACTGATTCTATTTCGTTGGTTTCTAGGATCACCGTAATGATTAATAGGGACAGTCGGGGGCGTTAGTATTTAATTGTCAGAGGTGAAATTCTTGGATTTATTAAAGACTAACTTCAGCGAAAGCATTCGCCAAGGATGTTTTCATTAATC…	Eukaryota	Mucoromycota	Glomeromycetes	NA	NA	NA	0	0	0	0	0	0	0	0	0	0	0	0	0	0	0	0	0	0	0	0	0	0	0	0	0	0	0	0	0	0	5	0	0	0	0	0	0	0	0	0	0	0
>asvNA	CGGTAATTCCAGCTCCAATAGCGTATATTAAAGTTGTTGCGGTTAAAACGCTCGTAGTTGGATCTGCGGCCGCGGGGAACCAGGACCTTTACTTTGAAAAAATTAGAGTGTTTAAAGCAGGCATTTTTGCTTGAATACATTAGCATGGAATAATAAAATAGGACGGCATGGTTCTATTTTGTTGGTTTCTAGGACCACCGTAATGATTAATAGGGATAGTTGGGGGCATTAGTATTCAATTGTCAGAGGTGAAATTCTTGGATTTATTGAAGACTAACTACTGCGAAAGCATTTGCCAAGGATGTTTTCATTAATCAA	Eukaryota	Mucoromycota	Glomeromycetes	Glomerales	Claroideoglomeraceae	Claroideoglomus	0	0	0	0	0	0	0	0	0	0	0	0	0	0	0	0	0	0	0	0	0	0	0	0	0	0	0	0	0	0	5	0	0	0	0	0	0	0	0	0	0	0
>asv86	CGGTAATTCCAGCTCCAATAGCGTATATTAAAGTTGTTGCAGTTAAAAAGCTCGTAGTTGAATTTCGGGATCAATATGTTGGTCGTGCCTCGGTACGTACTAGCTTATTGGTTTCTCCTTTCTGAAGAACCATGATGTCATTTATTTGGTGTCGTGGGGAATCAGGACTGTTACTTTGAAAAAATTAGAGTGTTTAAAGCAGGCTCACGCTTGAATACATTAGCATGGAATAATGAAATAGGACGTTTGATTCTATTTTGTTGGTTTCTAGGATCGACGTAATGATTAATAGGGATAGTTGGGGGCATTAGTATTCAATTGTCAGAGGTGAAATTCTTGGATTTATTGAAGACTAACTACTGCGAAAGCATTTGCCAAGGATGTTTTCATTAATCAA	Eukaryota	Mucoromycota	Glomeromycetes	Glomerales	NA	NA	0	0	0	0	0	0	0	0	0	0	0	0	0	0	0	0	289	0	67	0	0	0	0	0	0	0	0	0	0	0	0	0	0	0	0	0	0	0	0	0	0	423
>asv87	CGGTAATTCCAGCTCCAATAGCGTATATTAAAGTTGTTGCAGTTAAAAAGCTCGTAGTTGAATTTCGGGACCAATTTGTTGGTCGTGCCTCGGTACGTACTGGTATTATTGGTTTCTCCCTTCTGAAGAACCTCGATGCCATTAATTTGGTGTCGTGGGGAATCAGGACTGTTACTTTGAAAAAATTAGAGTGTTTAAAGCAAGCATACGCTTGAATACATTAGCATGGAATAATGAAATAGGACGTTTGATTCTATTTTGTTGGTTTCTAGGATCGACGTAATGATTAATAGGGATAGTTGGGGGCATTAGTATTCAATTGTCAGAGGTGAAATTCTTGGATTTATTGAAGACTAACTACTGCGAAAGCATTTGCCAAGGATGTTTTCATTAATCAA	Eukaryota	Mucoromycota	Glomeromycetes	Glomerales	NA	NA	0	0	0	0	0	0	0	0	0	0	0	0	0	0	0	0	0	0	0	0	0	0	0	0	0	0	0	584	0	0	0	124	0	0	0	0	0	0	0	0	0	70
>asv35	CGGTAATTCCAGCTCCAATAGCGTATATTAAAGTTGCTGCGGTTAAAAAGCTCGTAGTTGAATTTCGGAATTGATGCATCGGTCGTGCCTTAAGGGGCATGAACTGGTGTAGCCAATTTCTCACCTTCTGGTGAATTGTTGATGTTCTTAATGGGTGTCTCAATGAACTAGAATTTTTTACTTTGAAAAAATTAGAGTGTTTAAAGCAGGTATTAATTTGCTTGAATACATTAGCATGGAATAATGAAATAGGACAGTGGTTCAGTTTTGTTGGTTTCTAGGATCACGTAATGATTAATAGGGACAGTTGGGGGCATTAGTATTCAATTGTCAGAGGTGAAATTCTTGGATTTATTGAAGACTAACTATTGCGAAAGCATTTGCCAAGGATGTTTTCAT…	Eukaryota	Mucoromycota	Glomeromycetes	Glomerales	Claroideoglomeraceae	Claroideoglomus	0	0	0	0	0	0	0	4	0	0	0	0	0	0	0	0	0	0	0	0	0	0	0	0	0	0	0	0	0	0	0	0	0	0	0	0	0	0	0	0	0	0
>asv202	CGGTAATTCCAGCTCCAATAGCGTATATTAAAGTTGTTGCAGTTAAAAAGCTCGTAGTTGAATTTCGGGGTTAGCAGGTCGGTCGTGCCATCGGTATGAACTGGTCTCGCTGATCCCTCCCTCTTGACGAACTGTGATGCCATTAATTTGGTGTCGCAGGGAATCAGGACTGTTACTTTGAATAAATTAGAGTGTTCAAAGCAGGCCTCAAAGGCCCCTGAATACATTAGCATGGGATAATAGAATAAGACTTTGGTCTTATTTTGTTGGTTTCTAAGGCCAAAGTAATGATTAATAGGGACAGTCGGGGGCGTTAGTATTTAATTGTCAGAGGTGAAATTCTTGGATTTATTAAAGACTAACTTCAGCGAAAGCATTCGCCAAGGATGTTTTCATTAA…	Eukaryota	Mucoromycota	Glomeromycetes	Glomerales	NA	NA	0	0	0	0	0	0	0	0	0	0	0	0	0	0	0	0	0	0	0	0	0	0	4	0	0	0	0	0	0	0	0	0	0	0	0	0	0	0	0	0	0	0
>asv203	CGGTAATTCCAGCTCCAATAGCGTATATTAAAGTTGTTGCAGTTAAAAAGCTCGTAGTTGAATTTCGGGGTTAGCAGGTCGGTCGTGCCATCGGTATGAACTGGTCTCGCTGATCCCTCCCTCTTGACGAACTGTGATGCCATTAATTTGGTGTCGCAGGGAATCAGGACTGTTACTTTGAAAAAATTAGAGTGTTTAAAGCAGGCTCACGCTTGAATACATTAGCATGGAATAATGAAATAGGACGTTTGATCCTATTTTGTTGGTTTCTAGGATTGACGTAATGATTAATAGGGATTGTTGGGGCCGTTTGTATTCCGTTGTCAGAGGTGAAATTCTTGGATTTACGGAAGACAAACTTCTGCGAAAGCATTCGCCAAGGATGTTTTCATTAATCAA	Eukaryota	Mucoromycota	Glomeromycetes	Glomerales	NA	NA	0	0	0	0	0	0	0	0	0	0	0	0	0	0	0	0	0	0	0	0	0	0	0	4	0	0	0	0	0	0	0	0	0	0	0	0	0	0	0	0	0	0
>asv204	CGGTAATTCCAGCTCCAATAGCGTATATTAAAGTTGTTGCAGTTAAAAAGCTCGTAGTTGAATTTCGGGGTTAGCAGGTCGGTCGTGCCATCGGTATGAACTGGTCTCGCTGATCCCTCCCTCTTGAAGAACTGTGATGCCATTAATTTGGTGTCGCAGGGAATCAGGACTGTTACTTTGAATAAAATAGAGTGTTCAAAGCAGGCTGTGATAAATAAAAATGCCTTGCATATGTTAGCATGGGATAATGGAATAAGACTTTGATCTTTACGGTGATGTGTTGAAAGGGTTTGAATCGCAGTGATGTGATTCAGACCAGTCTTTTTCGTTGGTTTTCACAAGATCGAAGGAATGATTGATAGGGACAGTCGGGGGCATTCGTATTTAATCGTCAGAGGT…	Eukaryota	Mucoromycota	Glomeromycetes	Glomerales	NA	NA	0	0	0	0	0	0	0	0	0	0	0	0	0	0	0	0	0	0	0	0	0	0	0	4	0	0	0	0	0	0	0	0	0	0	0	0	0	0	0	0	0	0
>asv323	CGGTAATTCCAGCTCCAATAGCGTATATTAAAGTTGTTGCAGTTAAAAAGCTCGTAGTTGAATTTCGGGATCAATGCGTCGGTCGTGCCTTCGGTACGTACTAGCGTCATTGATTCCTCCCTTCTGAAGAACCGTGATGTCATTAATTTGGTGTTACGGGGAATCAGGACTGTTACCTTGAATAAAATAGAGTGTTCAAAGCAGGCTGTGATAAATAAAAATGCCTTGCATATGTTAGCATGGGATAATGGAATAAGACTTTGATCTTTACGGTGATGTGTTGAAAGGGTTTCGGATTGCAGCGATGCGATTCAGACCAGTCTTTTTCGTTGGTTTTCACAAGATCGAAGGAATGATTGATAGGGACAGTCGGGGGCATTCGTATTTAATCGTCAGAGG…	Eukaryota	Mucoromycota	Glomeromycetes	NA	NA	NA	0	0	0	0	0	0	0	0	0	0	0	0	0	0	0	0	0	0	0	0	0	0	0	0	0	0	4	0	0	0	0	0	0	0	0	0	0	0	0	0	0	0
>asv88	CGGTAATTCCAGCTCCAATAGCGTATGCTAAAGTTGTTGCAGTTAAAAAGCTCGTAGTTGAATTTCGGGGTTAGCAGGTCGGTCGTGCCATCGGTATGAACTGGTCTCGCTGATCCCTCCCTCTTGACGAACTGTGATGCCATTAATTTGGTGTCGCAGGGAATCAGGACTGTTACTTTGAAAAAATTAGAGTGTTTAAAGCAGGCTCACGCTTGAATACATTAGCATGGAATAATGAAATAGGACGTTTGATCCTATTTTGTTGGTTTCTAGGATTGACGTAATGATTAATAGGGATAGTTGGGGGCATTAGTATTCAATTGTCAGAGGTGAAATTCTTGGATTTATTGAAGACTAACTACTGCGAAAGCATTTGCCAAGGATGTTTTCATTAATCAA	Eukaryota	Mucoromycota	Glomeromycetes	Glomerales	NA	NA	0	0	0	0	0	0	0	0	0	0	0	0	0	0	171	0	0	0	0	35	0	0	39	328	0	0	0	0	0	0	0	79	0	0	0	0	0	0	0	89	0	0
>asv205	CGGTAATTCCAGCTCCAATAGCGTATATTAAAGTTGTTGCAGTTAAAAAGCTCGTAGTTGAATTTCGGGGTTAGCAGGTCGGTCGTGCCATCGGTATGAACTGGTCTCGCTGATCCCTCCCTCTTGAAGAACTGTGATGCCATTAATTTGGTGTCGCAGGGAATCAGGACTGTTACTTTGAATAAAATAGAGTGTTCAAAGCAGGCTGTGATAAAGAAAAATGCCTTGCATATGTTAGCATGGGATAATGGAATAAGACTTTGATCTTTACGGTGATGTGTTGAAAGGGTTTCAAATAGCAGTGATGTTGTTTGGACCAGTCTTTTTCGTTGGTTTTCACAAGATCGAAGGAATGATTGATAGGGACAGTCGGGGGCATTCGTATTTAATCGTCAGAGG…	Eukaryota	Mucoromycota	Glomeromycetes	Glomerales	NA	NA	0	0	0	0	0	0	0	0	0	0	0	0	0	0	0	0	0	0	0	0	0	0	0	0	0	0	0	0	0	0	0	0	0	0	0	0	0	0	0	4	0	0
>asv58	CGGTAATTCCAGCTCCAATAGCGTATATTAAAGTTGTTGCAGTTAAAAAGCTCGTAGTTGAACTTCGAAATTTGTTCATTGGTCAGGCTTAATTGTCTGTACTGGTGTGACGAATTTTTACCTTCTGAGGAATCTTTATGTCATTAATTTGGTGTAGGGGGGAATCAGGACTGTTACTTTGAAAAAATTAGAGTGTTTAAAGCAGGCTTAACGTCTGAATACATTAGCATGGAATAATAAAATAGGACGGTTTGGTTCTATTTTGTTGGTTTCTAGGATCACCGTAATGATTAATAGGGATAGTTGGGGGCATTAGTATTCAATTGTCAGAGGTGAAATTCTTGGATTTATTGAAGACTAACTACTGCGAAAGCATTTGCCAAGGATGTTTTCATTAAT…	Eukaryota	Mucoromycota	Glomeromycetes	Diversisporales	NA	NA	0	0	0	0	0	0	0	0	0	0	0	0	0	0	738	0	0	0	0	0	0	0	0	0	0	0	0	0	0	0	0	0	0	0	0	0	0	0	0	0	0	0
>asv89	CGGTAATTCCAGCTCCAATAGCGTATATTAAAGTTGTTGCAGTTAAAAAGCTCGTAGTTGAATTTCGGGATCAATATATTGGTCATGCTTAGGTATGTACTGGTATTATTGATTTCTCCCTTCTGAAGAACCATGATGTCATTAATTTGATGTCGTGGGGAATCAGGACTGTTACTTTGAAAAAATTAGAGTGTTTAAAGCAGGCTTTCGCTTGAATACATTAGCATGGAATAATGAAATAGGACGTTTGATTCTATTTTGTTGGTTTCTAGGATCGACGTAATGATTAATAGGGATAGTTGGGGGCATTAGTATTCAATTGTCAGAGGTGAAATTCTTGGATTTATTGAAGACTAACTACTGCGAAAGCATTTGCCAAGGATGTTTTCATTAATCAA	Eukaryota	Mucoromycota	Glomeromycetes	Glomerales	NA	NA	0	0	0	0	0	0	0	0	0	0	0	0	0	0	0	0	0	0	0	0	0	0	0	0	0	0	0	648	0	0	0	88	0	0	0	0	0	0	0	0	0	0
>asv240	CGGTAATTCCAGCTCCAATAGCGTATATTAAAGTTGTTGCAGTTAAAAAGCTCGTAGTTGAATTTCGGGATCAATATGTTAGTCGTGCCTTGGTACGTACTGGCATTATTGGTTTCTACCTTCCGAAGAACCTCGATGTCATTAATTTGGTGTCTTGGGGAATCAGGACTGTTACTTTGAAAAAATTAGAGTGTTTAAAGCAGGCTCGCGCTTGAATACATTAGCATGGAATAATGAAATAGGACGTTTGATTCTATTTTGTTGGTTTCTAGGATTGACGTAATGATTAATAGGGATAGTTGGGGGCATTAGTATTCAATTGTCAGAGGTGAAATTCTTGGATTTATTGAAGACTAACTACTGCGAAAGCATTTGCCAAGGATGTTTTCATTAATCAA	Eukaryota	Mucoromycota	Glomeromycetes	NA	NA	NA	104	48	0	0	0	0	0	0	0	0	0	0	0	0	0	0	58	0	0	296	0	0	0	0	0	0	0	56	0	0	0	0	0	0	0	0	28	0	38	0	0	0
>asv324	CGGTAATTCCAGCTCCAATAGCGTATATTAAAGTTGTTGCAGTTAAAAAGCTCGTAGTTGAATTTCGGGATCAGTACGCCGGTCGTGCCTTCGGTATGCACTGGTGTCACTGGTTTCTCCCTTCTGAAGAACCATCATGCCATTCAGTTGGTGTGGCGGGGAATCAGGACTGTTACTTTGAAAAAATTAGAGTGTTTAAAGCAGGCGTCGTGCCCTGAATATATTAGCATGGGATAATGAAATAGGACCCCTTTCCGTTTTGTTGGTTTCGAGGACTGGGGTAATGATTAATAGCGATTATCGGGGGTGTTCATATTTAATTGTCAGAGGTGAAATTCTTGGATTTATTAAAGACTAACTTCTGCGAAAGCATTTGCCAAGGATGTTTTCATTAATCAA	Eukaryota	Mucoromycota	Glomeromycetes	NA	NA	NA	0	0	0	0	0	0	0	0	0	0	0	3	0	0	0	0	0	0	0	0	0	0	0	0	0	0	0	0	0	0	0	0	0	0	0	0	0	0	0	0	0	0
>asv90	CGGTAATTCCAGCTCCAATAGCGTATATTAAAGTTGTTGCAGTTAAAAAGCTCGTAGTTGAATTTCGGGATCAATGCGTCGGTCGTGCCTTGGGTACGTACTAGCGTCATTGATTCCTCCCTTCTGAAGAACCGTGATGTCATTAATTTGGTGTTACGGGAAATCAGGACTGTTACCTTGAAAAAATTAGTGTGTTTAAAGCAGGCTAACGCTTGAATACATTAGCATGGAATAATGAAATAGGACGTTCGAACCTATTTTGTTGGTTTCTAGGATCGACGTAATGATTAATAGGGATAGTTGGGGGCATTAGTATTCAATTGTCAGAGGTGAAATTCTTGGATTTATTGAAGACTAACTACTGCGAAAGCATTTGCCAAGGATGTTTTCATTAATCAA	Eukaryota	Mucoromycota	Glomeromycetes	Glomerales	NA	NA	46	0	0	587	0	0	0	0	0	0	43	0	43	0	0	0	0	0	0	0	0	0	0	0	0	0	0	0	0	0	0	0	0	0	0	0	0	0	0	0	0	0
>asv206	CGGTAATTCCAGCTCCAATAGCGTATATTAAAGTTGTTGCAGTTAAAAAGCTCGTAGTTGAATTTCGGGGTTAGCAGGTCGGTCGTGCCATCGGTATGAACTGGTCTCGCTGATCCCTCCCTCTTGAAGAACTGTGATGCCATTAATTTGGTGTCGCAGGGAATCAGGACTGTTACTTTGAATAAAATAGAGTGTTCAAAGCAGGCTGTGATAAATAAAAATGCCTTGCATATGTTAGCATGGGATAATGGAATAAGACTTTGATCTTTACGGTGATGTGTTGAAAGGGTCAGTGTTGCAGCGATGCGATATTGACCAGTCTTTTTCGTTGGTTTTCACAAGATCGAAGGAATGATTGATAGGGACAGTCGGGGGCATTCGTATTTAATCGTCAGAGGT…	Eukaryota	Mucoromycota	Glomeromycetes	Glomerales	NA	NA	0	0	0	0	0	0	0	0	0	0	0	0	0	0	0	0	0	0	0	0	0	0	0	3	0	0	0	0	0	0	0	0	0	0	0	0	0	0	0	0	0	0
>asv207	CGGTAATTCCAGCTCCAATAGCGTATATTAAAGTTGTTGCAGTTAAAAAGCTCGTAGTTGAATTTCGGGGTTAGCAGGTCGGTCGTGCCATCGGTATGAACTGGTCTCGCTGATCCCTCCCTCTTGAAGAACTGTGATGCCATTAATTTGGTGTCGCAGGGAATCAGGACTGTTACTTTGAATAAAATAGAGTGTTCAAAGCAGGCTGTGATAAAGAAAAATGCCTTGCATATGTTAGCATGGGATAATGGAATAAGACTTTGATCTTTACGGTGATGTGTTGAAAGGGTTGAAACAGCAGTGATGTTGTTGCAACCAGTCTTTTTCGTTGGTTTTCACAAGATCGAAGGAATGATTGATAGGGACAGTCGGGGGCATTCGTATTTAATCGTCAGAGGT…	Eukaryota	Mucoromycota	Glomeromycetes	Glomerales	NA	NA	0	0	0	0	0	0	0	0	0	0	0	0	0	0	0	0	0	0	0	0	0	0	0	0	0	0	0	0	0	0	0	0	0	0	0	3	0	0	0	0	0	0
>asv325	CGGTAATTCCAGCTCCAATAGCGTATATTAAAGTTGTTGCAGTTAAAAAGCTCGTTGTTGAATTTCGGGATTAATATGTTGGTCGTGCCTTGGTACGTACTGGCATCATTGATTCCTACCTTCTGAAGAACCTCGATGTCATTAATTTGGTGTCTTGGGGAATCAGGACCGTTACTTTGAAAAAATTAGAGTGTTTAAAGCAGGCTCGCGCTTGAATACATTAGCATGGAATAATGAAATAGGACGTTTGATTCTATTTTGTTGGCCTTTAGAGCTGCCGTAATGATTAATAGGGATAGTTGGGGGCATTCATATTCAGTCGCTAGAGGTGAAATTCTTGGATTGACTGAAGATGAACTACTGCGAAAGCATTTGCCAAGGATGTTTTCATTAATCAA	Eukaryota	Mucoromycota	Glomeromycetes	NA	NA	NA	0	0	0	0	0	0	0	0	0	0	0	0	0	0	0	0	0	0	0	0	0	0	0	0	0	0	0	0	0	0	0	0	0	0	0	0	0	0	0	0	0	0
>asv241	CGGTAATTCCAGCTCCAATAGCGTATATTAAAGTTGTTGCAATTAAAAAGCTCGTAGTTGAATTTCGGAATCAATATGTTGGTCGTACCATTGGTACGTACTGGCATTATTGATTCCTACCTTCTGAAGAACCTTGATGTCATTAATTTGGTGTCTTGGAGAATCAGGACTGTTACTTTGAAAAAATTAGAGTGTTTAAAGCAGACTCGCGCTTGAATACATTAGCATGGAATAATGAAATAGGACGTTTGATTCTATTTTGTTGGTTTCTAGGATCGACGTAATGATTAATAGGGATAGTTGGGGGCATTAGTATTCAATTGTCAGAGGTGAAATTCTTGGATTTATTGAAGACTAACTACTGCGAAAGCATTTGCCAAGGATGTTTTCATTAATCAA	Eukaryota	Mucoromycota	Glomeromycetes	NA	NA	NA	40	0	0	377	0	0	0	24	0	0	0	0	46	0	0	0	126	0	0	0	0	0	0	0	0	0	0	0	0	0	0	0	0	30	0	0	0	0	0	0	0	0
>asvNA	CGGTAATTCCAGCTCCAATAGCGTATATTAAATTTGCTGCAGTTGAAAAGCTCGTAGTCGAACTTTGGGCTCGGCCGGGTGGTCCGCTGCTTCGGTGGCGAGTACTGCCTTTCAGGCCGGGTCTTTCCTCCTGGGGAACTGCTGCTGGCTGCTTTCGGGCGGCCGGCGGTAGGGAGCCAGGACGTTTACCTTGAAAAAATTAGAGTGTTCAAAGCAGGCGCACGCTTGCATAGATTAGCATGGAATAATGGAATAGGACCAGTGGTTCTGTTTTGTTGGTTTCTAGGACCGTTGTAATGATTAATAGGGATAGTTGGGGGCATTAGTATTCAATTGTCAGAGGTGAAATTCTTGGATTTATTGAAGACTAACTACTGCGAAAGCATTTGCCAAGGATGT…	Eukaryota	Mucoromycota	Glomeromycetes	Paraglomerales	Paraglomeraceae	Paraglomus	0	0	0	2	0	0	0	0	0	0	0	0	0	0	0	0	0	0	0	0	0	0	0	0	0	0	0	0	0	0	0	0	0	0	0	0	0	0	0	0	0	0
>asv59	CGGTAATTCCAGCTCCAATAGCGTATATTAAAGTTGTTGCAGTTAAAAAGCTCGTAGTTGAACTTCGAAATTTGTTCATTGGTCAGGCTTAATTGTCTGTACTGGTGTGACGAATTTTTACCTTCTGAGGAATCTTTATGTCATTAATTTGGTGTAGGGGGGAATCAGGACTGTTACTTTGAAAAAATTAGAGTGTTTAAAGCAGGCTTAACGTCTGAATACATTAGCATGGAATAATAAAATAGGACGGTTTGGTTCTATTTTGTTGGTTTCTAGGATCACCGTAATGATTAATAGGGATAGTTGGGGGCATTAGTATTCAATTGTCAGAGGTGAAATTCTTGGATTTATTGAAGACTAACTATTGCGAAAGCATTTGCCAAGGATGTTTTCATTAAT…	Eukaryota	Mucoromycota	Glomeromycetes	Diversisporales	NA	NA	0	0	0	0	0	0	0	0	0	0	0	0	0	0	704	0	0	0	0	0	0	0	0	0	0	0	0	0	0	0	0	0	0	0	0	0	0	0	0	0	0	0
>asvNA	CGGTAATTCCAGCTCCAATAGCGTATATTAAAGTTGTTGCAGTTAAAAAGCTCGTAGTTGAATTTTGGATTCGGTCAGGCGGTCCGTCTTGTACGTGTATTGCCTTAACCGGGTCCCATTTTCTGGGTTTTGGACATGTTCTTAGTTGAGTGTGTTTGGAATCCAGTACGTTTACTTTGAAAAAATTAGAGTGTTTAAAGCAAGCTTATGCTTGAATACATTAGCATGGAATAATGAAATAGGACGTTTGATTCTATTTTGTTGGTTTCTAGGATTGACGTAATGATTAATAGGGATAGTTGGGGGCATTAGTATTCAATTGTCAGAGGTGAAATTCTTGGATTTATTGAAGACTAACTACTGCGAAAGCATTTGCCAAGGATGTTTTCATTAATCAA	Eukaryota	Mucoromycota	Glomeromycetes	Glomerales	NA	NA	0	0	0	0	0	0	0	0	0	0	0	0	0	0	2	0	0	0	0	0	0	0	0	0	0	0	0	0	0	0	0	0	0	0	0	0	0	0	0	0	0	0
>asvNA	CGGTAATTCCAGCTCCAATAGCGTATATTAAAGTTGTTGCAGTTAAAAAGCTCGTAGTTGAATTTCGGGATCAATATTTCGGTCATGCCGTTGGTATGCACTGTTATCATTGATTTCTCACCTTCTAAAGAACCGTAATGCCATTAATTTGGTGTTACGGGGAATTAGGACTGTTACCTTGAATAAAATAGAGTGTTCAAAGCAGGCTGTGATAAAGAAAAATGCCTTGCATATGTTAGCATGGGATAATGGAATAAGACTTTGATCTTTACGGTGATGTGTTGAAAGGGTATGGGTTGCAGTGATGTAACTTAGACCAGTCTTTTTCGTTGGTTTTCACAAGATCGAAGGAATGATTGATAGGGACAGTCGGGGGCATTCGTATTTAATCGTCAGAGG…	Eukaryota	Mucoromycota	Glomeromycetes	NA	NA	NA	0	0	0	0	0	0	0	0	0	0	0	0	0	0	0	0	0	0	0	0	0	0	2	0	0	0	0	0	0	0	0	0	0	0	0	0	0	0	0	0	0	0
>asvNA	CGGTAATTCCAGCTCCAATAGCGTATATTAAAGTTGTTGCAGTTAAAAAGCTCGTAGTTGAACTTCGGGGTTTACTCATTGGTCAGGCTTAATTGTCTGTACTGGTGAGATGAATCTCTACCTTCTGAGGAACTTTCATGCCATTTATTTGGTGTGGTTGGAAATCAGGACTGTTACTTTGAAAAAATTAGAGTGTTTAAAGCAGGCTAACGTCTGAATACATTAGCATGGAATAATGAAATAGGACGGATTGATTCTATTTCGTTGGTTTCTAGGGTCACCGTAATGATTAATAGGGATAGTTGGGGGCATTAGTATTCAATTGTCAGAGGTGAAATTCTTGGATTTATTGAAGACTAACTACTGCGAAAGCATTTGCCAAGGATGTTTTCATTAATC…	Eukaryota	Mucoromycota	Glomeromycetes	NA	NA	NA	49	0	2936	0	0	0	276	0	42	94	0	0	0	0	0	99	71	29	54	25	0	0	1155	0	0	0	570	8139	22	0	0	515	57	46	0	2868	0	77	143	0	0	0
>asvNA	ACCACCGAGATCTACACTGACGACATGGTTCTACACGGTAATTCCAGCTCCAATAGCGTATATTAAAGTTGTTGCAGTTAAAAAGCTCGTAGTTGAATTTCGGGATCAATATGTTGGTCGTGCCTTGGTACGTACTGGCATTATTGGTTTCTAGGATTGACGTAATGATTAATAGGGATAGTTGGGGGCATTAGTATTCAATTGTCAGAGGTGAAATTCTTGGATTTATTGAAGACTAACTACTGCGAAAGCATTTGCCAAGGATGTTTTCATTAATCAAAGACCAAGTCTCTGCTACCGTAAAGCGTAGAAATC	Eukaryota	Mucoromycota	Glomeromycetes	Glomerales	Glomeraceae	Glomus	0	0	0	0	0	0	0	0	0	0	0	0	0	0	0	0	0	0	0	0	0	0	0	0	0	0	0	0	0	0	0	0	0	0	0	2	0	0	0	0	0	0
>asvNA	CGGTAATTCCAGCTCCAATAGCGTATATTAAAGTTGTTGCAGTTAAAAAGCTCGTAGTTGAATTTCGGGGTTAGCAGGTCGGTCGTGCCATCGGTATGAACTGGTCTCGCTGATCCCTCCCTCTTGAAGAACTGTGATGCCATTAATTTGGTGTCGCAGGGAATCAGGACTGTTACTTTGAATAAAATAGAGTGTTCAAAGCAGGCTGTGATAAAGAAAAATGCCTTGCATATGTTAGCATGGGATAATGGAATAAGACTTTGATCTTTACGGTGATGTGTTGAAAGGGTCGGTGAAGCAGTGATGTTTTGCAGACCAGTCTTTTTCGTTGGTTTTCACAAGATCGAAGGAATGATTGATAGGGACAGTCGGGGGCATTCGTATTTAATCGTCAGAGGT…	Eukaryota	Mucoromycota	Glomeromycetes	Glomerales	NA	NA	0	0	0	0	0	0	0	0	0	0	0	0	0	0	0	0	0	0	0	0	0	0	0	0	0	0	0	0	0	0	0	0	0	0	0	2	0	0	0	0	0	0
>asvNA	CGGTAATTCCAGCTCCAATAGCGTATATTTAAGTTGTTGCAGTTAAAAAGCTCGTAGTTGGACTTTGGGCCGGGTCGGCCGGTCCGCCTCACGGCGAGCACCGACCAACTCGACCCTTCAGCCGGCGATGCGCTCCTAGCCTTAATTGGCCGGGTCGTGCCTTGGTACGTACTGGCATTATTGGTTCCTACCTTCTGAAGAACCTCGATGTCATTAATTTGGTGTCTTGGGGAATCAGGACTGTTACTTTGAAAAAATTAGAGTGTTTAAAGCAGGCTCGCGCTTGAATACATTAGCATGGAATAATGAAATAGGACGTTTGATCCTATTTTGTTGGTTTCTAGGATTGACGTAATGATTAATAGGGATAGTTGGGGGCATTAGTATTCAATTGTCAGA…	Eukaryota	Mucoromycota	Glomeromycetes	NA	NA	NA	0	0	0	0	0	0	0	0	0	0	0	0	0	0	0	0	0	0	0	0	0	0	0	0	0	0	0	0	0	0	0	0	0	0	0	0	0	0	0	0	0	0
>asv209	CGGTAATTCCAGCTCCAAAAGCGTATGCTAAAGTTGTTGCAGTTAAAAAGCTCGTAGTTGAATTTCGGGGTTAGCAGGTCGGTCGTGCCATCGGTATGAACTGGTCTCGCTGATCCCTCCCTCTTGACGAACTGTGATGCCATTAATTTGGTGTCGCAGGGAATCAGGACTGTTACTTTGAAAAAATTAGAGTGTTTAAAGCAGGCTCACGCTTGAATACATTAGCATGGAATAATGAAATAGGACGTTTGATCCTATTTTGTTGGTTTCTAGGATTGACGTAATGATTAATAGGGATAGTTGGGGGCATTAGTATTCAATTGTCAGAGGTGAAATTCTTGGATTTATTGAAGACTAACTACTGCGAAAGCATTTGCCAAGGATGTTTTCATTAATCAA	Eukaryota	Mucoromycota	Glomeromycetes	Glomerales	NA	NA	0	0	0	0	0	0	0	0	0	0	0	0	0	0	115	0	0	0	0	0	0	0	26	301	0	0	0	54	0	0	0	93	0	0	0	0	0	0	0	64	0	0
>asv91	CGGTAATTCCAGCTCCAATAGCGTATATTTAAGTTGTTGCAGTTAAAAAGCTCGTAGTTGGACTTTGGGTTTGGCCGGCCGGTCCGCCCTTGTGGTGTGCACCGGTCGTCTCATCCCTTCTACCGGCGATACGCTCCTGTCCTTAATTGGCCGGGTCGTGCCATCGGTATGAACTGGTCTCGCTGATCCCTCCCTCTTGAAGAACTGTGATGCCATTAATTTGGTGTCGCAGGGAATCAGGACTGTTACTTTGAAAAAATTAGAGTGTTTAAAGCAGGCTTACGCTTGAATACATTAGCATGGAATAATGAAATAGGACGTTTGATCCTATTTTGTTGGTTTCTAGGATTGACGTAATGATTAATAGGGATAGTTGGGGGCATTAGTATTCAATTGTCA…	Eukaryota	Mucoromycota	Glomeromycetes	Glomerales	NA	NA	0	1	0	0	0	0	0	0	0	0	0	0	0	0	0	0	0	0	0	0	0	0	0	0	0	0	0	0	0	0	0	0	0	0	0	0	0	0	0	0	0	0
>asv92	CGGTAATTCCAGCTCCAATAGCGTATATTTAAGTTGTTGCAGTTAAAAAGCTCGTAGTTGAATTTCGGGGTTAGTAGGTTGGTCATGCCTCTGGTATGTACTGGTCTCACTGATTCCTCCTTCCTGATGAGCCGTAATGCCATTAATTTGGTGTTGCGGGGAATTTGGACTGTTACTTTGAAAAAATTAGAGTGTTTAAAGCAAGCTAACGCTTGAATACATTAGCATGGAATAATGAAATAGGACGTTCGATCCTATTTTGTTGGTTTCTAGGATTGACGTAATGATTAATAGGGATAGTTGGGGGCATTAGTATTCAATTGTCAGAGGTGAAATTCTTGGATTTATTGAAGACTAACTACTGCGAAAGCATTTGCCAAGGATGTTTTCATTAATCAA	Eukaryota	Mucoromycota	Glomeromycetes	Glomerales	NA	NA	182	75	0	0	0	122	0	0	0	0	0	0	42	0	0	0	0	53	0	0	35	43	0	0	0	0	0	0	0	0	0	0	56	0	0	0	0	0	0	0	0	0
>asvNA	CGGTAATTCCAGCTCCAATAGCGTATATTAAAGTTGTTGCAGTTAAAAAGCTCGTAGTTGAATTTCGGGGTTAGCAGGTCGGTCGTGCCATCGGTATGAACTGGTCTCGCTGATCCCTCCCTCTTGAAGAACTGTGATGCCATTAATTTGGTGTCGCAGGGAATCAGGACTGTTACTTTGAATAAAATAGAGTGTTCAAAGCAGGCTGTGATAAATAAAAATGCCTTGCATATGTTAGCATGGGATAATGGAATAAGACTTTGATCTTTACGGTGATGTGTTGAAAGGGTATGCGTTGCAGCGATGCGACGCAGACCAGTCTTTTTCGTTGGTTTTCACAAGATCGAAGGAATGATTGATAGGGACAGTCGGGGGCATTCGTATTTAATCGTCAGAGGT…	Eukaryota	Mucoromycota	Glomeromycetes	Glomerales	NA	NA	0	0	0	0	0	0	0	0	0	0	0	0	0	0	0	0	0	0	0	0	0	0	0	1	0	0	0	0	0	0	0	0	0	0	0	0	0	0	0	0	0	0
>asvNA	CGGTAATTCCAGCTCCAATAGCGTATATTAAAGTTGTTGCAGTTAAAAAGCTCGTAGTTGAATTTCGGGGTTAGCAGGTCGGTCGTGCCATCGGTATGAACTGGTCTCGCTGATCCCTCCCTCTTGAAGAACTGTGATGCCATTAATTTGGTGTCGCAGGGAATCAGGACTGTTACTTTGAATAAAATAGAGTGTTCAAAGCAGGCTGTGATAAAGAAAAATGCCTTGCATATGTTAGCATGGGATAATGGAATAAGACTTTGATCTTTACGGTGATGTGTTGAAAGGGTCGGTGGAGCAGTGATGTTTCTCCGACCAGTCTTTTTCGTTGGTTTTCACAAGATCGAAGGAATGATTGATAGGGACAGTCGGGGGCATTCGTATTTAATCGTCAGAGGT…	Eukaryota	Mucoromycota	Glomeromycetes	Glomerales	NA	NA	0	0	0	0	0	0	0	0	0	0	0	0	0	0	0	0	0	0	0	0	0	0	0	0	0	0	0	0	0	0	0	0	0	0	0	1	0	0	0	0	0	0
>asv93	CGGTAATTCCAGCTCCAATAGCGTATATTTAAGTTGTTGCAGTTAAAAAGCTCGTAGTTGAATTTCGGGACTAATATGTCGGTCGTGCCTCGGTACGTACTGGTTTATTGGTTTCTCCTTTCTGAAGAACCATGATGTCATTTATTTGGTGTCGTGGGGAATCAGGACTGTTACTTTGAAAAAATTAGAGTGTTTAAAGCAGGCTCACGCTTGAATACATTAGCATGGAATAATGAAATAGGACGTTTGATTCTATTTTGTTGGTTTCTAGGATCGACGTAATGATTAATAGGGATAGTTGGGGGCATTAGTATTCAATTGTCAGAGGTGAAATTCTTGGATTTATTGAAGACTAACTACTGCGAAAGCATTTGCCAAGGATGTTTTCATTAATCAA	Eukaryota	Mucoromycota	Glomeromycetes	Glomerales	NA	NA	0	0	0	0	0	0	0	0	0	0	0	0	0	0	0	0	216	0	0	0	20	26	0	0	206	0	0	0	116	0	0	0	0	0	0	0	0	0	0	0	0	66
>asv94	CGGTAATTCCAGCTCCAATAGCGTATATTAAAGTTGTTGCAGTTAAAAAGCTCGTAGTTGAATTTCGGGATCAATATGTTGGTCGTGCCTCGGTACGTACTAGCATATTGGTTTCTCCTTTCTGAAGAACCATGATGTCATTCATTTGGTGTCGTGGGGAATCAGGACTGTTACTTTGAAAAAATTAGAGTGTTTAAAGCAGGCTCACGCTTGAATACATTAGCATGGAATAATGAAATAGGACGTTTGATTCTATTTTGTTGGTTTCTAGGATCGACGTAATGATTAATAGGGATAGTTGGGGGCATTAGTATTCAATTGTCAGAGGTGAAATTCTTGGATTTATTGAAGACTAACTACTGCGAAAGCATTTGCCAAGGATGTTTTCATTAATCAA	Eukaryota	Mucoromycota	Glomeromycetes	Glomerales	NA	NA	0	0	0	0	0	0	0	0	0	0	0	0	0	0	0	0	282	0	0	0	0	0	0	0	0	0	0	0	0	0	0	0	0	0	0	0	0	0	0	0	0	347
>asv60	CGGTAATTCCAGCTCCAATAGCGTATATTAAAGTTGTTGCAGTTAAAAAGCTCGTAGTTGAACTTCGGAATTTGTTCATTGGTCAGGCTTAACTGTCTGTACTGGTGTTACGAATTTCTACCTTCTGAGGAATCTTCATGTCATTAATTTGGTGTGGGGGAGAATCAGGACTGTTACTTTGAAAAAATTAGAGTGTTTAAAGCAGGCTAACGTCTGAATACATTAGCATGGAATAATAAAATAGGACGGTTTGGTTCTATTTTGTTGGTTTCTAGGATCACCGTAATGATTAATAGGGATAGTTGGGGGCATTAGTATTCAATTGTCAGAGGTGAAATTCTTGGATTTATTGAAGACTAACTACTGCGAAAGCATTTGCCAAGGATGTTTTCATTAATC…	Eukaryota	Mucoromycota	Glomeromycetes	Diversisporales	NA	NA	0	0	0	0	0	0	0	0	0	0	0	0	0	0	611	0	0	0	0	0	0	0	0	0	0	0	0	0	0	0	0	0	0	0	0	0	0	0	0	0	0	0
>asvNA	CGGTAATTCCAGCTCCAATAGCGTATATTAAAGTTGTTGCAGTTAAAAAGCTCGTAGTTGAATTTCGGGATTGGCGTATCGGTCGTGCCTCACGGGGTATGAACTGGTGCAGTCAATTTCTCACCTTCTGGAGAACCGCGATGTCCTTAATTGGATGCCGTGGGGAACCAGGACCTTTACTTTGAAAAAATTAGAGTGTTTAAAGCAGGCATTTTTGCTTGAATACATTAGCATGGAATAATAAAATAGGACGGCATGGTTCTATTTTGTTGGTTTCTAGGACCACCGTAATGATTAATAGGGATAGTTGGGGGCATTAGTATTCAATTGTCAGAGGTGAAATTCTTGGATTTATTGAAGACTAACTACTGCGAAAGCATTTGCCAAGGATGTTTTCAT…	Eukaryota	Mucoromycota	Glomeromycetes	Glomerales	Claroideoglomeraceae	Claroideoglomus	0	0	0	0	0	0	0	0	0	0	0	143	0	0	0	45	0	0	0	0	0	0	0	0	0	0	0	0	0	0	281	0	0	0	0	0	0	0	0	0	0	129
>asv95	CGGTAATTCCAGCTCCAATAGCGTATATTAAAGTTGTTGCAGTTAAAAAGCTCGTAGTTGAATTTCGAGATCGGCTTACTGGTCGTGCTATTGTACGTACTGGTATAATCGGTTTCTCCTTTCTGACGAACTATAATGCCATTAATTTGGTGTTTTAGGGAATCAGGACTGTTACTTTGAAAAAATTAGAGTGTTTAAAGCAGGCTCACGCTTGAATACATTAGCATGGAATAACGGAATAGGACGTTTGATTCTATTTTGTTGGTTTCTAGGATCGACGTAATGATTAATAGGGATAGTTGGGGGCATTAGTATTCAATTGTCAGAGGTGAAATTCTTGGATTTATTGAAGACTAACTACTGCGAAAGCATTTGCCAAGGATGTTTTCATTAATCAA	Eukaryota	Mucoromycota	Glomeromycetes	Glomerales	NA	NA	0	0	0	0	0	0	0	0	0	0	0	0	0	0	0	0	0	0	0	0	0	0	0	0	0	0	0	0	215	0	381	0	0	0	0	0	0	0	0	0	0	0
>asv210	CGGTAATTCCAGCTCCAATAGCGTATATTAAAGTTGTTGCAGTTAAAAAGCTCGTAGTTGAATTTCGGGATCAATATGTTGGTCGTGCCTTGGTACGTACTGGCATTATTGGTTTCTACCTTCTGAAGAACCTCGATGTCATTAATTTGGTGTCTTGGGGAATCAGGACTGTTACTTTGAAAAAATTAGAGTGTTTAAAGCAGGCTCGCGCTTGAATACATTAGCATGGAATAATGAAATAGGACGTTTGATTCTATTTTGTTGGTTTCTAGGATCGACGTAATGATTAATAGGGATAGTTGGGGGCATTAGTATTCAATTGTCAGAGGTGAAATTCTTGGATTTATTGAAGACTAACTACTGCGAAAGCATTTGCCAAGGATGTTTTCATTAATCAA	Eukaryota	Mucoromycota	Glomeromycetes	NA	NA	NA	157	1404	158	586	56	24	0	97	113	687	149	0	104	0	384	793	285	114	400	1192	48	57	104	0	296	0	2325	394	116	163	474	287	104	151	0	2461	82	0	0	246	0	77
>asv96	CGGTAATTCCAGCTCCAATAGCGTATATTAAAGTTGTTGCAGTTAAAAAGCTCGTAGTTGAATTTCGAGACCGGCTTACTGGTCGTGCTATTGTGCGTACTGGTATAATCGGTTTCTCCTTTCTGACGAACTATAATGCCATTAATTTGGTGTTATAGGGAATCAGGACTGTTACTTTGAAAAAATTAGAGTGTTTAAAGCAGGCTCACGCTTGAATACATTAGCATGGAATAACGGAATAGGACGTTTGATTCTATTTTGTTGGTTTCTAGGATCGACGTAATGATTAATAGGGATAGTTGGGGGCATTAGTATTCAATTGTCAGAGGTGAAATTCTTGGATTTATTGAAGACTAACTACTGCGAAAGCATTTGCCAAGGATGTTTTCATTAATCAA	Eukaryota	Mucoromycota	Glomeromycetes	Glomerales	NA	NA	0	0	0	0	0	0	0	0	0	0	0	0	0	0	0	0	0	0	0	0	0	0	0	0	0	0	0	0	347	0	236	0	0	0	0	0	0	0	0	0	0	0
>asv242	CGGTAATTCCAGCTCCAATAGCGTATATTAAAGTTGTTGCAGTTAAAAAGCTCGTAGTTGAATTTTGGATTCTGCCAATTGGTCCATCTTTTAGATGAGTACTGGTTGTGTGGGGTCTATCCGCCTGGTGATACGTAATGTCCTTTATTGGATGTTGCGGGTAGTCAGGACCTTTACCTTGAAAAAATTAGAGTGTTTAAAGCAGGCTTATGCCGGAATACATTAGCATGGAATAATAGAATAGGACGAAGTTGTTTTATTTTGTTGGTTTCTAGGACAACCGTAATGATTAATAGGGATAGTTGGGGGCATTAGTATTCAATTGTCAGAGGTGAAATTCTTGGATTTATTGAAGACTAACTACTGCGAAAGCATTTGCCAAGGATGTTTTCATTAATC…	Eukaryota	Mucoromycota	Glomeromycetes	NA	NA	NA	0	0	0	345	0	0	0	56	0	0	0	0	0	0	0	0	0	0	0	0	0	0	0	0	0	0	0	0	0	0	178	0	0	0	0	0	0	0	0	0	0	0
>asv97	CGGTAATTCCAGCTCCAATAGCGTATATTAAAGTTGTTGCAGTTAAAAAGCTCGTAGTTGAATTTCGGGGTTAGCAGGTCGGTCGTGCCATCGGTATGAACTGGTCTCGCTGATCCCTCCCTCTTGACGAACTGTGATGCCATTAATTTGGTGTCGCAGGGAATCAGGACTGTTACTTTGAAAAAATTAGAGTGTTTAAAGCAGGCTCACGCTTGAATACATTAGCATGGAATAATGAAATAGGACGTTTGATCCTATTTTGTTGGTTTCTAGGATTGACGTAATGATTAATAGGGATAGTTGGGGGCATTAGTATTCAATTGTCAGAGGTGAAATTCTTGGATTGATTAAAGACGAACGACAGCGAAAGCTTTTGCCAAGGATGTTTTCATTAATCAA	Eukaryota	Mucoromycota	Glomeromycetes	Glomerales	NA	NA	0	0	0	0	0	0	0	0	0	0	0	0	0	0	102	14	0	0	0	22	0	0	30	197	0	0	0	33	0	0	18	70	0	0	0	0	0	0	0	49	0	0
>asv98	CGGTAATTCCAGCTCCAATAGCGTATATTAAAGTTGTTGCAGTTAAAAAGCTCGTAGTTGAATTTCGGGACCAATTTGTTGGTCGTGCCTCGGTACGTACTGGTATCATTGGTTTCTCCCTTCTGAAGAACCTCGATGCCATTAATTTGGTGTCGTGGGGAATCAGGACTGTTACTTTGAAAAAATTAGAGTGTTTAAAGCAAGCATACGCTTGAATACATTAGCATGGAATAATGAAATAGGACGTTTGATTCTATTTTGTTGGTTTCTAGGATCGACGTAATGATTAATAGGGATAGTTGGGGGCATTAGTATTCAATTGTCAGAGGTGAAATTCTTGGATTTATTGAAGACTAACTACTGCGAAAGCATTTGCCAAGGATGTTTTCATTAATCAA	Eukaryota	Mucoromycota	Glomeromycetes	Glomerales	NA	NA	0	0	0	0	0	0	0	0	0	0	0	0	0	0	0	0	0	0	0	0	0	0	0	0	0	0	0	523	0	0	0	0	0	0	0	0	0	0	0	0	0	0
>asv99	CGGTAATTCCAGCTCCAATAGCGTATATTAAAGTTGTTGCAGTTAAAAAGCTCGTAGTTGAATTTCGGGGTTAGCAGGTCGGTCGTGCCATCGGTATGAACTGGTCTCGCTGATCCCTCCCTCTTGACGAACTGTGATGCCATTAATTTGGTGTCGCAGGGAATCAGGACTGTTACTTTGAAAAAATTAGAGTGTTTAAAGCAGGCTCACGCTTGAATACATTAGCATGGAATAATGAAATAGGACGTTTGATCCTATTTTGTTGGTTTCTAGGATTGACGTAATGATTAATAGGGATAGTTGGGGGCATTAGTATTCAATTGTCAGAGGTGAAATTCTCGGATTTAGGAAAGACTGACTTCAGCGAAAGCATTTGCCAAGGATGTTTTCATTAATCAA	Eukaryota	Mucoromycota	Glomeromycetes	Glomerales	NA	NA	0	0	0	0	0	0	12	0	0	0	0	0	0	0	239	15	0	0	0	0	0	0	44	126	0	0	0	15	0	0	33	0	0	0	0	0	0	0	0	38	0	0
>asv243	CGGTAATTCCAGCTCCAATAGCGTATATTAAAGTTGTTGCAGTTAAAAAGCTCGTAGTTGAATTTCGGGATTAATATGTTGGTCGTGCCTTGGTACGTACTGGCATTATTGATTCCTACCTTCTGAAGAACCTTGATGTCATTAATTTGGTGTCTTGGGGAATCAGGACCGTTACTTTGAAAAAATTAGAGTGTTTAAAGCAGGCTCGCGCTTGAATACATTAGCATGGAATAATGAAATAGGACGTTTGATTCTATTTTGTTGGTTTCTAGGATCGACGTAATGATTAATAGGGATAGTTGGGGGCATTAGTATTCAATTGTCAGAGGTGAAATTCTTGGATTTATTGAAGACTGACTACTGCGAAAGCATTTGCCAAGGATGTTTTCATTAATCAA	Eukaryota	Mucoromycota	Glomeromycetes	NA	NA	NA	0	0	0	0	0	0	0	0	0	521	0	0	0	0	0	0	0	0	0	0	0	0	0	0	0	0	0	0	0	0	0	0	0	0	0	0	0	0	0	0	0	0
>asv100	CGGTAATTCCAGCTCCAATAGCGTATATTAAAGTTGCTGCAGTTAAAAAGCTCGTAGTTGAATTTCGGGACCAATATGTCGGTCGTGCCTCGGTACGCACTGGCTTATAGGTTTCTCCCTTCTGACGAACCATGATGTCATTAATTTGGTGTCTTGGGGAATCAGGACTGTTACTTTGAAAAAATTAGAGTGTTTAAAGCAGGCTCACGCTTGAATACATTAGCATGGAATAATGAAATAGGACGTTTGATTCTATTTTGTTGGTTTCTAGGATCGACGTAATGATTAATAGGGATAGTTGGGGGCATTAGTATTCAATTGTCAGAGGTGAAATTCTTGGATTTATTGAAGACTAACTACTGCGAAAGCATTTGCCAAGGATGTTTTCATTAATCAA	Eukaryota	Mucoromycota	Glomeromycetes	Glomerales	NA	NA	0	0	0	0	0	0	0	0	0	0	0	0	0	0	0	0	0	0	0	0	0	0	0	0	0	0	0	0	77	0	0	0	0	0	0	0	0	0	0	0	0	406
>asv101	CGGTAATTCCAGCTCCAATAGCGTATATTAAAGTTGCTGCAGTTAAAAAGCTCGTAGTTGAATTTCGGGATCAATATGTTGGTCGTGCCTCGGTACGTACTAGCTTATTGGTTTCTCCCTTCTGATGAACCATGATGTCATTTATTTGGTGTTATGAGGAATCAGGACTGTTACTTTGAAAAAATTAGAGTGTTTAAAGCAGGCTCACGCTTGAATACATTAGCATGGAATAATGAAATAGGACGTTTGATTCTATTTTGTTGGTTTCTAGGATCGACGTAATGATTAATAGGGATAGTTGGGGGCATTAGTATTCAATTGTCAGAGGTGAAATTCTTGGATTTATTGAAGACTAACTACTGCGAAAGCATTTGCCAAGGATGTTTTCATTAATCAA	Eukaryota	Mucoromycota	Glomeromycetes	Glomerales	NA	NA	0	0	0	0	0	0	0	26	0	0	0	0	0	0	0	0	380	0	0	0	42	0	0	0	0	0	0	0	43	0	0	0	0	0	0	0	0	0	0	0	0	0
>asv244	CGGTAATTCCAGCTCCAATAGCGTATATTAAAGTTGTTGCAGTTAAAAAGCTCGTAGTTGAATTTCGGGATCAATATGTTGGTCGTGCCTTGGTACGCACTGGCATTATTGGTTTCTACCTTCTGAAGAACCTCGATGTCATTAATTTGGTGTCTTGGGGAATCAGGACTGTTACTTTGAAAAAATTAGAGTGTTTAAAGCAGGCTCGCGCTTGAATACATTAGCATGGAATAATGAAATAGGACGTTTGATTCTATTTTGTTGGTTTCTAGGATCGACGTAATGATTAATAGGGATAGTTGGGGGCATTAGTATTCAATTGTCAGAGGTGAAATTCTTGGATTTATTGAAGACTAACTACTGCGAAAGCATTTGCCAAGGATGTTTTCATTAATCAA	Eukaryota	Mucoromycota	Glomeromycetes	NA	NA	NA	0	0	0	0	0	0	0	0	0	0	0	0	0	0	0	0	0	0	0	0	0	0	0	0	77	0	370	0	0	0	0	0	0	0	0	0	0	0	0	0	0	0
>asv245	CGGTAATTCCAGCTCCAATAGCGTATATTAAAGTTGTTGCAGTTAAAAAGCTCGTAGTTGAACTTCGGGGTCTACCCATTGGTCAGGCTTAATTGTCTGCACTGGTGAGATGGATCTCTACCTTCTGAGGAACTTTCATGCCATTTATTTGGTGTGATGGGAAATCAGGACTGTTACTTTGAAAAAATTAGAGTGTTTAAAGCAGACTATCGTCTGAATACATTAGCATGGAATAATGAAATAGGACGGACTGATTCTATTTCGTTGGTTTCTAGGATCACCGTAATGATTAATAGGGATAGTTGGGGGCATTAGTATTCAATTGTCAGAGGTGAAATTCTTGGATTTATTGAAGACTAACTACTGCGAAAGCATTTGCCAAGGATGTTTTCATTAATC…	Eukaryota	Mucoromycota	Glomeromycetes	NA	NA	NA	0	0	0	0	0	0	0	0	0	0	0	0	0	0	0	0	0	0	0	0	0	0	0	0	0	0	0	0	0	0	0	0	0	0	0	0	0	0	0	0	0	0
>asv102	CGGTAATTCCAGCTCCAATAGCGTATATTAAAGTTGTTGCAGTTAAAAAGCTCGTAGTTGAATTTCGGGATCAATGCGTCGGTCGTGCCTTCGGTACGTACTAGCGTCATTGATTCCTCCCTTCTGAAGAACCGTGATGTCATTAATTTGGTGTTACGGGGAATCAGGACTGTTACCTTGAAAAAATTAGAGTGTTTAAAGCAGGCTAACGCTTGAATACATTAGCATGGAATAATGAAATAGGACGTTCGAACCTATTTTGTTGGCTTCTAGGATCGACGTAATGATTAATAGGGATAGTTGGGGGCATTAGTATTCAATTGTCAGAGGTGAAATTCTTGGATTTATTGAAGACTAACTACTGCGAAAGCATTTGCCAAGGATGTTTTCATTAATCAA	Eukaryota	Mucoromycota	Glomeromycetes	Glomerales	NA	NA	0	0	0	0	0	0	0	0	0	0	0	0	0	0	0	0	0	0	0	0	0	0	0	0	0	0	444	0	0	0	0	0	0	0	0	0	0	0	0	0	0	0
>asv103	CGGTAATTCCAGCTCCAATAGCGTATATTAAAGTTGTTGCAGTTAAAAAGCTCGTAGTTGAATTTCGGGATCAATGCGTCGGTCGTGCCTTCGGTACGTACTAGCGTCATTGATTCCTCCCTTCTGAAGAACCGTGATGTCATTAATTTGGTGTTACGGGAAATCAGGACTGTTACCTTGAAAAAATTAGAGTGTTTAAAGCAGGCTAACGCTTGAATACATTAGCATGGAATAATGAAATAGGACGTTCGAACCTATTTTGTTGGTTTCTAGGATCGACGTAATGATTAATAGGGATAGTTGGGGGCATTAGTATTCAATTGTCAGAGGTGAAATTCTTGGATTTATTGAAGACTAACTACTGCGAAAGCATTTGCCAAGGATGTTTTCATTAATCAA	Eukaryota	Mucoromycota	Glomeromycetes	Glomerales	NA	NA	0	0	0	281	0	0	0	0	0	0	0	0	0	0	0	0	0	0	0	0	0	0	0	0	0	0	0	0	0	0	159	0	0	0	0	0	0	0	0	0	0	0
>asv246	CGGTAATTCCAGCTCCAATAGCGTATATTAAAGTTGTTGCAATTAAAAAGCTCGTAGTTGAATTTCGGAATCAATATGTTGGTCGTACCATTGGTACGTACTGGCATTATTGATTCCTACCTTCTGAAGAACCTTGATGTCATTAATTTGGTGTCTTGGAGAATCAGGACTGTTACTTTGAAAAAATTAGAGTGTTTAAAGCAGACTCGCGCTTGAATACATTAGCATGGAATAATGAAATAGGACGTTTGATTCTATTTTGTTAGTTTCTAGGATCGACGTAATGATTAATAGGGATAGTTGGGGGCATTAGTATTCAATTGTCAGAGGTGAAATTCTTGGATTTATTGAAGACTAACTACTGCGAAAGCATTTGCCAAGGATGTTTTCATTAATCAA	Eukaryota	Mucoromycota	Glomeromycetes	NA	NA	NA	0	0	0	0	0	0	0	0	0	0	0	0	0	0	0	0	69	0	133	72	0	0	142	0	0	0	0	0	0	0	0	0	19	0	0	0	0	0	0	0	0	0
>asv211	CGGTAATTCCAGCTCCAATAGCGTATATTAAAGTTGTTGCAGTTAAAAAGCTCGTAGTTGAACTTCGGGGTTTACTCATTGGTCAGGCTTAATTGTCTGTACTGGTGAGATGAATCTCTACCTTCTGAGGAACTTTCATGCCATTTATTTGGTGTGATTGGAAATCAGGACTGTTACTTTGAAAAAATTAGAGTGTTTAAAGCAGGCTAACGTCTGAATACATTAGCATGGAATAATGAAATAGGACGGATTGATTCTATTTCGTTGGTTTCTAGGGTCACCGTAATGATTAATAGGGATAGTTGGGGGCATTAGTATTCAATTGTCAGAGGTGAAATTCTTGGATTTATTGAAGACTAACTACTGCGAAAGCATTTGCCAAGGATGTTTTCATTAATC…	Eukaryota	Mucoromycota	Glomeromycetes	NA	NA	NA	0	0	2560	0	0	0	192	0	0	0	0	0	0	0	0	0	0	0	0	0	0	38	379	0	0	0	713	5463	0	0	0	403	0	53	0	2796	15	33	879	0	0	0
>asv9	CGGTAATTCCAGCTCCAATAGCGTATATTAAGGTTGCTGCGGTTAAAAAGCTCGTAGTTGAATTTTGGGATTGATGCATCGGTCGTGCCTTAAGGGGTATGAACTGGTGTGGCCAATTCCTCACCTTCTGGTGAATTGTGATGCCTCCTTGACCGGGTGTTTCAATGAACCAGGACTTTTTACTTTGAAAAAATTAGAGTGTTTAAAGCAGGCATTGTTTGCTTGAATACATTAGCATGGAATAATAAAATAGGATGATGATTCTATTTTGTTGGTTTCTAGGATCACCGTAATGATTAATAGGGACAGTTGGGGGCATTAGTATTCAATTGTCAGAGGTGAAATTCTTGGATTAATTGAAGACTAACTACTGCGAAAGCATTTGCCAAGGATGTTTTC…	Eukaryota	Mucoromycota	Glomeromycetes	Glomerales	Claroideoglomeraceae	Claroideoglomus	0	0	0	0	0	0	406	0	0	0	0	0	0	0	0	0	0	0	0	0	0	0	0	0	0	0	0	0	0	0	0	0	0	0	0	0	0	0	0	0	0	0
>asv247	CGGTAATTCCAGCTCCAATAGCGTATATTAAAGTTGTTGCAATTAAAAAGCTCGTAGTTGAATTTCGGAATCAATATGTTGGTTGTACCATTGGTACGTACTGGCATTATTGATTCCTACCTTCTGAAGAACCTTGATGTCATTAATTTGGTGTCTTGGAGAATCAGGACTGTTACTTTGAAAAAATTAGAGTGTTTAAAGCAGACTCGCGCTTGAATACATTAGCATGGAATAATGAAATAGGACGTTTGATTCTATTTTGTTGGTTTCTAGGATCGACGTAATGATTAATAGGGATAGTTGGGGGCATTAGTATTCAATTGTCAGAGGTGAAATTCTTGGATTTATTGAAGACTAACTACTGCGAAAGCATTTGCCAAGGATGTTTTCATTAATCAA	Eukaryota	Mucoromycota	Glomeromycetes	NA	NA	NA	0	0	0	0	0	0	0	0	0	0	0	0	43	0	0	362	0	0	0	0	0	0	0	0	0	0	0	0	0	0	0	0	0	0	0	0	0	0	0	0	0	0
>asv104	CGGTAATTCCAGCTCCAATAGCGTATATTAAAGTTGTTGCAGTTAAAAAGCTCGTAGTTGAATTTCGGGATCAATTTATCGGTCGTGCCAATGGTATGAACTGGTACAATTGGTTTCTCCCTTCTGACGAAGCATGATGTCATTAATTTGGTGTCGTGGGGAATCAGGACTGTTACTTTGAAAAAATTAGAGTGTTTAAAGCAGGCTCGCGCTTGAATACATTAGCATGGAATAATGAAATAGGACGTTTGATTCTATTTTGTTGGTTTCTAGGATCGACGTAATGATTAATAGGGATAGTTGGGGGCATTAGTATTCAATTGTCAGAGGTGAAATTCTTGGATTTATTGAAGACTAACTACTGCGAAAGCATTTGCCAAGGATGTTTTCATTAATCAA	Eukaryota	Mucoromycota	Glomeromycetes	Glomerales	NA	NA	0	95	0	0	0	0	0	0	0	0	0	0	0	0	0	0	0	0	0	0	0	0	0	0	0	0	0	0	0	0	0	207	0	0	0	100	0	0	0	0	0	0
>asv105	CGGTAATTCCAGCTCCAATAGCGTATATTAAAGTTGTTGCAGTTAAAAAGCTCGTAGTTGAATTTCGGGGTTAGCAGGTCGGTCGTGCCATCGGTATGAACTGGTCTCGCTGATCCCTCCCTCTTGACGAACTGTGATGCCATTAATTTGGTGTCGCAGGGAATCAGGACTGTTACTTTGAAAAAATTAGAGTGTTTAAAGCAGGCTCACGCTTGAATACATTAGCATGGAATAATGAAATAGGACGTTTGATCCTATTTTGTTGGTTTCTAGGATTGACGTAATGATTAATAGGGATAGTTGGGGGCATTAGTATTCAATTGTCAGAGGTGAAATTCTTGGATTTATTGAAGACTAACTACTGCGAAAGCTTTTGCCAAGGATGTTTTCATTAATCAA	Eukaryota	Mucoromycota	Glomeromycetes	Glomerales	NA	NA	0	0	0	0	0	0	0	0	0	0	0	0	0	0	98	0	0	0	0	0	0	0	0	179	0	0	0	0	0	0	0	51	0	0	0	0	0	0	0	64	0	0
>asv248	CGGTAATTCCAGCTCCAATAGCGTATATTAAAGTTGTTGCAGTTAAAAAGCTCGTAGTTGAATTTCGGAATCAATATATTGGTCGTGCCTTGGTACGTACTGATATTATTGGTTTCTACCTTCTGAAGAACCTCGATGTCATTAATTTGGTGTCTTGGGGAATCAGGACTGTTACTTTGAAAAAATTAGAGTGTTTAAAGCAGGCTCGCGCTTGAATACATTAGCATGGAATAATGAAATAGGACGTTTGATTCTATTTTGTTGGTTTCTAGGATCGACGTAATGATTAATAGGGATAGTTGGGGGCATTAGTATTCAATTGTCAGAGGTGAAATTCTTGGATTTATTGAAGACTAACTACTGCGAAAGCATTTGCCAAGGATGTTTTCATTAATCAA	Eukaryota	Mucoromycota	Glomeromycetes	NA	NA	NA	41	12	0	0	0	0	0	0	0	0	100	0	0	0	0	0	0	0	0	33	0	0	0	0	0	0	0	0	0	0	0	82	0	0	0	0	22	0	0	0	0	0
>asv106	CGGTAATTCCAGCTCCAATAGCGTATATTAAAGTTGTTGCAGTTAAAAAGCTCGTAGTTGAATTTCGAGACCGGCTTACTGGTCGTGCTGTTGTACGTACTGGTATAATCGGTTTCTCCTTTCTGACGAACTTTAATGCCATTAATTTGGTGTTTTAGGGAATCAGGACTGTTACTTTGAAAAAATTAGAGTGTTTAAAGCAGGCTCACGCTTGAATACATTAGCATGGAATAACGGAATAGGACGTTTGATTCTATTTTGTTGGTTTCTAGGATCGACGTAATGATTAATAGGGATAGTTGGGGGCATTAGTATTCAATTGTCAGAGGTGAAATTCTTGGATTTATTGAAGACTAACTACTGCGAAAGCATTTGCCAAGGATGTTTTCATTAATCAA	Eukaryota	Mucoromycota	Glomeromycetes	Glomerales	NA	NA	0	0	0	0	0	0	0	0	0	0	0	0	0	0	0	0	0	0	0	0	0	0	0	0	0	0	0	0	93	0	291	0	0	0	0	0	0	0	0	0	0	0
>asv249	CGGTAATTCCAGCTCCAATAGCGTATATTAAAGTTGTTGCAGTTAAAAAGCTCGTAGTTGAATTTCGGGATCAGTACGCCGGTCGTGCTTCGGTATGCACTGGTGTCACTGGTTCCTCCCTTCTGAAGAACCATCATGCCATTCATTTGGTGTGGCGGGGAATCAGGACTGTTACTTTGAAAAAATTAGAGTGTTTAAAGCAGGCTCGCGCTTGAATACATTAGCATGGAATAATGAAATAGGACGTTTGACCCTATTTTGTTGGTTTCTAGGATCGACGTAATGATTAATAGGGATAGTTGGGGGCATTAGTATTCAATTGTCAGAGGTGAAATTCTTGGATTTATTGAAGACTAACTACTGCGAAAGCATTTGCCAAGGATGTTTTCATTAATCAA	Eukaryota	Mucoromycota	Glomeromycetes	NA	NA	NA	0	0	0	0	0	0	0	0	0	0	0	0	0	0	0	0	0	0	0	0	0	0	0	0	0	0	0	0	0	0	372	0	0	0	0	0	0	0	0	0	0	0
>asv250	CGGTAATTCCAGCTCCAATAGCGTATATTAAAGTTGTTGCAGTTAAAAAGCTCGTAGTTGAATTTCGGGATCAGTTGGTCGGTCGTGCCTCGGTACGTACTGGTCAAATTGATTCCTACCTTCTGACGAACCACGATGTCATTAGTTTGGTGTCGCGGGAAATCAGGACTGTTACTTTGAAAAAATTAGAGTGTTTAAAGCAAGCTCGCGCTTGAATACATTAGCATGGAATAATGAAATAGGACGTCTGATTCTATTTTGTTGGTTTCTAGGATCGACGTAATGATTAATAGGGATAGTTGGGGGCATTAGTATTCAATTGTCAGAGGTGAAATTCTTGGATTTATTGAAGACTAACTACTGCGAAAGCATTTGCCAAGGATGTTTTCATTAATCAA	Eukaryota	Mucoromycota	Glomeromycetes	NA	NA	NA	0	0	0	158	0	0	0	0	0	0	0	0	0	0	213	0	0	0	0	0	0	0	0	0	0	0	0	0	0	0	0	0	0	0	0	0	0	0	0	0	0	0
>asvNA	CGGTAATTCCAGCTCCAATAGCGTATATTAAAGTTGTTGCAGTTAAAAAGCTCGTAGTTGAATTTTAGGCCCGGTTGGACGGTCTGCCTTTGGGTTTGTACTGTCCTGACTGGGCCTTACCTTCTGGTGAGCTGTCGTGTTGTTTACTCAGCGCGGCAGGGAACCAGGACTTTTACTTTGAAAAAATTAGAGTGTTTAAAGCAGGCATTCGCTTGAATACATTAGCATGGAATAATAGAATAGGACTTTGGTTCTATTTTGTTGGTTTCTAGGACCGAAGTAATGATTAATAGGGATAGTTGGGGGCATTAGTATTTAATTGTCAGAGGTGAAATTCTTGGATTTATGAAAGACTAACTTCTGCGAAAGCATTTGCCAAGGATGTTTTCATTAATCAA	Eukaryota	Mucoromycota	Incertae_Sedis	Mortierellales	Mortierellaceae	Mortierella	0	0	0	0	0	0	18	0	0	0	55	68	0	0	0	0	0	0	0	0	0	0	0	46	0	0	0	0	0	0	0	0	0	0	28	0	0	0	130	0	0	0
>asv251	CGGTAATTCCAGCTCCAATAGCGTATATTAAAGTTGTTGCAGTTAAAAAGCTCGTAGTTGAATTTCGGGATTAATATGTTGGTCGTGCCTTGGTACGTACTGGCATTATTGATTTCTACCTTCTGAAGAACCTCGATGTCATTAATTTGGTGTCTTGGGGAATCAGGACCGTTACTTTGAAAAAATTAGAGTGTTTAAAGCAGGCTCGCGCTTGAATACATTAGCATGGAATAATGAAATAGGACGTTTGATTCTATTTTGTTGGTTTCTAGGATCGACGTAATGATTAATAGGGATAGTTGGGGGCATTAGTATTCAATTGTCAGAGGTGAAATTCTTGGATTTATTGAAGACTGACTACTGCGAAAGCATTTGCCAAGGATGTTTTCATTAATCAA	Eukaryota	Mucoromycota	Glomeromycetes	NA	NA	NA	50	0	0	0	0	0	0	0	0	0	0	0	39	0	275	0	0	0	0	0	0	0	0	0	0	0	0	0	0	0	0	0	0	0	0	0	0	0	0	0	0	0
>asv107	CGGTAATTCCAGCTCCAATAGCGTATATTAAAGTTGTTGCAGTTAAAAAGCTCGTAGTTGAATTTCGGGACTAATATGTCGGTCGTGCCTCGGTACGAACTGGTTTATTGGTTTCTCCTTTCTGAAGAACCATGATGTCATTTATTTGGTGTCGTGGGGAATCAGGACTGTTACTTTGAAAAAATTAGAGTGTTTAAAGCAGGCTCACGCTTGAATACATTAGCATGGAATAATGAAATAGGACGTTTGATTCTATTTTGTTGGTTTCTAGGATCGACGTAATGATTAATAGGGATAGTTGGGGGCATTAGTATTCAATTGTCAGAGGTGAAATTCTTGGATTTATTGAAGACTAACTACTGCGAAAGCATTTGCCAAGGATGTTTTCATTAATCAA	Eukaryota	Mucoromycota	Glomeromycetes	Glomerales	NA	NA	0	0	0	0	0	0	0	0	23	0	0	0	0	0	0	0	0	0	0	0	0	0	0	0	0	0	0	0	26	0	0	0	0	0	0	0	0	0	0	0	0	300
>asvNA	CGGTAATTCCAGCTCCAATAGCGTATATTAAAGTTGTTGCAGTTAAAAAGCTCGTAGTTGAATTTTAGGTCTGGTTGGGCGGTCTGCCTGTTGGGTACGTACTGTCTGGCCGGATCTGACCTTCTGGTAACCACCATGTTGCTTTGCAATATGGATGGGATTCCAGATCTTTTACTTTGAAAAAATTAGAGTGTTTAAAGCAGGCATTCGCTTGAATACATTAGCATGGAATAATAGAATAGGACTTAGGTTCTATTTTGTTGGTTTCTAGGACCGAAGTAATGATTAATAGGGATAGTTGGGGGCATTAGTATTTAATTGTCAGAGGTGAAATTCTTGGATTTATTAAAGACTAACTTCTGCGAAAGCATTTGCCAAGGATGTTTTCATTAATCAA	Eukaryota	Mucoromycota	Incertae_Sedis	Mortierellales	NA	NA	0	0	0	15	0	0	0	0	0	0	42	118	0	0	0	24	0	0	0	0	0	0	49	0	0	0	27	0	0	0	0	0	0	0	14	0	0	0	36	0	0	0
>asv212	CGGTAATTCCAGCTCCAATAGCGTATATTAAAGTTGTTGCAGTTAAAAAGCTCGTAGTTGAATTTCGGGATTAATATGTTGGTCGTGCCTTGGTACGTACTGGCATTATTGATTCCTACCTTCTGAAGAACCTCGATGTCATTAATTTGGTGTCTTGGGGAATCAGGACCGTTACTTTGAAAAAATTAGAGTGTTTAAAGCAGGCTCGCGCTTGAATACATTAGCATGGAATAATGAAATAGGACGTTTGATTCTATTTTGTTGGTTTCTAGGATCGACGTAATGATTAATAGGGATAGTTGGGGGCATTAGTATTCAATTGTCAGAGGTGAAATTCTTGGATTTATTGAAGACTGACTACTGCGAAAGCATTTGCCAAGGATGTTTTCATTAATCAA	Eukaryota	Mucoromycota	Glomeromycetes	NA	NA	NA	1096	716	102	1104	0	22	242	0	124	3149	71	0	293	0	689	0	103	0	0	1302	0	0	33	0	0	112	106	77	18	80	0	523	28	0	0	670	28	68	75	491	0	485
>asv108	CGGTAATTCCAGCTCCAATAGCGTATATTAAAGTTGTTGCAGTTAAAAAGCTCGTAGTTGAATTTCGAGACCGGTTTATTGGTCGTGCTTTTGTACGTACTGGTATTATTGGTTTCTCCTTTCTGACGAATCTTAATGCCATTAATTTGGTGTTTTGGGGAATCAGGACTGTTACTTTGAAAAAATTAGAGTGTTTAAAGCAGGCTCACGCTTGAATACATTAGCATGGAATAACGGAATAGGACGTTTGATTCTATTTTGTTGGTTTCTAGGATCGACGTAATGATTAATAGGGATAGTTGGGGGCATTAGTATTCAATTGTCAGAGGTGAAATTCTTGGATTTATTGAAGACTAACTACTGCGAAAGCATTTGCCAAGGATGTTTTCATTAATCAA	Eukaryota	Mucoromycota	Glomeromycetes	Glomerales	NA	NA	0	0	0	0	0	0	0	0	0	0	0	0	0	0	0	0	0	0	0	0	0	0	0	0	0	0	0	0	227	0	121	0	0	0	0	0	0	0	0	0	0	0
>asv252	CGGTAATTCCAGCTCCAATAGCGTATATTAAAGTTGTTGCAGTTAAAAAGCTCGTAGTTGAATTTCGGGATCAGTTGGTCGGTCGTGCCTCGGTACGTACTGGTCAAATTGGTTCCTACCTTCTGACGAACCGCGATGTCATTAGTTTGGTGTCGCGGGAAATCAGGACTGTTACTTTGAAAAAATTAGAGTGTTTAAAGCAGGCTCGCGCTTGAATACATTAGCATGGAATAATGAAATAGGACGTTTGATTTTATTTTGTTGGTTTCTAGGATCGACGTAATGATTAATAGGGATAGTTGGGGGCATTAGTATTCAATTGTCAGAGGTGAAATTCTTGGATTTATTGAAGACTAACTACTGCGAAAGCATTTGCCAAGGATGTTTTCATTAATCAA	Eukaryota	Mucoromycota	Glomeromycetes	NA	NA	NA	0	0	0	0	0	0	0	0	0	0	0	0	0	0	0	0	0	0	0	99	0	0	0	0	0	0	0	0	0	0	0	0	0	0	0	0	0	0	0	246	0	0
>asv109	CGGTAATTCCAGCTCCAATAGCGTATATTAAAGTTGTTGCAGTTAAAAAGCTCGTAGTTGAATTTCGGGGTTAGTAGGTTGGTCATGCCTCTGGTATGTACTGGTCTCACTGATTCCTCCTTCCTGATGAACCGTAATGCCATTAATTTGGTGTTGCGGGGAATTTGGACTGTTACTTTGAAAAAATTAGAGTGTTTAAAGCAAGCTAACGCTTGAATACATTAGCATGGAATAATGAAATAGGACGTTCGATCCTATTTTGTTGGTTTCTAGGATTGACGTAATGATTAATAGGGATAGTTGGGGGCATTAGTATTCAATTGTCAGAGGTGAAATTCTTGGATTTATTGAAGACTAACTACTGCGAAAGCATTTGCCAAGGATGTTTTCATTAATCAA	Eukaryota	Mucoromycota	Glomeromycetes	Glomerales	NA	NA	0	0	0	0	0	0	0	0	40	0	0	0	0	0	0	0	0	0	0	0	0	0	0	0	0	0	300	0	0	0	0	0	0	0	0	0	0	0	0	0	0	0
>asv110	CGGTAATTCCAGCTCCAAAAGCGTATGCTAAAGTTGTTGCAGTTAAAAAGCTCGTAGTTGAATTTCGGGGTTAGCAGGTCGGTCGTGCCATCGGTATGAACTGGTCTCGCTGATCCCTCCCTCTTGAAGAACTGTGATGCCATTAATTTGGTGTCGCAGGGAATCAGGACTGTTACTTTGAAAAAATTAGAGTGTTTAAAGCAGGCTCACGCTTGAATACATTAGCATGGAATAATGAAATAGGACGTTTGATCCTATTTTGTTGGTTTCTAGGATTGACGTAATGATTAATAGGGATAGTTGGGGGCATTAGTATTCAATTGTCAGAGGTGAAATTCTTGGATTTATTGAAGACTAACTACTGCGAAAGCATTTGCCAAGGATGTTTTCATTAATCAA	Eukaryota	Mucoromycota	Glomeromycetes	Glomerales	NA	NA	0	0	0	40	0	0	0	0	0	0	0	0	0	0	0	0	0	0	24	0	0	0	0	133	0	0	0	0	0	0	0	0	0	0	0	32	0	0	0	87	0	0
>asv111	CGGTAATTCCAGCTCCAATAGCGTATATTAAAGTTGCTGCAGTTAAAAAGCTCGTAGTTGAATTTCGGGATCAATATGTCGGTCGTGCCTCGGTACGTACTGGCTTATTGGTTTCTCCTTTCTGAAGAACCATGATGTCATTTATTTGGTGTCGTGGGAAATCAGGACTGTTACTTTGAAAAAATTAGAGTGTTTAAAGCAGGCTCACGCTTGAATACATTAGCATGGAATAATGAAATAGGACGTTTGATTCTATTTTGTTGGTTTCTAGGATCGACGTAATGATTAATAGGGATAGTTGGGGGCATTAGTATTCAATTGTCAGAGGTGAAATTCTTGGATTTATTGAAGACTAACTACTGCGAAAGCATTTGCCAAGGATGTTTTCATTAATCAA	Eukaryota	Mucoromycota	Glomeromycetes	Glomerales	NA	NA	0	0	0	0	0	0	0	0	0	0	0	0	0	0	0	0	113	0	0	0	0	0	0	0	153	0	61	0	0	0	0	0	0	0	0	0	0	0	0	0	0	0
>asv112	CGGTAATTCCAGCTCCAATAGCGTATATTAAAGTTGTTGCAGTTAAAAAGCTCGTAGTTGAATTTCGGGATCAATATGTTGGTCGTGCCTCGGTACGTACTAGCTTATTGGTTTCTCCTTTCTGAAGAACCATGATGTCATTCATTTGGTGTCGTGGGGAATCAGGACTGTTACTTTGAAAAAATTAGAGTGTTTAAAGCAGGCTCACGCTTGAATACATTAGCATGGAATAATGAAATAGGACGTTTGATTCTATTTTGTTGGTTTCTAGGATCGACGTAATGATTAATAGGGATAGTTGGGGGCATTAGTATTCAATTGTCAGAGGTGAAATTCTTGGATTTATTGAAGACTAACTACTGCGAAAGCATTTGCCAAGGATGTTTTCATTAATCAA	Eukaryota	Mucoromycota	Glomeromycetes	Glomerales	NA	NA	0	0	0	0	0	0	0	0	0	0	0	0	0	0	0	0	0	0	0	0	0	0	0	0	0	0	0	0	0	0	0	0	0	0	0	0	0	0	0	0	0	325
>asv113	CGGTAATTCCAGCTCCAATAGCGTATATTAAAGTTGTTGCAGTTAAAAAGCTCGTAGTTGAATTTCGGGGTTAGCAGGTCGGTCGTGCCATTCGGTATGAACTGGTCTCGCTGATCCCTCCCTCTTGACGAACTGTGATGCCATTAATTTGGTGTCGCATGGAATCAGGACTGTTACTTTGAAAAAATTAGAGTGTTTAAAGCAGGCTCACGCTTGAATACATTAGCATGGAATAATGAAATAGGACGTTTGATCCTATTTTGTTGGTTTCTAGGATTGACGTAATGATTAATAGGGATAGTTGGGGGCATTAGTATTCAATTGTCAGAGGTGAAATTCTTGGATTTATTGAAGACTAACTACTGCGAAAGCATTTGCCAAGGATGTTTTCATTAATCAA	Eukaryota	Mucoromycota	Glomeromycetes	Glomerales	NA	NA	0	0	0	324	0	0	0	0	0	0	0	0	0	0	0	0	0	0	0	0	0	0	0	0	0	0	0	0	0	0	0	0	0	0	0	0	0	0	0	0	0	0
>asv114	CGGTAATTCCAGCTCCAATAGCGTATATTAAAGTTGTTGCAGTTAAAAAGCTCGTAGTTGAATTTCGGGGTTAGCAGGTCGGTCGTGCCATCGGTATGAACTGGTCTCGCTGATCCCTCCCTCTTGACGAACTGTGATGCCATTAATTTGGTGTCGCAGGGAATCAGGACTGTTACTTTGAAAAAATTAGAGTGTTTAAAGCAGGCTCACGCTTGAATACATTAGCATGGAATAATGAAATAGGACGTTTGATCCTATTTTGTTAGTTTCTAGGATTGACGTAATGATTAATAGGGATAGTTGGGGGCATTAGTATTCAATTGTCAGAGGTGAAATTCTTGGATTTATTGAAGACTAACTACTGCGAAAGCATTTGCCAAGGATGTTTTCATTAATCAA	Eukaryota	Mucoromycota	Glomeromycetes	Glomerales	NA	NA	0	0	0	277	0	0	0	0	0	0	0	0	46	0	0	0	0	0	0	0	0	0	0	0	0	0	0	0	0	0	0	0	0	0	0	0	0	0	0	0	0	0
>asv213	CGGTAATTCCAGCTCCAATAGCGTATATTAAAGTTGTTGCAGTTAAAAAGCTCGTAGTTGAATTTCGGGATTAATATGTTGGTCGTGCCTTGGTACGTACTGGCATTATTGATTCCTACCTTCTGAAGAACCTCGATGTCATTAATTTGGTGTCTTGGGGAATCAGGACCGTTACTTTGAAAAAATTAGAGTGTTTAAAGCAGGCTCGCGCTTGAATACATTAGCATGGAATAATGAAATAGGACGTTTGATTCTATTTTGTTGGTTTCTAGGATCGACGTAATGATTAATAGGGATAGTTGGGGGCATTAGTATTCAATTGTCAGAGGTGAAATTCTTGGATTTATTGAAGACTAACTACTGCGAAAGCATTTGCCAAGGATGTTTTCATTAATCAA	Eukaryota	Mucoromycota	Glomeromycetes	NA	NA	NA	732	1121	131	976	0	0	199	0	147	1709	103	0	211	0	583	0	213	0	0	1871	0	0	0	0	0	53	132	119	0	131	0	609	0	0	0	1152	48	75	0	664	0	636
>asv115	CGGTAATTCCAGCTCCAATAGCGTATATTAAAGTTGTTGCAGTTAAAAAGCTCGTAGTTGAACTTCGGGGTTTACTCATTGGTCAGGCTTAATTGTCTGTACTAGTGAGATGAATCTCTACCTTCTGAGGAACTTTCATGCCATTTATTTGGTGTGGTTGGAAATCAGGACTGTTACTTTGAAAAAATTAGAGTGTTTAAAGCAGGCTAACGTCTGAATACATTAGCATGGAATAATGAAATAGGACGGATTGATTCTATTTCGTTGGTTTCTAGGGTCACCGTAATGATTAATAGGGATAGTTGGGGGCATTAGTATTCAATTGTCAGAGGTGAAATTCTTGGATTTATTGAAGACTAACTACTGCGAAAGCATTTGCCAAGGATGTTTTCATTAATC…	Eukaryota	Mucoromycota	Glomeromycetes	Glomerales	NA	NA	0	0	0	0	0	0	0	0	0	0	0	0	0	0	322	0	0	0	0	0	0	0	0	0	0	0	0	0	0	0	0	0	0	0	0	0	0	0	0	0	0	0
>asv253	CGGTAATTCCAGCTCCAATAGCGTATATTAAAGTTGTTGCAGTTAAAAAGCTCGTAGTTGAATTTCGGGATCAGTTGGTCGGTCGTGCCTCGGTACGTACTGGTCAAATTGGTTCCTACCTTCTGACGAACCGCGATGTCATTAGTTTGGTGTCGCGGGAAATCAGGACTGTTACTTTGAAAAAATTAGAGTGTTTAAAGCAGGCTCGCGCTTGAATACATTAGCATGGAATAATGAAATAGGACGTTTGATTCTATTTTGTTGGTTTCTAGGATCGACGTAATGATTAATAGGGATAGTTGGGGGCATTAGTATTCAATTGTCAGAGGTGAAATTCTTGGATTTATTGAAGACTAACTACTGCGAAAGCATTTGCCAAGGATGTTTTCATTAATCAA	Eukaryota	Mucoromycota	Glomeromycetes	NA	NA	NA	0	0	0	0	0	0	0	0	0	0	0	0	0	0	0	0	0	0	0	151	0	0	0	0	0	0	0	0	0	0	0	0	0	0	0	0	0	0	0	166	0	0
>asv116	CGGTAATTCCAGCTCCAATAGCGTATATTAAAGTTGTTGCAGTTAAAAAGCTCGTAGTTGAATTTCGGGATCAATTTATCGGTCGTGCCAATGGTATGAACTGGTACAATTGGTTTCTCCCTTCTGACGAAACATGATGTCATTAATTTGGTGTCGTGGGGAATCAGGACTGTTACTTTGAAAAAATTAGAGTGTTTAAAGCAAGCATTAGCTTGAATACATTAGCATGGAATAATGAAATAGGACGTTTGATCCTATTTCGTTGGTTTCTAGGATCGACGTAATGATTAATAGGGATAGTTGGGGGCATTAGTATTCAATTGTCAGAGGTGAAATTCTTGGATTTATTGAAGACTAACTACTGCGAAAGCATTTGCCAAGGATGTTTTCATTAATCAA	Eukaryota	Mucoromycota	Glomeromycetes	Glomerales	NA	NA	0	0	0	0	0	0	0	0	0	0	0	0	0	0	0	0	0	0	0	0	0	0	0	0	0	0	0	0	0	0	158	0	0	0	0	47	0	0	0	70	0	0
>asv254	CGGTAATTCCAGCTCCAATAGCGTATATTAAAGTTGTTGCAGTTAAAAAGCTCGTAGTTGAATTTCGGGATCAATATGTTGGTCGTGCCTTGGTACGTACTGGCATTATCGATTCCTACCTTCTGAAGAACCTCGATGTCATTAATTTGGTGTCTTGGGGAATCAGGACTGTTACTTTGAAAAAATTAGAGTGTTTAAAGCAAGCTCGCGCTTGAATACATTAGCATGGAATAATGAAATAGGACGTTTGATTCTATTTTGTTGGTTTCTAGGATCGACGTAATGATTAATAGGGATAGTTGGGGGCATTAGTATTCAATTGTCAGAGGTGAAATTCTTGGATTTATTGAAGACTAACTACTGCGAAAGCATTTGCCAAGGATGTTTTCATTAATCAA	Eukaryota	Mucoromycota	Glomeromycetes	NA	NA	NA	0	0	0	0	0	0	0	0	0	0	0	0	0	0	0	0	0	0	0	306	0	0	0	0	0	0	0	0	0	0	0	0	0	0	0	0	0	0	0	0	0	0
>asv117	CGGTAATTCCAGCTCCAATAGCGTATATTAAAGTTGTTGCAGTTAAAAAGCTCGTAGTTGAATTTCGGGATCAATTAATTGGTCGTGCCTCTAGTACGTACTGATTTTATTGGTTTCTCCCTTCTGACGAACCATGATGTCATTAATTTGGTGTCGTGGAGAATCAGGACTGTTACTTTGAAAAAATTAGAGTGTTTAAAGCAAGCTAACGCTTGAATACATTAGCATGGAATAATGAAATAGGACGTTTGATCCTATTTTGTTGGTTTCTAGGATCGACGTAATGATTAATAGGGATAGTTGGGGGCATTAGTATTCAATTGTCAGAGGTGAAATTCTTGGATTTATTGAAGACTAACTACTGCGAAAGCATTTGCCAAGGATGTTTTCATTAATCAA	Eukaryota	Mucoromycota	Glomeromycetes	Glomerales	NA	NA	0	0	0	0	0	0	0	0	0	0	0	0	0	0	0	0	0	0	0	0	0	0	0	0	0	0	0	0	0	0	0	0	35	0	0	0	270	0	0	0	0	0
>asv255	CGGTAATTCCAGCTCCAATAGCGTATATTAAAGTTGTTGCAGTTAAAAAGCTCGTAGTTGAATTTTGGATTCTGCCAGTTGGTCCATCTTTTGATGAGTACTGATTGTGCGGGGTCTATCCGCCTGGGGATACGTAATGTACTTTATTGTATGTTGCGGGTAGCCAGGACCTTTACCTTGAAAAAATTAGAGTGTTTAAAGCAGGCTTATGCCGGAATACATTAGCATGGAATAATAGAATAGGACGATGTTGTTTTATTTTGTTGGTTTCTAGGACAACCGTAATGATTAATAGGGATAGTTGGGGGCATTAGTATTCAATTGTCAGAGGTGAAATTCTTGGATTTATTGAAGACTAACTACTGCGAAAGCATTTGCCAAGGATGTTTTCATTAATCAA	Eukaryota	Mucoromycota	Glomeromycetes	NA	NA	NA	0	0	0	0	0	0	0	0	0	0	0	0	0	0	0	0	0	0	77	0	0	0	88	0	0	0	138	0	0	0	0	0	0	0	0	0	0	0	0	0	0	0
>asv256	CGGTAATTCCAGCTCCAATAGCGTATATTAAAGTTGTTGCAGTTAAAAAGCTCGTAGTTGAATTTCGGGATCAATATGTTGGTCGTGCCTTGGTACGTACTGGCATTATCGATTCCTACCTTCTGAAGAACCTCGATGTCATTAATTTGGTGTCTTGGGAAATCAGGACTGTTACTTTGAAAAAATTAGAGTGTTTAAAGCAGGCTCGCGCTTGAATACATTAGCATGGAATAATGAAATAGGACGTTTGATTCTATTTTGTTGGTTTCTAGGATCGACGTAATGATTAATAGGGATAGTTGGGGGCATTAGTATTCAATTGTCAGAGGTGAAATTCTTGGATTTATTGAAGACTAACTACTGCGAAAGCATTTGCCAAGGATGTTTTCATTAATCAA	Eukaryota	Mucoromycota	Glomeromycetes	NA	NA	NA	0	147	0	0	0	0	0	108	0	0	0	0	0	0	0	0	46	0	0	0	0	0	0	0	0	0	0	0	0	0	0	0	0	0	0	0	0	0	0	0	0	0
>asv118	CGGTAATTCCAGCTCCAATAGCGTATATTAAAGTTGTTGCAGTTAAAAAGCTCGTAGTTGAATTTCGGGGTTAGCAGGTCGGTCGTGCCATCGGTATGAACTGGTCTCGCTGATCCCTCCCTCTTGAAGAACTGTGATGCCATTAATTTGGTGTCGCAGGGAATCAGGACTGTTACTTTGAAAAAATTAGAGTGTTTAAAGCAGGCTCACGCTTGAATACATTAGCATGGAATAATGAAATAGGACGTTTAATCCTATTTTGTTGGTTTCTAGGATTGACGTAATGATTAATAGGGATAGTTGGGGGCATTAGTATTCAATTGTCAGAGGTGAAATTCTTGGATTTATTGAAGACTAACTACTGCGAAAGCATTTGCCAAGGATGTTTTCATTAATCAA	Eukaryota	Mucoromycota	Glomeromycetes	Glomerales	NA	NA	0	0	0	0	0	0	0	0	0	49	0	0	0	0	0	0	0	0	0	197	0	0	0	0	0	0	0	0	0	0	0	0	0	0	0	0	0	0	0	0	0	0
>asv119	CGGTAATTCCAGCTCCAATAGCGTATGCTAAAGTTGTTGCAGTTAAAAAGCTCGTAGTTGAATTTCGGGGTTAGCAGGTCGGTCGTGCCATCGGTATGAACTGGTCTCGCTGATCCCTCCCTCTTGAAGAACTGTGATGCCATTAATTTGGTGTCGCAGGGAATCAGGACTGTTACTTTGAAAAAATTAGAGTGTTTAAAGCAGGCTCACGCTTGAATACATTAGCATGGAATAATGAAATAGGACGTTTGATCCTATTTTGTTGGTTTCTAGGATTGACGTAATGATTAATAGGGATAGTTGGGGGCATTAGTATTCAATTGTCAGAGGTGAAATTCTTGGATTTATTGAAGACTAACTACTGCGAAAGCATTTGCCAAGGATGTTTTCATTAATCAA	Eukaryota	Mucoromycota	Glomeromycetes	Glomerales	NA	NA	0	0	0	0	0	0	0	0	0	0	0	0	0	0	0	0	0	0	43	0	0	0	0	137	0	0	0	0	0	0	0	0	0	0	0	0	0	0	0	111	0	0
>asv257	CGGTAATTCCAGCTCCAATAGCGTATATTAAAGTTGTTGCAGTTAAAAAGCTCGTAGTTGAATTTCGGGATTAATATGTTGGTCGTGCCTTGGTACGTACTGGCATTATTGATTTCTACCTTCTGAAGAACCTCGATGTCATTAATTTGGTGTCTTGGGGAATCAGGACCGTTACTTTGAAAAAATTAGAGTGTTTAAAGCAGGCTCGCGCTTGAATACATTAGCATGGAATAATGAAATAGGACGTTTGATTCTATTTTGTTGGTTTCTAGGATCGACGTAATGATTAATAGGGATAGTTGGGGGCATTAGTATTCAATTGTCAGAGGTGAAATTCTTGGATTTATTGAAGACTAACTACTGCGAAAGCATTTGCCAAGGATGTTTTCATTAATCAA	Eukaryota	Mucoromycota	Glomeromycetes	NA	NA	NA	38	0	0	0	0	0	0	0	0	0	0	0	19	0	230	0	0	0	0	0	0	0	0	0	0	0	0	0	0	0	0	0	0	0	0	0	0	0	0	0	0	0
>asv120	CGGTAATTCCAGCTCCAATAGCGTATATTAAAGTTGCTGCAGTTAAAAAGCTCGTAGTTGAATTTCGGGACTAATATGTCGGTCGTGCCTCGGTACGCACTGGCTTATTGGTTTCTCCTTTCTGAAGAACGATGATGTCATTTATTTGGTGTCGTGGGGAATCAGGACTGTTACTTTGAAAAAATTAGAGTGTTTAAAGCAGGCTCACGCTTGAATACATTAGCATGGAATAATGAAATAGGACGTTTGATTCTATTTTGTTGGTTTCTAGGATCGACGTAATGATTAATAGGGATAGTTGGGGGCATTAGTATTCAATTGTCAGAGGTGAAATTCTTGGATTTATTGAAGACTAACTACTGCGAAAGCATTTGCCAAGGATGTTTTCATTAATCAA	Eukaryota	Mucoromycota	Glomeromycetes	Glomerales	NA	NA	0	0	0	0	0	0	0	0	0	0	0	0	0	0	0	0	0	0	0	0	0	0	0	0	128	0	158	0	0	0	0	0	0	0	0	0	0	0	0	0	0	0
>asv121	CGGTAATTCCAGCTCCAATAGCGTATATTAAAGTTGTTGCAGTTAAAAAGCTCGTAGTTGAATTTCGGGGTCAGTAGGTTGGTCGTGCCACCGGTACGTACTGGTCTCACTGATTTCTCCTTCCTGATGAGCTGTAATGCCATTAATTTGGTGTTGCAGGGAATCTGGACTGTTACTTTGAAAAAATTAGAGTGTTTAAAGCAGGCTAACGCTTGAATACATTAGCATGGAATAATGAAATAGGACGTTCGATCCTATTTTGTTGGTTTCTAGGATTGACGTAATGATTAATAGGGATAGTTGGGGGCATTAGTATTCAATTGTCAGAGGTGAAATTCTTGGATTTATTGAAGACTAACTACTGCGAAAGCATTTGCCAAGGATGTTTTCATTAATCAA	Eukaryota	Mucoromycota	Glomeromycetes	Glomerales	NA	NA	0	0	0	285	0	0	0	0	0	0	0	0	0	0	0	0	0	0	0	0	0	0	0	0	0	0	0	0	0	0	0	0	0	0	0	0	0	0	0	0	0	0
>asv122	CGGTAATTCCAGCTCCAATAGCGTATATTAAAGTTGTTGCAGTTAAAAAGCTCGTAGTTGAATTTCGGGGTCAGTAGGTTGGTCGTGCCACCGGTACGTACTGGTCTCACTGATTCCTCCTTCCTGATGAGCTGTAATGCCATTAATTTGGTGTTGCAGGGAATCTGGACTGTTACTTTGAAAAAATTAGAGTGTTTAAAGCAGGCTAACGCTTGAATACATTAGCATGGAATAATGAAATAGGACGTTCGATCCTATTTTGTTGGTTTCTAGGATTGACGTAATGATTAATAGGGATAGTTGGGGGCATTAGTATTCAATTGTCAGAGGTGAAATTCTTGGATTTATTGAAGACTAACTACTGCGAAAGCATTTGCCAAGGATGTTTTCATTAATCAA	Eukaryota	Mucoromycota	Glomeromycetes	Glomerales	NA	NA	85	0	0	135	0	0	0	0	0	0	58	0	0	0	0	0	0	0	0	0	0	0	0	0	0	0	0	0	0	0	0	0	0	0	0	0	0	0	0	0	0	0
>asv10	CGGTAATTCCAGCTCCAATAGCGTATATTAAGGTTGCTGCGGTTAAAAAGCTCGTAGTTGAATTTTGGGATTGATGCATCGGTCGTGCCTTAAGGGGTATGAACTGGTGTGGCCAATTCCTCACTTTCTGGTGAATTGTGATGCCTCCTTGACCGAGTGTTTCAATGAACCAGGACTTTTTACTTTGAAAAAATTAGAGTGTTTAAAGCAGGCATTATTTGCTTGAATACATTAGCATGGAATAATAAAATAGGATGATGATTCTATTTTGTTGGTTTCTAGGATCACCGTAATGATTAATAGGGACAGTTGGGGGCATTAGTATTCAATTGTCAGAGGTGAAATTCTTGGATTAATTGAAGACTAACTACTGCGAAAGCATTTGCCAAGGATGTTTTC…	Eukaryota	Mucoromycota	Glomeromycetes	Glomerales	Claroideoglomeraceae	Claroideoglomus	0	0	0	0	0	0	277	0	0	0	0	0	0	0	0	0	0	0	0	0	0	0	0	0	0	0	0	0	0	0	0	0	0	0	0	0	0	0	0	0	0	0
>asv123	CGGTAATTCCAGCTCCAATAGCGTATATTAAAGTTGTTGCAGTTAAAAAGCTCGTAGTTGAATTTCGAGACCGGTCTACTGGTCGTGCTTTTGTACGTACTGGTATAAGCGGTTTCTCTCTTCTGACGAACTATAATGCCATTAATTTGGTGTTTTAGGGAATCAGGACTGTTACTTTGAAAAAATTAGAGTGTTTAAAGCAGGCTCACGCTTGAATACATTAGCATGGAATAACGAAATAGGACGTTTGATTCTATTTTGTTGGTTTCTAGGATCGACGTAATGATTAATAGGGATAGTTGGGGGCATTAGTATTCAATTGTCAGAGGTGAAATTCTTGGATTTATTGAAGACTAACTACTGCGAAAGCATTTGCCAAGGATGTTTTCATTAATCAA	Eukaryota	Mucoromycota	Glomeromycetes	Glomerales	NA	NA	0	0	0	0	0	0	0	0	0	0	0	0	0	0	0	0	0	0	0	0	0	0	0	0	0	0	0	0	168	0	109	0	0	0	0	0	0	0	0	0	0	0
>asv36	CGGTAATTCCAGCTCCAATAGCGTATATTAAAGTTGTTGCAGTTAAAAAGCTCGTAGTTGAATTTCGGGATCAATATTTCGGTCATGCCGTTGGTATGCACTGTTATCATTGATTTCTCACCTTCTAAAGAACCGTAATGCCATTAATTTGGTGTTACGGGGAATTAGGACTGTTACCTTGAAAAAATTAGAGTGTTTAAAGCAGGCTCACGCTTGAATACATTAGCATGGAATAATGAAATAGGACATCCGATTCTATTTTGTTGGTTTCTAGGATCGATGTAATGATTAATAGGGATAGTTGGGGGCATTAGTATTCAATTGTCAGAGGTGAAATTCTTGGATTTATTGAAGACTAACTACTGCGAAAGCATTTGCCAAGGATGTTTTCATTAATCAA	Eukaryota	Mucoromycota	Glomeromycetes	Glomerales	Glomeraceae	Septoglomus	0	0	3449	0	0	0	0	0	0	0	0	0	0	0	0	0	0	0	653	0	0	0	7602	0	0	0	0	0	0	0	0	0	0	0	0	0	0	0	151	0	0	0
>asv124	CGGTAATTCCAGCTCCAATAGCGTATATTAAAGTTGTTGCAGTTAAAAAGCTCGTAGTTGAATTTCGGGGTTAGCAGGTCGGTCGTGCCATCGGTATGAACTGGTCTCGCTGATCCCTCCCTCTTGAAGAACTGTGATGCCATTAATTTGGTGTCGCAGGGAATCAGGACTGTTACTTTGAAAAAATTAGAGTGTTTAAAGCAGGCTCACGCTTGAATACATTAGCATGGAATAATGAAATAGGACGTTTGATCCTATTTTGTTGGTTTCTAGGATTGACGTAATGATTAATAGGGATAGTTGGGGGCATTAGTATTCAATTGTCAGAGGTGAAATTCTCGGATTTAGGAAAGACTGACTTCAGCGAAAGCATTTGCCAAGGATGTTTTCATTAATCAA	Eukaryota	Mucoromycota	Glomeromycetes	Glomerales	NA	NA	0	0	12	34	0	0	0	0	0	0	14	0	0	0	42	0	0	0	76	0	0	0	0	91	0	0	0	0	0	0	0	0	0	0	0	0	0	0	0	0	0	0
>asv125	CGGTAATTCCAGCTCCAATAGCGTATATTAAAGTTGTTGCAGTTAAAAAGCTCGTAGTTGAATTTCGGGGTTAGTAGGTTGGTTATGCCTCTGGTATGTACTGGTCTCACTGATTCCTCCTTCCTGATGAGCCGTAATGCCATTAATTTGGTGTTGCGGGGAATTTGGACTGTTACTTTGAAAAAATTAGAGTGTTTAAAGCAAGCTAACGCTTGAATACATTAGCATGGAATAATGAAATAGGACGTTCGATCCTATTTTGTTGGTTTCTAGGATTGACGTAATGATTAATAGGGATAGTTGGGGGCATTAGTATTCAATTGTCAGAGGTGAAATTCTTGGATTTATTGAAGACTAACTACTGCGAAAGCATTTGCCAAGGATGTTTTCATTAATCAA	Eukaryota	Mucoromycota	Glomeromycetes	Glomerales	NA	NA	0	0	0	0	0	0	0	0	0	0	0	0	0	0	0	0	0	0	0	0	0	0	0	0	0	0	0	0	0	0	0	0	0	0	0	0	0	0	0	0	0	204
>asv126	CGGTAATTCCAGCTCCAATAGCGTATATTAAAGTTGCTGCAGTTAAAAAGCTCGTAGTTGAATTTCGGGACCAATATATCGGTCGTGCTTTTGTACGTACTGGTATAATTGGTTTCTCCCTTCTGAAGAACCTTGATGTCATTAATTTGGTGTCTTGGGGAATCAGGACTGTTACTTTGAAAAAATTAGAGTGTTTAAAGCAGGCTCGCGCTTGAATACATTAGCATGGAATAATGAAATAGGACGTTTGATTCTATTTTGTTGGTTTCTAGGATCGACGTAATGATTAATAGGGATAGTTGGGGGCATTAGTATTCAATTGTCAGAGGTGAAATTCTTGGATTTATTGAAGACTAACTACTGCGAAAGCATTTGCCAAGGATGTTTTCATTAATCAA	Eukaryota	Mucoromycota	Glomeromycetes	Glomerales	NA	NA	0	0	0	0	0	0	0	0	0	0	0	0	0	0	0	0	0	0	0	0	0	0	0	0	0	0	0	0	64	0	210	0	0	0	0	0	0	0	0	0	0	0
>asv258	CGGTAATTCCAGCTCCAATAGCGTATATTAAAGTTGTTGCAGTTAAAAAGCTCGTAGTTGAATTTCAGCCCTGGCTGGGCGGTCCACCTTTGGATGGTACTGCTCTGGCTGGGGTTTACCTTTCTGGTGAGCCGTCATGCCCTTTGCTGGGTGTGGCGGGGAACCAGGACTTTTACCTTGAAAAAATTAGAGTGTTTAAAGCAGGCCAATTGCTTGAATACATTAGCATGGAATAATGAAATAGGACCTCGGTTCTATTTTGTTGGTTTCTAGGACCGAAGTAATGATTAATAGGGATAGTTGGGGGCATTAGTATTTAGTAGCTAGAGGTGAAATTCTTGGATTTACGAAAGACTAACTTCTGCGAAAGCATTTGCCAAGGATGTTTTCATTAATCAA	Eukaryota	Mucoromycota	Incertae_Sedis	Endogonales	Endogonaceae	NA	0	0	0	0	0	0	0	0	0	0	0	124	0	0	0	0	0	0	0	0	0	0	0	11	0	0	0	0	0	0	0	0	70	0	0	0	63	0	0	0	0	0
>asvNA	CGGTAATTCCAGCTCCAATAGCGTATATTAAAGTTGTTGCAGTTAAAAAGCTCGTAGTTGAATTTCGGGATCAATATGTTGGTCGTGCCTTGGTACGTACTGGCATTATCGATTCCTACCTTCTGAAGAACCTCGATGTCATTAATTTGGTGTCTTGGGGAATCAGGACTGTTACTTTGAAAAAATTAGAGTGTTTAAAGCAGGCTCGCGCTTGAATACATTAGCATGGAATAATGAAATAGGACGTTTGATTCTATTTTGTTGGTTTCTAGGATCGACGTAATGATTAATAGGGATAGTTGGGGGCATTAGTATTCAATTGTCAGAGGTGAAATTCTCGGATTTAGGAAAGACTGACTTCAGCGAAAGCATTTGCCAAGGATGTTTTCATTAATCAA	Eukaryota	Mucoromycota	Glomeromycetes	NA	NA	NA	0	0	0	0	0	0	0	0	0	0	0	31	0	0	54	28	0	0	34	0	0	0	0	0	0	0	63	0	0	0	38	0	0	0	0	19	0	0	0	0	0	0
>asv214	CGGTAATTCCAGCTCCAATAGCGTATATTAAAGTTGTTGCAGTTAAAAAGCTCGTAGTTGAACTTCGGGGTTCACCCATTGGTCAGGCTTAATTGTCTGTACTGGTGAGATGAGTCTCTACCTTCTGAGGAACTTTCATGCCATTTATTTGGTGTGGTTGGAAATCAGGACTGTTACTTTGAAAAAATTAGAGTGTTTAAAGCAGGCTAACGTCTGAATACATTAGCATGGAATAATGAAATAGGACGGATTGATTCTATTTCGTTGGTTTCTAGGGTCACCGTAATGATTAATAGGGATAGTTGGGGGCATTAGTATTCAATTGTCAGAGGTGAAATTCTTGGATTTATTGAAGACTAACTACTGCGAAAGCATTTGCCAAGGATGTTTTCATTAATC…	Eukaryota	Mucoromycota	Glomeromycetes	NA	NA	NA	0	0	914	0	0	0	72	44	0	0	0	0	0	0	0	0	0	0	0	0	0	0	422	0	0	0	128	6973	0	0	0	485	0	10	0	474	0	45	320	0	0	0
>asv127	CGGTAATTCCAGCTCCAATAGCGTATATTAAAGTTGCTGCAGTTAAAAAGCTCGTAGTTGAATTTCGGGACTAATATGTCGGTCGTGCCTCGGTACGTACTGGTTTATTGGTTTCTCCTTTCTGAAGAACCATGATGTCATTTATTTGGTGTCGTGGGGAATCAGGACTGTTACTTTGAAAAAATTAGAGTGTTTAAAGCAGGCTCACGCTTGAATACATTAGCATGGTATAATGAAATAGGACGTTTGATTCTATTTTGTTGGTTTCTAGGATCGACGTAATGATTAATAGGGATAGTTGGGGGCATTAGTATTCAATTGTCAGAGGTGAAATTCTTGGATTTATTGAAGACTAACTACTGCGAAAGCATTTGCCAAGGATGTTTTCATTAATCAA	Eukaryota	Mucoromycota	Glomeromycetes	Glomerales	NA	NA	0	0	0	0	0	0	0	0	0	0	0	0	0	0	0	0	0	0	0	0	0	0	0	0	129	0	135	0	0	0	0	0	0	0	0	0	0	0	0	0	0	0
>asv259	CGGTAATTCCAGCTCCAATAGCGTATATTAAAGTTGTTGCAGTTAAAAAGCTCGTAGTTGAATTTCGGGATCAGTACGCCGGTCGTGCTTCGGTATGCACTGGTGTCACTGGTTCCTCCCTTCTGAAGAACCATCATGCCATTCAGTTGGTGTGGCGGGGAATCAGGACTGTTACTTTGAAAAAATTAGAGTGTTTAAAGCAGGCTCGCGCTTGAATACATTAGCATGGAATAATGAAATAGGACGTTTGACCCTATTTTGTTGGTTTCTAGGATCAACGTAATGATTAATAGGGATAGTTGGGGGCATTAGTATTCAATTGTCAGAGGTGAAATTCTTGGATTTATTGAAGACTAACTACTGCGAAAGCATTTGCCAAGGATGTTTTCATTAATCAA	Eukaryota	Mucoromycota	Glomeromycetes	NA	NA	NA	0	0	0	0	0	0	0	0	0	0	0	0	0	0	0	259	0	0	0	0	0	0	0	0	0	0	0	0	0	0	0	0	0	0	0	0	0	0	0	0	0	0
>asv39	CGGTAATTCCAGCTCCAATAGCGTATATTAAAGTTGTTGCAGTTAAAAAGCTCGTAGTTGAATTTCGGGATCAAGGGATCGGTCATGCCTTGGTATGTACTGGTTTTATTGGTTCTCACCTTCTAAAGAACCATGATGTCATTCATTTGATGTTATGGGGAATTAGGACTGTTACCTTGAAAAAATTAGAGTGTTTAAAGCAAGCTTACGCTTGAATACATTAGCATGGAATAATGAAATAGGACATCAGATTCTATTTTGTTGGTTTCTAGGATCGATGTAATGATTAATAGGGATAGTTGGGGGCATTAGTATTCAATTGTCAGAGGTGAAATTCTTGGATTTATTGAAGACTAACTACTGCGAAAGCATTTGCCAAGGATGTTTTCATTAATCAA	Eukaryota	Mucoromycota	Glomeromycetes	Glomerales	Glomeraceae	Septoglomus	0	0	0	0	0	0	0	0	0	0	0	230	0	0	0	0	0	0	0	0	0	0	0	0	0	0	0	0	0	0	0	0	0	0	0	0	0	0	0	0	0	28
>asv260	CGGTAATTCCAGCTCCAATAGCGTATATTAAAGTTGTTGCAGTTAAAAAGCTCGTAGTTGAATTTCGGGATCAGTTGGTCGGTCGTGCTTCGGTACGTACTGGTCAAATTGATTCCTACCTTCTGACGAACCACGATGTCATTAATTTGGTGTCGCGGGAAATCAGGACTGTTACTTTGAAAAAATTAGAGTGTTTAAAGCAAGCTCGCGCTTGAATACATTAGCATGGAATAATGAAATAGGACGTTTGATTCTATTTTGTTGGTTTCTAGGATCGACGTAATGATTAATAGGGATAGTTGGGGGCATTAGTATTCAATTGTCAGAGGTGAAATTCTTGGATTTATTGAAGACTAACTACTGCGAAAGCATTTGCCAAGGATGTTTTCATTAATCAA	Eukaryota	Mucoromycota	Glomeromycetes	NA	NA	NA	0	0	0	0	0	0	0	0	0	0	0	0	0	0	0	0	0	0	0	0	0	0	0	0	0	0	0	0	0	0	0	107	0	0	0	0	0	0	0	0	0	149
>asv215	CGGTAATTCCAGCTCCAATAGCGTATATTAAAGTTGTTGCAGTTAAAAAGCTCGTAGTTGAACCTTAGGCCCGTGCGGGTGGTCCGTCCTCTGGGCGAGCACTGCTCCGTCGCGGGTCTCACCTTCTGGCGAGCGTGGATGCCATTCACTTGGTGTCCGCGGGAACCAGGACCTTTACCTTGAAAAAATTAGAGTGCTCAAAGCGGGCTCGTACGCTTGAATACATTAGCATGGAATAATGAAATAGGACGACGGTTCTATTTTGTTGGTTTCCGGGACAGTCGTAATGATTAATAGGGATAGTTGGGGGCATTCGTATTCAATTGTCAGAGGTGAAATTCTTGGATTTATTGAAGACGGACTACTGCGAAAGCATTTGCCAAGGATGTTTTCATTAAT…	Eukaryota	Mucoromycota	Glomeromycetes	NA	NA	NA	0	0	0	0	0	0	0	0	0	0	0	0	0	0	0	0	0	0	0	0	0	0	0	0	0	0	0	143	0	0	0	0	0	0	4057	0	0	0	0	0	0	0
>asv261	CGGTAATTCCAGCTCCAATAGCGTATATTAAAGTTGTTGCAGTTAAAAAGCTCGTAGTTGAATTTTGGGATCAATATGTTGGTCGTACCATTGGTACGTACTGGCATTATTGATTCCTACCTTCTGAAGAACCTTGATGTCATTAATTTGATGTCTTGGGGAATCAGGACTGTTACTTTGAAAAAATTAGAGTGTTTAAAGCAGGCTCGCGCTTGAATACATTAGCATGGAATAATGAAATAGGACATTTGATTCTATTTTGTTGGTTTCTAGGATCGACGTAATGATTAATAGGGATAGTTGGGGGCATTAGTATTCAATTGTCAGAGGTGAAATTCTTGGATTTATTGAAGACTAACTACTGCGAAAGCATTTGCCAAGGATGTTTTCATTAATCAA	Eukaryota	Mucoromycota	Glomeromycetes	NA	NA	NA	0	0	0	0	0	0	0	0	0	0	0	0	0	0	0	0	0	0	0	213	0	0	0	0	0	0	0	32	0	0	0	0	0	0	0	0	0	0	0	0	0	0
>asvNA	CGGTAATTCCAGCTCCAATAGCGTATATTAAAGTTGTTGCAGTTAAAAAGCTCGTAGTTGAATTTCGGGATTGGCGCATCGGTCGTGCCTCACGGGGTATGAACTGGTGCAGTCAATTTCTCACCTTCTGGAGAACCGCGATGTCCTTAATTGGATGCCGCGGGGAACCAGGACCTTTACTTTGAAAAAATTAGAGTGTTTAAAGCAGGCATTTTTGCTTGAATACATTAGCATGGAATAATAAAATAGGACGGCATGGTTCTATTTTGTTGGTTTCTAGGACCACCGTAATGATTAATAGGGATAGTTGGGGGCATTAGTATTCAATTGTCAGAGGTGAAATTCTTGGATTTATTGAAGACTAACTACTGCGAAAGCATTTGCCAAGGATGTTTTCAT…	Eukaryota	Mucoromycota	Glomeromycetes	Glomerales	Claroideoglomeraceae	Claroideoglomus	28	0	0	164	0	0	141	0	28	0	573	0	0	0	104	1131	52	90	1769	306	0	6	268	0	19	0	0	1191	63	71	1528	1094	81	46	0	471	65	28	0	0	0	385
>asv128	CGGTAATTCCAGCTCCAATAGCGTATATTAAAGTTGTTGCAGTTAAAAAGCTCGTAGTTGAATTTCGGGGTTAGCAGGTCGGTCGTGCCATCGGTATGAACTGGTCTCGCTGATCCCTCCCTCTTGAAGAACTGTGATGCCATTAATTTGGTGTCGCAGGGAATCAGGACTGTTACTTTGAAAAAATTAGAGTGTTTAAAGCAGGCTCACGCTTGAATACATTAGCATGGAATAATGAAATAGGACGTTTGATCCTATTTTGTTGGTTTCTAGGATTGACGTAATGATTAATAGGGATAGTTGGGGGCATTAGTATTCAATTGTCAGAGGTGAAATTCTTGGATTGATTAAAGACGAACGACAGCGAAAGCTTTTGCCAAGGATGTTTTCATTAATCAA	Eukaryota	Mucoromycota	Glomeromycetes	Glomerales	NA	NA	0	0	0	21	0	0	0	0	0	0	0	0	0	0	0	0	0	0	40	0	0	0	0	98	0	0	0	0	0	0	0	0	0	0	0	11	0	0	0	72	0	0
>asvNA	CGGTAATTCCAGCTCCAATAGCGTATATTAAAGTTGTTGCAGTTAAAAAGCTCGTAGTTGAATTTCGGGATTGGCGCATCGGTCGTGCCTCACGGGGTATGAACTGGTGCAGTCAATTTCTCACCTTCTGGAGAATCGCGATGTCCTTAATTGGGTGCCGCGGGGAACCAGGACCTTTACTTTGAAAAAATTAGAGTGTTTAAAGCAGGCATTTTTGCTTGAATACATTAGCATGGAATAATAAAATAGGACGGCATGGTTCTATTTTGTTGGTTTCTAGGACCACCGTAATGATTAATAGGGATAGTTGGGGGCATTAGTATTCAATTGTCAGAGGTGAAATTCTTGGATTTATTGAAGACTAACTACTGCGAAAGCATTTGCCAAGGATGTTTTCAT…	Eukaryota	Mucoromycota	Glomeromycetes	Glomerales	Claroideoglomeraceae	Claroideoglomus	0	0	0	0	0	0	0	0	0	0	0	0	0	0	0	0	0	0	0	0	0	0	0	0	0	0	0	0	0	0	0	237	0	0	0	0	0	0	0	0	0	0
>asv129	CGGTAATTCCAGCTCCAATAGCGTATATTAAAGTTGTTGCAGTTAAAAAGCTCGTAGTTGAATTTCGGGGTTAGCAGGTCGGTCGTGCCATCGGTATGAACTGGTCTCGCTGATCCCTCCCTCTTGACGAACTGTGATGCCATTAATTTGGTGTCGCAGGGAATCAGGACTGTTACTTTGAAAAAATTAGAGTGTTTAAAGCAGGCTCACGCTTGAATACATTAGCATGGAATAATGAAATAAGACGTTTGATCCTATTTTGTTGGTTTCTAGGATTGACGTAATGATTAATAGGGATAGTTGGGGGCATTAGTATTCAATTGTCAGAGGTGAAATTCTTGGATTTATTGAAGACTAACTACTGCGAAAGCATTTGCCAAGGATGTTTTCATTAATCAA	Eukaryota	Mucoromycota	Glomeromycetes	Glomerales	NA	NA	0	0	0	0	0	0	0	0	0	0	0	0	41	0	127	0	0	0	0	0	0	0	0	0	0	0	0	0	0	0	0	0	0	0	0	0	0	0	0	0	0	0
>asv329	CGGTAATTCCAGCTCCAATAGCGTATATTAAAGTTGTTGCAGTTAAAAAGCTCGTAGTTGAACTTCAGGCCTGTCCAGACGGTCCGCCTTAATTGGTGTGTACTGTCCTTGGGTGGGTCCTACCTTCTGGCGAAGCGGCATGGCCTTAATTGGTTGTGTCGGGGAACCAGGACTTTTACTGTGAAAAAATTAGAGTGTTCAAAGCAGGCAAATATGCTCGAATACATTAGCATGGAATAATGGAATAGGACGATGGTTCTATTTTGTTGGTTCTAGGACCGTTGTAATGATTAATAGGGATAGTTGGGGGCATTAGTATTCAATTGTCAGAGGTGAAATTCTTGGATTTATTGAAGACTAACTACTGCGAAAGCATTTGCCAAGGATGTTTTCATTAAT…	Eukaryota	Mucoromycota	Glomeromycetes	Paraglomerales	Paraglomeraceae	Paraglomus	0	0	0	0	0	0	0	0	0	0	0	0	0	0	0	0	0	0	0	0	0	0	0	0	0	0	0	0	0	0	0	0	0	0	0	0	0	0	0	0	0	0
>asv130	CGGTAATTCCAGCTCCAATAGCGTATATTAAAGTTGTTGCAGTTAAAAAGCTCGTAGTTGAACTTCGGGATTTACTCATTGGTCAGGCTTAATTGTCTGTACTGGTGAGATGAATCTCTACCTTCTGAGGAACTTTCATGCCATTTATTTGGTGTGATTGGAAATCAGGACTGTTACTTTGAAAAAATTAGAGTGTTTAAAGCAGGCTAACGTCTGAATACATTAGCATGGAATAATGAAATAGGACGGATTGATTCTATTTCGTTGGTTTCTAGGGTCACCGTAATGATTAATAGGGATAGTTGGGGGCATTAGTATTCAATTGTCAGAGGTGAAATTCTTGGATTTATTGAAGACTAACTACTGCGAAAGCATTTGCCAAGGATGTTTTCATTAATC…	Eukaryota	Mucoromycota	Glomeromycetes	Glomerales	NA	NA	0	0	0	0	0	0	0	0	0	0	0	0	0	0	63	167	0	0	0	0	0	0	0	0	0	0	0	0	0	0	0	0	0	0	0	0	0	0	0	0	0	0
>asv262	CGGTAATTCCAGCTCCAATAGCGTATATTAAAGTTGTTGCAGTTAAAAAGCTCGTAGTTGAATTTCGGGATCAATGTGTTGGTCGTGCCTTGGTACGTACTGGCATTATCGATTCCTACCTTCTGAAGAACCTCGATGTCATTAATTTGGTGTCTTGGGGAATCAGGACTGTTACTTTGAAAAAATTAGAGTGTTTAAAGCAGGCTCGCGCTTGAATACATTAGCATGGAATAATGAAATAGGACGTTTGATTCTATTTTGTTGGTTTCTAGGATCGACGTAATGATTAATAGGGATAGTTGGGGGCATTAGTATTCAATTGTCAGAGGTGAAATTCTTGGATTTATTGAAGACTAACTACTGCGAAAGCATTTGCCAAGGATGTTTTCATTAATCAA	Eukaryota	Mucoromycota	Glomeromycetes	NA	NA	NA	0	0	0	0	0	0	0	0	0	179	0	0	0	0	0	0	0	50	0	0	0	0	0	0	0	0	0	0	0	0	0	0	0	0	0	0	0	0	0	0	0	0
>asv131	CGGTAATTCCAGCTCCAATAGCGTATATTAAAGTTGTTGCAGTTAAAAAGCTCGTAGTTGAATTTCGGGGTTAGTAGGTTGGTCATGCCTCTGGTATGTACTGGTCTCACTGATTCCTCCTTCCTGATGAACCTTAATGCCATTAATTTGGTGTTTTGGGGAATTTGGACTGTTACTTTGAAAAAATTAGAGTGTTTAAAGCAAGCTAACGCTTGAATACATTAGCATGGAATAATGAAATAGGACGTTCGATCCTATTTTGTTGGTTTCTAGGATTGACGTAATGATTAATAGGGATAGTTGGGGGCATTAGTATTCAATTGTCAGAGGTGAAATTCTTGGATTTATTTAAGACTAACTACTGCGAAAGCATTTGCCAAGGATGTTTTCATTAATCAA	Eukaryota	Mucoromycota	Glomeromycetes	Glomerales	NA	NA	0	40	0	0	0	19	0	0	0	0	0	0	0	0	0	0	0	0	0	0	0	0	0	0	0	0	0	0	0	0	0	0	0	0	0	34	0	0	0	68	0	0
>asv132	CGGTAATTCCAGCTCCAATAGCGTATATTAAAGTTGTTGCAGTTAAAAAGCTCGTAGTTGAATTTCGAGACCGGTTTATTGGTCGTGCTTTTGTACGTACTGGTATAATCGGTTTCTCTCTTCTGACGAACTATAATGCCATTAATTTGGTGTTATGGGAAATCAGGACTGTTACTTTGAAAAAATTAGAGTGTTTAAAGCAGGCTCACGCTTGAATACATTAGCATGGAATAACGGAATAGGACGTTTGATTCTATTTTGTTGGTTTCTAGGATTGACGTAATGATTAATAGGGATAGTTGGGGGCATTAGTATTCAATTGTCAGAGGTGAAATTCTTGGATTTATTGAAGACTAACTACTGCGAAAGCATTTGCCAAGGATGTTTTCATTAATCAA	Eukaryota	Mucoromycota	Glomeromycetes	Glomerales	NA	NA	0	0	0	0	0	0	0	0	0	0	0	0	0	0	0	0	0	0	0	0	0	0	0	0	0	0	0	0	126	0	101	0	0	0	0	0	0	0	0	0	0	0
>asvNA	CGGTAATTCCAGCTCCAATAGCGTATATTAAAGTTGTTGCAGTTAAAAAGCTCGTAGTTGAATTTTAGGCTTGGTTGGACGGTCTGCCTTAGGGTTTGTACTGTCCTGGCTGGGTCTTACCTTCTGGTAAACTGTCGTGTCGTTTATTCGGCGCGGCAGGGAACCAGGACTTTTACTTTGAAAAAATTAGAGTGTTTAAAGCAGGCTTCTCGCTTGAATACATTAGCATGGAATAATAGAATAGGACTTTTGGTTCTATTTTGTTGGTTTCTAGGACCGAAGTAATGATTAATAGGGATAGTTGGGGGCATTAGTATTTAATTGTCAGAGGTGAAATTCTTGGATTTATGAAAGACTAACTTCTGCGAAAGCATTTGCCAAGGATGTTTTCATTAATCAA	Eukaryota	Mucoromycota	Incertae_Sedis	Mortierellales	Mortierellaceae	Mortierella	0	0	0	0	0	0	0	0	0	0	89	0	0	0	0	0	0	0	0	0	0	33	0	0	0	0	0	0	0	0	0	0	0	0	0	0	0	0	0	0	0	0
>asv133	CGGTAATTCCAGCTCCAATAGCGTATATTAAAGTTGCTGCAGTTAAAAAGCTCGTAGTTGAATTTCGGGACCAATATGTCGGTCGTGCTTCGGTACGTACTGTCATAATTGGTTTCTCCCTTCTGAAGAACCTTGATGTCATTAATTTGGTGTCTTGGGGAATCAGGACTGTTACTTTGAAAAAATTAGAGTGTTTAAAGCAGGCTCGCGCTTGAATACATTAGCATGGAATAATGAAATAGGACGTTTGATTCTATTTTGTTGGTTTCTAGGATCGACGTAATGATTAATAGGGATAGTTGGGGGCATTAGTATTCAATTGTCAGAGGTGAAATTCTTGGATTTATTGAAGACTAACTACTGCGAAAGCATTTGCCAAGGATGTTTTCATTAATCAA	Eukaryota	Mucoromycota	Glomeromycetes	Glomerales	NA	NA	0	0	0	0	0	0	0	0	0	0	0	0	0	0	0	0	0	0	0	0	0	0	0	0	0	0	0	0	86	0	139	0	0	0	0	0	0	0	0	0	0	0
>asv263	CGGTAATTCCAGCTCCAATAGCGTATATTTAAGTTGTTGCAGTTAAAAAGCTCGTAGTTGAATTTCGGGATCAATATGTTGGTCGTACCATTGGTACGTACTGGCATTATTGATTCCTACCTTCTGAAGAACCTTGATGTCATTAATTTGGTGTCTTGGGGAATCAGGACTGTTACTTTGAAAAAATTAGAGTGTTTAAAGCAGGCTCGCGCTTGAATACATTAGCATGGAATAATGAAATAGGACGTTTGATTCTATTTTGTTGGTTTCTAGGATCGACGTAATGATTAATAGGGATAGTTGGGGGCATTAGTATTCAATTGTCAGAGGTGAAATTCTTGGATTTATTGAAGACTAACTACTGCGAAAGCATTTGCCAAGGATGTTTTCATTAATCAA	Eukaryota	Mucoromycota	Glomeromycetes	NA	NA	NA	0	0	0	0	41	0	0	0	82	0	0	0	0	0	0	0	0	45	0	0	0	0	0	0	0	0	0	0	0	0	0	0	0	46	0	0	0	0	0	0	0	0
>asvNA	CGGTAATTCCAGCTCCAATAGCGTATATTAAAGTTGTTGCAGTTAAAAAGCTCGTAGTTGAATTTTAGGCCTGGTTGGACGGTCTGCTCTAGGGTTTGTACTGTCCTGACTGGGTCTTACCTTCTGGTGAGCTGTCGTATTGTTTACTCAGTGCGGCAGGGAACCAGGACTTTTACTTTGAAAAAATTAGAGTGTTTAAAGCAGGCATTCGCTTGAATACATTAGCATGGAATAATAGAATAGGACTTTGGTTCTATTTTGTTGGTTTCTAGGACCGAAGTAATGATTAATAGGGATAGTTGGGGGCATTAGTATTTAATTGTCAGAGGTGAAATTCTCGGATTTAGGAAAGACTGACTTCAGCGAAAGCATTTGCCAAGGATGTTTTCATTAATCAA	Eukaryota	Mucoromycota	Incertae_Sedis	Mortierellales	Mortierellaceae	Mortierella	0	0	0	23	0	0	25	0	0	0	48	43	0	0	0	0	0	0	15	0	0	0	0	0	0	0	15	0	0	0	23	0	0	0	0	0	0	0	0	0	0	0
>asv264	CGGTAATTCCAGCTCCAATAGCGTATATTTAAGTTGTTGCAGTTAAAAAGCTCGTAGTTGAATTTCGGGATTAATATGTTGGTCGTGCCTTGGTACGTACTGGCATTATTGATTCCTACCTTCTGAAGAACCTCGATGTCATTAATTTGGTGTCTTGGGGAATCAGGACCGTTACTTTGAAAAAATTAGAGTGTTTAAAGCAGGCTCGCGCTTGAATACATTAGCATGGAATAATGAAATAGGACGTTTGATTCTATTTTGTTGGTTTCTAGGATCGACGTAATGATTAATAGGGATAGTTGGGGGCATTAGTATTCAATTGTCAGAGGTGAAATTCTTGGATTTATGAAAGACGAACAACTGCGAAAGCATTTGCCAAGGATGTTTTCATTAATCAA	Eukaryota	Mucoromycota	Glomeromycetes	NA	NA	NA	0	0	0	0	0	0	0	0	67	25	0	0	34	0	0	0	0	0	0	0	0	0	0	0	0	36	0	0	0	0	0	0	0	0	0	0	0	0	0	0	0	5
>asv63	CGGTAATTCCAGCTCCAATAGCGTATATTAAAGTTGTTGCAGTTAAAAAGCTCGTAGTTGAATTTCGGGGTTAGTAGGTTGGTCATGCCTCTGGTATGTACTGGTCTCACTGATTCCTCCTTCCTGATGAGCCGTAATGCCATTAATTTGGTGTTGCGGGGAATTTGGACTGTTACTTTGAAAAAATTAGAGTGTTTAAAGCAAGCTAACGCTTGAATACATTAGCATGGAATAATGAAATAGGACGTTCGATCCTATTTTGTTGGTTTCTAGGATTGACGTAATGATTAATAGGGATAGTTGGGGGCATTAGTATTCAATTGTCAGAGGTGAAATTCTTGGATTTATTGAAGACTAACTACTGCGAAAGCATTTGCCAAGGATGTTTTCATTAATCAA	Eukaryota	Mucoromycota	Glomeromycetes	Glomerales	NA	NA	615	372	1223	0	45	195	35	35	0	68	0	319	119	19	1617	0	75	113	0	0	43	75	0	1762	39	72	333	0	106	0	0	121	0	24	0	0	91	0	37	0	0	113
>asv134	CGGTAATTCCAGCTCCAATAGCGTATATTAAAGTTGTTGCAGTTAAAAAGCTCGTAGTTGAATTTCGGAATCAATATGTTGGTCGTGCCTCGGTACGTACTAGCTTATTGGTTTCTCCTTTCTGAAGAACCATGATGTCATTTATTTGGTGTCGTGGGGAATCAGGACTGTTACTTTGAAAAAATTAGAGTGTTTAAAGCAGGCTCACGCTTGAATACATTAGCATGGAATAATGAAATAGGACGTTTGATTCTATTTTGTTGGTTTCTAGGATCGACGTAATGATTAATAGGGATAGTTGGGGGCATTAGTATTCAATTGTCAGAGGTGAAATTCTTGGATTTATTGAAGACTAACTACTGCGAAAGCATTTGCCAAGGATGTTTTCATTAATCAA	Eukaryota	Mucoromycota	Glomeromycetes	Glomerales	NA	NA	0	0	0	0	0	0	0	0	0	0	0	0	0	0	0	0	42	0	0	0	0	0	0	0	114	0	0	0	20	0	0	0	0	27	0	0	0	0	0	0	0	0
>asv265	CGGTAATTCCAGCTCCAATAGCGTATATTAAAGTTGTTGCAGTTAAAAAGCTCGTAGTTGAATTTCGGGATCAGTACGCCGGTCGTGCTTCGGTATGCACTGGTGTCACTGGTTCCTCCCTTCTGAAGAACCATCATGCCATTCAGTTGGTGTGGCGGGGAATCAGGACTGTTACTTTTAAAAAATTAGAGTGTTTAAAGCAGGCTCGCGCTTGAATACATTAGCATGGAATAATGAAATAGGACGTTTGACCCTATTTTGTTGGTTTCTAGGATCGACGTAATGATTAATAGGGATAGTTGGGGGCATTAGTATTCAATTGTCAGAGGTGAAATTCTTGGATTTATTGAAGACTAACTACTGCGAAAGCATTTGCCAAGGATGTTTTCATTAATCAA	Eukaryota	Mucoromycota	Glomeromycetes	NA	NA	NA	0	0	0	0	0	0	0	0	0	0	104	0	0	0	0	0	0	0	98	0	0	0	0	0	0	0	0	0	0	0	0	0	0	0	0	0	0	0	0	0	0	0
>asv266	CGGTAATTCCAGCTCCAATAGCGTATATTAAAGTTGTTGCAGTTAAAAAGCTCGTAGTTGAATTTCGGGATCAGTACGCCGGTCGTGCTTCGGTATGCACTGGTGTCACTGGTTCCTCCCTTCTGAAGAACCATCATGCCATTCAGTTGGTGTGGCGGGGAATCAGGACTGTTACTTTGAAAAAATTAGAGTGTTTAAAGCAGGCTCGCGCTTGAATACATTAGCATGGAATAATGAAATAGGACGTTTGACCCTATTTTGTTGGTTTCTAGGATCGACGTAATGATTAATAGGGATAGTTGGGGGCATTAGTATTCAATTGTCAGAGGTGAAATTCTTGGATTTATTGAAGACTAACTACTGCGAAAGCATTTGCCAAGGATGTTTTCATTAATCAA	Eukaryota	Mucoromycota	Glomeromycetes	NA	NA	NA	0	0	0	0	0	0	0	0	0	0	0	0	0	0	0	193	0	0	0	0	0	0	0	0	0	0	0	0	0	0	0	0	0	0	0	0	0	0	0	0	0	0
>asv267	CGGTAATTCCAGCTCCAATAGCGTATATTAAAGTTGTTGCAGTTAAAAAGCTCGTAGTTGAATTTTGGGATCAATATGTTGGTCGTACCATTGGTACGTACTGGCATTATTGATTCCTACCTTCTGAAGAACCTTGATGTCATTAATTTGATGTCTTGGGGAATCAGGACTGTTACTTTGAAAAAATTAGAGTGTTTAAAGCAGGCTCGCGCTTGAATACATTAGCATGGAATAATGAAATAGGACGTTTGATTCTATTTTGTTGGTTTCTAGGATCGACGTAATGATTAATAGGGATAGTTGGGGGCATTAGTATTCAATTGTCAGAGGTGAAATTCTTGGATTTATTGAAGACTAACTACTGCGAAAGCATTTGCCAAGGATGTTTTCATTAATCAA	Eukaryota	Mucoromycota	Glomeromycetes	NA	NA	NA	0	0	0	0	0	0	0	0	0	0	0	0	0	0	0	0	0	0	0	179	0	0	0	0	0	0	0	0	0	0	0	0	0	0	0	0	0	0	0	0	0	0
>asv268	CGGTAATTCCAGCTCCAATAGCGTATATTAAAGTTGTTGCAGTTAAAAAGCTCGTAGTTGAATTTCGGGATCAATATGTTGGTCGTGCCTTGGTACGTACTGGCATTATCGATTCCTACCTTCTGAAGAACCTTGATGTCATTAATTTGGTGTCTTGGGGAATCAGGACTGTTACTTTGAAAAAATTAGAGTGTTTAAAGCAGGCTCGCGCTTGAATACATTAGCATGGAATAATGAAATAGGACGTTTGATTCTATTTTGTTGGTTTCTAGGATCGACGTAATGATTAATAGGGATAGTTGGGGGCATTAGTATTCAATTGTCAGAGGTGAAATTCTTGGATTTATTGAAGACTGACTACTGCGAAAGCATTTGCCAAGGATGTTTTCATTAATCAA	Eukaryota	Mucoromycota	Glomeromycetes	NA	NA	NA	0	0	0	0	0	0	0	0	0	178	0	0	0	0	0	0	0	0	0	0	0	0	0	0	0	0	0	0	0	0	0	0	0	0	0	0	0	0	0	0	0	0
>asv135	CGGTAATTCCAGCTCCAATAGCGTATATTAAAGTTGTTGCAGTTAAAAAGCTCGTAGTTGAATTTCGGGATCAATTAATTGGTCGTGCCTATGGTACGTACTGATTTTATTGGTTTCTCCCTTCTGACGAACCATGATGTCATTAATTTGGTGTCGTGGAGAATCAGGACTGTTACTTTGAAAAAATTAGAGTGTTTAAAGCAAGCTAACGCTTGAATACATTAGCATGGAATAATGAAATAGGACGTTTGATCCTATTTTGTTGGTTTCTAGGATCGACGTAATGATTAATAGGGATAGTTGGGGGCATTAGTATTCAATTGTCAGAGGTGAAATTCTTGGATTTATTGAAGATTAACTACTGCGAAAGCATTTGCCAAGGATGTTTTCATTAATCAA	Eukaryota	Mucoromycota	Glomeromycetes	Glomerales	NA	NA	0	0	0	0	0	0	0	0	0	0	0	0	0	0	0	0	0	0	0	0	0	0	0	0	0	0	0	0	0	0	0	0	18	0	0	0	157	0	0	0	0	0
>asv269	CGGTAATTCCAGCTCCAATAGCGTATATTAAAGTTGTTGCAGTTAAAAAGCTCGTAGTTGAACTTCGGGGTCTACCCATTGGTCAGGCTTAATTGTCTGCACTGGTGAGATGGATCTCTACCTTCTGAGGAACTTTCATGCCATTTATTTAGTGTGATTGGAAATCAGGACTGTTACTTTGAAAAAATTAGAGTGTTTAAAGCAGACTATCGTCTGAATACATTAGCATGGAATAATGAAATAGGACGGACTGATTCTATTTCGTTGGTTTCTAGGATCACCGTAATGATTAATAGGGATAGTTGGGGGCATTAGTATTCAATTGTCAGAGGTGAAATTCTTGGATTTATTGAAGACTAACTACTGCGAAAGCATTTGCCAAGGATGTTTTCATTAATC…	Eukaryota	Mucoromycota	Glomeromycetes	NA	NA	NA	0	0	0	0	0	0	0	0	0	0	0	0	0	0	0	0	0	0	0	0	0	0	0	0	0	0	0	0	0	0	0	0	0	0	0	0	0	0	0	0	0	0
>asv136	CGGTAATTCCAGCTCCAATAGCGTATATTAAAGTTGTTGCAGTTAAAAAGCTCGTAGTTGAATTTCGGGATCAATTTATCGGTCGTACCAATGGTATGAACTGGTACAGTTGGTTTCTCCCTTCTGATAAAGCGTGATGCCATTAACTTGGTGTCGCCGGGGAATCAGGACTGTTACTTTGAAAAAATTAGAGTGTTTAAAGCAGGCTTAGGCTTGAATACATTAGCATGGAATAATGAAATAGGACGTTTGATCCTATTTTGTTGGTTTCTAGGATCGACGTAATGATTAATAGGGATAGTTGGGGGCATTAGTATTCAATTGTCAGAGGTGAAATTCTTGGATTTATTGAAGACTAACTACTGCGAAAGCATTTGCCAAGGATGTTTTCATTAATCAA	Eukaryota	Mucoromycota	Glomeromycetes	Glomerales	NA	NA	0	0	0	0	0	0	0	0	0	0	0	0	0	0	0	0	0	0	0	0	0	0	0	0	0	0	0	0	0	0	0	168	0	0	0	0	0	0	0	0	0	0
>asv137	CGGTAATTCCAGCTCCAATAGCGTATATTAAAGTTGCTGCAGTTAAAAAGCTCGTAGTTGAATTTCGGGACTAATATGTCGGTCGTGCTTCGGTACGTACTGGTTTATTGGTTTCTCCTTTCTGAAGAACCATGATGTCATTTATTTGGTGTCGTGGGGAATCAGGACTGTTACTTTGAAAAAATTAGAGTGTTTAAAGCAGGCTCACGCTTGAATACATTAGCATGGAATAATGAAATAGGACGTTTGATTCTATTTTGTTGGTTTCTAGGATCGACGTAATGATTAATAGGGATAGTTGGGGGCATTAGTATTCAATTGTCAGAGGTGAAATTCTTGGATTTATTGAAGACTAACTACTGCGAAAGCATTTGCCAAGGATGTTTTCATTAATCAA	Eukaryota	Mucoromycota	Glomeromycetes	Glomerales	NA	NA	0	0	0	0	0	0	0	0	0	0	0	0	0	0	0	0	166	0	0	0	0	0	0	0	0	0	0	0	0	0	0	0	0	0	0	0	0	0	0	0	0	0
>asv138	CGGTAATTCCAGCTCCAATAGCGTATATTAAAGTTGCTGCAGTTAAAAAGCTCGTAGTTGAATTTCGGGACCAATATGTCGGTCGTGCTTCGGTACGTACTGATATAATTGGTTTCTCCCTTCTGAAGAACCTTGATGTCATTAATTTGGTGTCTTGGGGAATCAGGACTGTTACTTTGAAAAAATTAGAGTGTTTAAAGCAGGCTCGCGCTTGAATACATTAGCATGGAATAATGAAATAGGACGTTTGATTCTATTTTGTTGGTTTCTAGGATCGACGTAATGATTAATAGGGATAGTTGGGGGCATTAGTATTCAATTGTCAGAGGTGAAATTCTTGGATTTATTGAAGACTAACTACTGCGAAAGCATTTGCCAAGGATGTTTTCATTAATCAA	Eukaryota	Mucoromycota	Glomeromycetes	Glomerales	NA	NA	0	0	0	0	0	0	0	0	0	0	0	0	0	0	0	0	0	0	0	0	0	0	0	0	0	0	0	0	82	0	83	0	0	0	0	0	0	0	0	0	0	0
>asv40	CGGTAATTCCAGCTCCAATAGCGTATATTAAAGTTGTTGCAGTTAAAAAGCTCGTAGTTGAATTTCGGGATCAATATTTCGGTCATGCCGTTGGTATGCACTGTTATCATTGATTTCTCACCTTCTAAAGAACCGTAATGCCATTAATTTGGTGTTACGGGGAATTAGGACTGTTACCTTGAAAAAATTAGAGTGTTTAAAGCAGGCTCACGCTTGAATACATTAGCATGGAATAATGAAATAGGACATCCGATTCTATTTTGTTGGTTTCTAGGATCGATGTAATGATTAATAGGGATAGTTGGGGGCATTAGTATTCAATTGTCAGAGGTGAAATTCTCGGATTTAGGAAAGACTGACTTCAGCGAAAGCATTTGCCAAGGATGTTTTCATTAATCAA	Eukaryota	Mucoromycota	Glomeromycetes	Glomerales	Glomeraceae	Septoglomus	0	0	28	0	0	0	0	0	0	0	0	0	0	0	0	0	0	0	0	0	0	0	136	0	0	0	0	0	0	0	0	0	0	0	0	0	0	0	0	0	0	0
>asvNA	CGGTAATTCCAGCTCCAATAGCGTATATTAAAGTTGTTGCAGTTAAAAAGCTCGTAGTTGAATTTTAGGCCTGGTTGGACGGTCTGCTCTAGGGTTTGTACTGTCCTGACTGGGTCTTACCTTCTGGTGAGCTGTCGTATTGTTTACTCAGTGCGGCAGGGAACCAGGACTTTTACTTTGAAAAAATTAGAGTGTTTAAAGCAGGCATTCGCTTGAATACATTAGCATGGAATAATAGAATAGGACTTTGGTTCTATTTTGTTGGTTTCTAGGACCGAAGTAATGATTAATAGGGATAGTTGGGGGCATTAGTATTTAATTGTCAGAGGTGAAATTCTTGGATTTATTAAAGACTAACTTCTGCGAAAGCATTTGCCAAGGATGTTTTCATTAATCAA	Eukaryota	Mucoromycota	Incertae_Sedis	Mortierellales	Mortierellaceae	Mortierella	31	0	149	452	0	17	282	29	0	0	2733	442	44	0	184	57	0	0	219	0	0	141	184	276	0	0	117	32	0	35	105	47	0	0	179	0	18	0	256	75	0	0
>asv64	CGGTAATTCCAGCTCCAATAGCGTATATTAAAGTTGTTGCAGTTAAAAAGCTCGTAGTTGAATTTCGGGGTTAGCAGGTCGGTCGTGCCATCGGTATGAACTGGTCTCGCTGATCCCTCCCTCTTGACGAACTGTGATGCCATTAATTTGGTGTCGCAGGGAATCAGGACTGTTACTTTGAAAAAATTAGAGTGTTTAAAGCAGGCTCGCGCTTGAATACATTAGCATGGAATAATGAAATAGGACGTTTGATTCTATTTTGTTGGTTTCTAGGATCGACGTAATGATTAATAGGGATAGTTGGGGGCATTAGTATTCAATTGTCAGAGGTGAAATTCTTGGATTTATTGAAGACTAACTACTGCGAAAGCATTTGCCAAGGATGTTTTCATTAATCAA	Eukaryota	Mucoromycota	Glomeromycetes	Glomerales	NA	NA	104	426	0	251	0	0	122	85	0	77	0	0	74	0	757	416	230	0	194	1580	0	0	0	0	62	0	151	128	0	313	147	430	0	114	0	650	100	55	0	675	0	0
>asv330	CGGTAATTCCAGCTCCAATAGCGTATATTAAAGTTGTTGCAGTTAAAAAGCTCGTAGTTGAACTTCAGGCCTGTCCAGATGGTCCGCCTTAATTGGTGTGTACTGTCCTTGGGTGGGTCCTACCTTCTGGCGAAGCGGCATGGCCTTAGTTGGTTGTGTTGGGGAACCAGGACTTTTACTGTGAAAAAATTAGAGTGTTCAAAGCAGGCATATATGCTCGAATACATTAGCATGGAATAATGGAATAGGACGATGGTTCTATTTTGTTGGTTCTAGGACCGTTGTAATGATTAATAGGGATAGTTGGGGGCATTAGTATTCAATTGTCAGAGGTGAAATTCTTGGATTTATTGAAGACTAACTACTGCGAAAGCATTTGCCAAGGATGTTTTCATTAAT…	Eukaryota	Mucoromycota	Glomeromycetes	Paraglomerales	Paraglomeraceae	Paraglomus	0	0	0	0	0	0	0	0	0	0	0	0	0	0	0	0	0	0	0	0	0	0	0	0	0	0	0	0	0	0	0	0	0	0	0	0	0	0	0	0	0	0
>asv270	CGGTAATTCCAGCTCCAATAGCGTATATTAAAGTTGTTGCAGTTAAAAAGCTCGTAGTTGAACTTCGGGGTTTACTCATTGGTCAGGCTTAATTGTCTGTACTGGTGAGATGAATCTCTACCTTCTGAGGAACTTTCATGCCATTTATTTGGTGTGGTTGGAAATCAGGACTGTTACTTTGAAAAAATTAGAGTGTTTAAAGCAGGCTAACGTCTGAATACATTAGCATGGAATAATGAAATAGGACGGATTGATTCTATTTCGTTGGTTTCTAGGGTCACCGTAATGATTAATAGGGATAGTTGGGGGCATTAGTATTCAATTGTCAGAGGTGAAATTCTCGGATTTAGGAAAGACTGACTTCAGCGAAAGCATTTGCCAAGGATGTTTTCATTAATC…	Eukaryota	Mucoromycota	Glomeromycetes	NA	NA	NA	0	0	20	0	0	0	0	0	0	0	0	0	0	0	0	0	0	0	0	0	0	0	33	0	0	0	23	47	0	0	0	11	0	0	0	13	0	0	0	0	0	0
>asv139	CGGTAATTCCAGCTCCAATAGCGTATATTAAAGTTGTTGCAGTTAAAAAGCTCGTAGTTGAATTTCGGGGTTAGTAGGTTGGTCATGCCTCTGGTATGTACTGGTCTCACTGATTCCTCCTTCCTGATGAACCTTAATGCCATTAATTTGGTGTTTTGGGAAATTTGGACTGTTACTTTGAAAAAATTAGAGTGTTTAAAGCAAGCTAACGCTTGAATACATTAGCATGGAATAATGAAATAGGACGTTCGATCCTATTTTGTTGGTTTCTAGGATTGACGTAATGATTAATAGGGATAGTTGGGGGCATTAGTATTCAATTGTCAGAGGTGAAATTCTTGGATTTATTGAAGACTAACTACTGCGAAAGCATTTGCCAAGGATGTTTTCATTAATCAA	Eukaryota	Mucoromycota	Glomeromycetes	Glomerales	NA	NA	0	0	0	0	0	0	0	0	0	0	0	0	0	0	0	0	0	0	0	0	0	0	0	0	0	0	0	0	0	0	0	0	0	0	0	0	0	0	0	0	0	147
>asv271	CGGTAATTCCAGCTCCAATAGCGTATATTAAAGTTGTTGCAGTTAAAAAGCTCGTAGTTGAACTTCGGGGTTTACTCATTGGTCAGGCTTAATTGTCTGTACTGGTGAGATGAATCTCTACCTTCTGAGGAACTTTCATGCCATTTATTTGGTGTGGTTGGAAATCAGGACTGTTACTTTGAAAAAATTAGAGTGTTTAAAGCAGACTAACGTCTGAATACATTAGCATGGAATAATGAAATAGGACGGATTGATTCTATTTCGTTGGTTTCTAGGGTCACCGTAATGATTAATAGGGATAGTTGGGGGCATTAGTATTCAATTGTCAGAGGTGAAATTCTTGGATTTATTGAAGACTAACTACTGCGAAAGCATTTGCCAAGGATGTTTTCATTAATC…	Eukaryota	Mucoromycota	Glomeromycetes	NA	NA	NA	0	0	0	0	0	0	0	0	0	0	0	0	0	0	0	145	0	0	0	0	0	0	0	0	0	0	0	0	0	0	0	0	0	0	0	0	0	0	0	0	0	0
>asv41	CGGTAATTCCAGCTCCAATAGCGTATGCTAAAGTTGTTGCAGTTAAAAAGCTCGTAGTTGAATTTCGGGATCAATATTTCGGTCATGCCGTTGGTATGCACTGTTATCATTGATTTCTCACCTTCTAAAGAACCGTAATGCCATTAATTTGGTGTTACGGGGAATTAGGACTGTTACCTTGAAAAAATTAGAGTGTTTAAAGCAGGCTCACGCTTGAATACATTAGCATGGAATAATGAAATAGGACATCCGATTCTATTTTGTTGGTTTCTAGGATCGATGTAATGATTAATAGGGATAGTTGGGGGCATTAGTATTCAATTGTCAGAGGTGAAATTCTTGGATTTATTGAAGACTAACTACTGCGAAAGCATTTGCCAAGGATGTTTTCATTAATCAA	Eukaryota	Mucoromycota	Glomeromycetes	Glomerales	Glomeraceae	Septoglomus	0	0	0	0	0	0	0	0	0	0	0	0	0	0	0	0	0	0	0	0	0	0	145	0	0	0	0	0	0	0	0	0	0	0	0	0	0	0	0	0	0	0
>asv272	CGGTAATTCCAGCTCCAATAGCGTATATTAAAGTTGTTGCAGTTAAAAAGCTCGTAGTTGAATTTCGGGATCAATGTGTTGGTCGTGCCTTGGTACGTACTGGCATTATCGATTCCTACCTTCTGAAGAACCTCGATGTCATTAATTTGGTGTCTTGGGGAATCAGGACTGTTACTTTGAAAAAATTAGAGTGTTTAAAGCAGGCTCGCGCTTGAATACATTAGCATGGAATAATGAAATAGGACGTTTGATTCTATTTTGTTGGTTTCTAGGATCGACGTAATGATTAATAGGGATAGTTGGGGGCATTAGTATTCAATTGTCAGAGGTGAAATTCTTGGATTTATTGAAGACTGACTACTGCGAAAGCATTTGCCAAGGATGTTTTCATTAATCAA	Eukaryota	Mucoromycota	Glomeromycetes	NA	NA	NA	0	0	0	0	0	0	0	0	0	143	0	0	0	0	0	0	0	0	0	0	0	0	0	0	0	0	0	0	0	0	0	0	0	0	0	0	0	0	0	0	0	0
>asv140	CGGTAATTCCAGCTCCAATAGCGTATATTAAAGTTGTTGCAGTTAAAAAGCTCGTAGTTGAATTTCGAGACCGGTTTACTGGTCGTGCTTTTGTACGTACTGGTATTATTGGTTTCTCCTTTCTGACGAATCATAATGCCATTAATTTGGTGTTTTGGGGAATTAGGACTGTTACTTTGAAAAAATTAGAGTGTTTAAAGCAGGCTCACGCTTGAATACATTAGCATGGAATAACGAAATAGGACGTTTGATTTTATTTTGTTGGTTTCTAGGATCGACGTAATGATTAATAGGGATAGTTGGGGGCATTAGTATTCAATTGTCAGAGGTGAAATTCTTGGATTTATTGAAGACTAACTACTGCGAAAGCATTTGCCAAGGATGTTTTCATTAATCAA	Eukaryota	Mucoromycota	Glomeromycetes	Glomerales	NA	NA	0	0	0	0	0	0	0	0	0	0	0	0	0	0	0	0	0	0	0	0	0	0	0	0	0	0	0	0	104	0	38	0	0	0	0	0	0	0	0	0	0	0
>asv141	CGGTAATTCCAGCTCCAATAGCGTATATTAAAGTTGTTGCAGTTAAAAAGCTCGTAGTTGAATTTCGGGGTTAGCAGGTCGGTCGTGCCATCGGTATGAACTGGTCTCGCTGATCCCTCCCTCTTGACGAACTGTGATGCCATTAATTTGGTGTCGCAGGGAATCAGGACTGTTACTTTGAAAAAATTAGAGTGTTTAAAGCAGGCTCACGCTTGAATACATTAGCATGGAATAATGAAATAGGACGTTTGATCCTATTTTGTTGGTTTCTAGGATTGACGTAATGATTAATAGGGACGGTCGGGGGCATTAGTATTTAATTGTCAGAGGTGAAATTCTCGGATTTAGGAAAGACTGACTTCAGCGAAAGCATTTGCCAAGGATGTTTTCATTAATCAA	Eukaryota	Mucoromycota	Glomeromycetes	Glomerales	NA	NA	0	0	0	0	0	0	0	0	0	0	0	0	0	0	90	0	0	0	0	0	0	0	14	30	0	0	0	0	0	0	0	5	0	0	0	0	0	0	0	0	0	0
>asv42	CGGTAATTCCAGCTCCAATAGCGTATATTAAAGTTGTTGCAGTTAAAAAGCTTGTAGTTGAATTTCAGGATCAATATTTTAGTCATACCGTTAGTATGCACTGTTATCATTGATTTCTCACCTTCTAAAGAACCGTAATGCCATTAATTTGGTATTACAGGGAATTAGGACTATTATCTTGAAAAAAATTAGAGTGTTTAAAGCAGGCTCACGCTTGAATACATTAGCATGAAATAATGAAATAAGACATCCGATTCTATTTTGTTAGTTTCTAGGATCGATGTAATGATTAATAGGAATAGTTAGGGGCATTAGTATTCAATTATCAGAGGTGAAATTCTTGGATTTATTGAAGACTAACTACTGCGAAAGTATTTGCCAAGGATGTTTTCATTAATC…	Eukaryota	Mucoromycota	Glomeromycetes	Glomerales	Glomeraceae	Septoglomus	0	0	64	0	0	0	0	0	0	0	0	0	0	0	0	0	0	0	0	0	0	0	74	0	0	0	0	0	0	0	0	0	0	0	0	0	0	0	0	0	0	0
>asv273	CGGTAATTCCAGCTCCAATAGCGTATATTAAAGTTGTTGCAGTTAAAAAGCTCGTAGTTGAATTTCGGGATTAATATGTTGGTCGTGCCTTGGTACGTACTGGCATTATTGATTCCTACCTTCTGAAGAACCTCGATGTCATTAATTTGGTGTCTTGGGGAATCAGGACCGTTACTTTGAAAAAATTAGAGTGTTTAAAGCAGGCTCGCGCTTGAATACATTAGCATGGGATAATGAAATAGGACGTTTGATTCTATTTTGTTGGTTTCTAGGATCGACGTAATGATTAATAGGGATAGTTGGGGGCATTAGTATTCAATTGTCAGAGGTGAAATTCTTGGATTTATTGAAGACTGACTACTGCGAAAGCATTTGCCAAGGATGTTTTCATTAATCAA	Eukaryota	Mucoromycota	Glomeromycetes	NA	NA	NA	65	0	0	0	0	0	35	0	0	0	0	0	36	0	0	0	0	0	0	0	0	0	0	0	0	0	0	0	0	0	0	0	0	0	0	0	0	0	0	0	0	0
>asv142	CGGTAATTCCAGCTCCAATAGCGTATATTAAAGTTGTTGCAGTTAAAAAGCTCGTAGTTGAATTTCGGGATTAGCAGGTCGGTCGTGCCACTGGTACGTACTGGTCTTGCTGATTCCTCCCTCTTGACGAGCCGTAATGCCATTAATTTGGTGTTGCGGGGAATCAGGACTGTTACTTTGAAAAAATTAGAGTGTTTAAAGCAGGCATGCGCTTGAATACATTAGCATGGAATAATGAAATAGGACGTTCGATCTTATTTTGTTGGTTTCTAGGATTGACGTAATGATTAATAGGGATAGTTGGGGGCATTAGTATTCAATTGTCAGAGGTGAAATTCTTGGATTTATTGAAGACTAACTACTGCGAAAGCATTTGCCAAGGATGTTTTCATTAATCAA	Eukaryota	Mucoromycota	Glomeromycetes	Glomerales	NA	NA	0	0	0	0	0	0	0	0	0	0	0	0	0	0	0	0	135	0	0	0	0	0	0	0	0	0	0	0	0	0	0	0	0	0	0	0	0	0	0	0	0	0
>asv143	CGGTAATTCCAGCTCCAATAGCGTATATTAAAGTTGTTGCAGTTAAAAAGCTCGTAGTTGAATTTCGAGACCGGCTTACTGGTCGTGCTATTGTGCGTACTGGTATAATCGGTTTCTCCTTTCTGACGAACTTTAATGCCATTAATTTGGTGTTTTAGGGAATCAGGACTGTTACTTTGAAAAAATTAGAGTGTTTAAAGCAGGCTCACGCTTGAATACATTAGCATGGAATAACGGAATAGGACGTTTGATTCTATTTTGTTGGTTTCTAGGATCGACGTAATGATTAATAGGGATAGTTGGGGGCATTAGTATTCAATTGTCAGAGGTGAAATTCTTGGATTTATTGAAGACTAACTACTGCGAAAGCATTTGCCAAGGATGTTTTCATTAATCAA	Eukaryota	Mucoromycota	Glomeromycetes	Glomerales	NA	NA	0	0	0	0	0	0	0	0	0	0	0	0	0	0	0	0	0	0	0	0	0	0	0	0	0	0	0	0	132	0	0	0	0	0	0	0	0	0	0	0	0	0
>asv43	CGGTAATTCCAGCTCCAATAGCGTATATTAAAGTTGTTGCAGTTAAAAAGCTCGTAGTTGAATTTCGGGATCAATAGGTCGGTCATGCCGTCGGTATGTACTGGCTTTATTGGTTCTCACCTTCTAATGAACCGTAATGTCATTAATTTGATGCTACGGGGAATTAGGACTGTTACCTTGAAAAAATTAGAGTGTTTAAAGCAGGCTAACGCTTGAATACATTAGCATGGAATAATGAAATAGGACATCAGATTCTATTTTGTTGGTTTCTAGGATCGATGTAATGATTAATAGGGATAGTTGGGGGCATTAGTATTCAATTGTCAGAGGTGAAATTCTTGGATTTATTGAAGACTAACTACTGCGAAAGCATTTGCCAAGGATGTTTTCATTAATCAA	Eukaryota	Mucoromycota	Glomeromycetes	Glomerales	Glomeraceae	Septoglomus	0	0	0	0	0	0	0	0	0	0	0	0	0	0	0	0	0	0	0	0	0	0	0	0	0	0	0	0	0	0	132	0	0	0	0	0	0	0	0	0	0	0
>asv144	CGGTAATTCCAGCTCCAATAGCGTATATTAAAGTTGTTGCAGTTAAAAAGCTCGTAGTTGAATTTCGGGGTTAGCAGGTCGGTCGTGCCATCGGTATGAACTGGTCTCGCTGATCCCTCCCTCTTGACGAACTGTGATGCCATTAAGCAGGCTCACGCTTGAATACATTAGCATGGAATAATGAAATAGGACGTTTGATCCTATTTTGTTGGTTTCTAGGATTGACGTAATGATTAATAGGGATAGTTGGGGGCATTAGTATTCAATTGTCAGAGGTGAAATTCTTGGATTTATTGAAGACTAACTACTGCGAAAGCATTTGCCAAGGATGTTTTCATTAATCAA	Eukaryota	Mucoromycota	Glomeromycetes	Glomerales	NA	NA	0	0	0	0	0	27	0	0	0	0	0	0	0	0	0	0	0	0	0	0	0	0	0	0	0	0	0	0	0	0	0	0	0	0	0	0	100	0	0	0	0	0
>asv274	CGGTAATTCCAGCTCCAATAGCGTATATTAAAGTTGTTGCAGTTAAAAAGCTCGTAGTTGAATTTCGGGATCAGTTGGTCGGTCGTGCTTCGGTACGTACTGGTCAAATTGATTCCTACCTTCTGACGAACCACGATGTCATTAGTTTGGTGTCGCGGGAAATCAGGACTGTTACTTTGAAAAAATTAGAGTGTTTAAAGCAGGCTCGCGCTTGAATACATTAGCATGGAATAATGAAATAGGACGTTTGATTTTATTTTGTTGGTTTCTAGGATCGACGTAATGATTAATAGGGATAGTTGGGGGCATTAGTATTCAATTGTCAGAGGTGAAATTCTTGGATTTATTGAAGACTAACTACTGCGAAAGCATTTGCCAAGGATGTTTTCATTAATCAA	Eukaryota	Mucoromycota	Glomeromycetes	NA	NA	NA	0	0	0	0	0	0	0	0	0	0	0	0	0	0	0	0	0	0	0	70	0	0	0	0	0	0	0	0	0	0	0	0	0	0	0	0	0	0	0	0	0	0
>asv44	CGGTAATTCCAGCTCCAATAGCGTATATTAAAGTTGTTGCAGTTAAAAAGCTCGTAGTTGAATTTCGGGATCAATAGGTCGGTCATGCCGTCGGTATGTACTGGCTTTATTGGTTCTCACCTTCTAATGAACCGTAATGTCATTAATTTGATGCTACGGGGAATTAGGACTGTTACCTTGAAAAAATTAGAGTGTTTAAAGCAGGCTAACGCTTGAATACATTAGCATGGAATAATGAAATAGGACATCAGATTCTATTTTGTTGGTTTCTAGGATCGATGTAATGATTAATAGGGATAGTTGGGGGCATTAGTATTCAATTGTCAGAGGTGAAATTCTTGGATTTATTGAGGACTAACTACTGCGAAAGCATTTGCCAAGGATGTTTTCATTAATCAA	Eukaryota	Mucoromycota	Glomeromycetes	Glomerales	Glomeraceae	Septoglomus	0	0	0	0	0	0	0	0	0	0	0	0	0	0	0	0	0	0	0	0	0	0	0	0	0	0	0	0	0	0	126	0	0	0	0	0	0	0	0	0	0	0
>asvNA	CGGTAATTCCAGCTCCAATAGCGTATATTAAAGTTGTTGCAGTTAAAAAGCTCGTAGTCGGACTTTCGAGGTAGTGATCGCGATCCGGCGGGAGCTGTGTATTGCGGTCATTGCCTCTAATCTCGGATAGCTCGGTCTGCTCTTAAGTGAGTGGGTCGCGGTTACCGGGTCGTTTACTTTGAAAAAATTAGAGTGTTTAAAGCAGGCTCACGCTTGAATACATTAGCATGGAATAATGAAATAGGACGTTTGATCCTATTTTGTTGGTTTCTAGGATTGACGTAATGATTAATAGGGATAGTTGGGGGCATTAGTATTCAATTGTCAGAGGTGAAATTCTTGGATTTATTGAAGACTAACTACTGCGAAAGCATTTGCCAAGGATGTTTTCATTAATCAA	Eukaryota	Mucoromycota	Glomeromycetes	Glomerales	NA	NA	0	0	0	73	0	0	0	0	0	0	0	0	0	0	52	0	0	0	0	0	0	0	0	0	0	0	0	0	0	0	0	0	0	0	0	0	0	0	0	0	0	0
>asv146	CGGTAATTCCAGCTCCAATAGCGTATATTAAAGTTGTTGCAGTTAAAAAGCTCGTAGTTGAATTTCGGGGTTAGTAGGTTGGTCATGCCTCTGGTATGTACTGGTCTCACTGATTCCTCCTTCCTGATGAGCCGTAATGCCATTTATTTGGTGTTGCGGGGAATTTGGACTGTTACTTTGAAAAAATTAGAGTGTTTAAAGCAAGCTAACGCTTGAATACATTAGCATGGAATAATGAAATAGGACGTTCGATCCTATTTTGTTGGTTTCTAGGATTGACGTAATGATTAATAGGGATAGTTGGGGGCATTAGTATTCAATTGTCAGAGGTGAAATTCTTGGATTTATTGAAGACTAACTACTGCGAAAGCATTTGCCAAGGATGTTTTCATTAATCAA	Eukaryota	Mucoromycota	Glomeromycetes	Glomerales	NA	NA	0	0	0	0	0	0	0	0	0	0	0	0	0	0	0	0	0	0	0	0	0	0	0	0	0	0	0	0	0	0	0	0	0	0	0	0	0	0	0	0	0	125
>asv275	CGGTAATTCCAGCTCCAATAGCGTATATTAAAGTTGTTGCAGTTAAAAAGCTCGTAGTTGAATTTCGGGATCAGTTGGTCGGTCGTGCTTCGGTACGTACTGGTCAAATTGATTCCTACCTTCTGACGAACCACGATGTCATTAGTTTGGTGTCGCGGGAAATCAGGACTGTTACTTTGAAAAAATTAGAGTGTTTAAAGCAGGCTCGCGCTTGAATACATTAGCATGGAATAATGAAATAGGACGTTTGATTCTATTTTGTTGGTTTCTAGGATCGACGTAATGATTAATAGGGATAGTTGGGGGCATTAGTATTCAATTGTCAGAGGTGAAATTCTTGGATTTATTGAAGACTAACTACTGCGAAAGCATTTGCCAAGGATGTTTTCATTAATCAA	Eukaryota	Mucoromycota	Glomeromycetes	NA	NA	NA	0	0	0	0	0	0	0	0	0	0	0	0	0	0	0	0	0	0	0	57	0	0	0	0	0	0	0	0	0	0	0	0	0	0	0	0	0	0	0	0	0	0
>asv12	CGGTAATTCCAGCTCCAATAGCGTATATTAAAGTTGTTGCAGTTAAAAAGCTCGTAGTTGAATTTCGGGATTGACACATCGGTCGTGCCTTAAGGGGTATGAACTGGTGTAGTCAATTTCTCACCTTCTGGAGAACCGCGATGTCCTTAATTGGGTGCCGCGGGGAACCAGGACCTTTACTTTGAAAAAATTAGAGTGTTTAAAGCAGGCATTTTGCTTGAATACATTAGCATGGAATAATAAAATAGGACGGATGATTCTATTTTGTTGGTTTCTAGGACCACCGTAATGATTAATAGGGATAGTTGGGGGCATTAGTATTCAATTGTCAGAGGTGAAATTCTTGGATTTATTGAAGACTAACTACTGCGAAAGCATTTGCCAAGGATGTTTTCATTA…	Eukaryota	Mucoromycota	Glomeromycetes	Glomerales	Claroideoglomeraceae	Claroideoglomus	0	0	0	0	0	0	0	0	0	0	0	0	0	0	0	0	0	0	0	0	0	0	0	0	0	0	0	0	0	0	0	0	0	0	0	123	0	0	0	0	0	0
>asv147	CGGTAATTCCAGCTCCAATAGCGTATATTAAAGTTGTTGCAGTTAAAAAGCTCGTAGTTGAATTTCGGGGTTAGCAGGTCGGTCGTGCCATCGGTATGAACTGGTCTCGCTGATCCCTCCCTCTTGACGAACTGTGATGCCATTAATTTGGTGTCGCAGAGAATCAGGACTGTTACTTTGAAAAAATTAGAGTGTTTAAAGCAGGCTCACGCTTGAATACATTAGCATGGAATAATGAAATAGGACGTTTGATCCTATTTTGTTGGTTTCTAGGATTGACGTAATGATTAATAGGGATAGTTGGGGGCATTAGTATTCAATTGTCAGAGGTGAAATTCTTGGATTTATTGAAGACTAACTACTGCGAAAGCATTTGCCAAGGATGTTTTCATTAATCAA	Eukaryota	Mucoromycota	Glomeromycetes	Glomerales	NA	NA	0	0	0	0	0	0	0	0	0	0	0	0	0	0	0	0	0	0	0	0	0	0	0	0	0	0	0	0	0	121	0	0	0	0	0	0	0	0	0	0	0	0
>asv65	CGGTAATTCCAGCTCCAATAGCGTATATTAAAGTTGTTGCAGTTAAAAAGCTCGTAGTTGAATTTCGGGGTTAGCAGGTCGGTCGTGCCATCGGTATGAACTGGTCTCGCTGATCCCTCCCTCTTGACGAACTGTGATGCCATTAATTTGGTGTCGCAGGGAATCAGGACTGTTACTTTGAAAAAATTAGAGTGTTTAAAGCAGGCTCACGCTTGAATACATTAGCATGGAATAATGAAATAGGACGTTTGATTCTATTTTGTTGGTTTCTAGGATCGACGTAATGATTAATAGGGATAGTTGGGGGCATTAGTATTCAATTGTCAGAGGTGAAATTCTTGGATTTATTGAAGACTAACTACTGCGAAAGCATTTGCCAAGGATGTTTTCATTAATCAA	Eukaryota	Mucoromycota	Glomeromycetes	Glomerales	NA	NA	80	246	0	236	0	0	0	0	0	45	31	0	71	0	694	300	525	0	156	1345	0	0	82	0	65	0	145	293	0	278	101	344	0	59	0	385	99	66	0	580	0	115
>asv148	CGGTAATTCCAGCTCCAATAGCGTATATTAAAGTTGTTGCAGTTAAAAAGCTCGTAGTTGAATTTCGGGATCAATTTATCGGTCGTGCCAATGGTATGAACTGGTACAATTGGTTTCTTCCTTCTGATAAAGCGTGATGCCATTAACTTGGTGTCGCCGGGGAATCAGAACTGTTACTTTGAAAAAATTAGAGTGTTTAAAGCAGGCTTAGGCTTGAATACATTAGCATGGAATAATGAAATAGGACGTTTGATCCTATTTTGTTGGTTTCTAGGATCGACGTAATGATTAATAGGGATAGTTGGGGGCATTAGTATTCAATTGTCAGAGGTGAAATTCTTGGATTTATTGAAGACTAACTACTGCGAAAGCATTTGCCAAGGATGTTTTCATTAATCAA	Eukaryota	Mucoromycota	Glomeromycetes	Glomerales	NA	NA	0	0	0	0	0	0	27	0	0	0	0	0	0	0	0	0	0	0	0	0	0	0	0	0	0	0	0	0	0	24	0	0	0	0	0	52	0	0	0	0	0	0
>asv45	CGGTAATTCCAGCTCCAATAGCGTATATTAAAGTTGTTGCAGTTAAAAAGCTCGTAGTTGAATTTCGGGATCAATATGTCGGTCGTGCCTTCGGTACGTACTGGTATCATTGGTCTCTCCTTTCTGACGAACCATGATGTCATTAATTTGGTGTTATGGGGAGTTAGGACTGTTACTTTGAAAAAATTAGAGTGTTTAAAGCAGGCTTTAGCTTGAATACATTAGCATGGAATAATGAAATAGGACGTTCGAACCTATTTTGTTGGTTTCTAGGATCAACGTAATGATTAATAGGGATAGTTGGGGGCATTAGTATTCAATTGTCAGAGGTGAAATTCTTGGATTTATTGAAGACTAACTACTGCGAAAGCATTTGCCAAGGATGTTTTCATTAATCAA	Eukaryota	Mucoromycota	Glomeromycetes	Glomerales	Glomeraceae	Glomus	0	0	0	0	0	0	0	0	0	0	0	0	0	0	0	0	94	0	0	0	25	0	0	0	0	0	0	0	0	0	0	0	0	0	0	0	0	0	0	0	0	0
>asv13	CGGTAATTCCAGCTCCAATAGCGTATATTAAAGTTGCTGCGGTTAAAAAGCTCGTAGTTGAATTTCGGAATTGATGCATCGGTCGTGCCTTAAGGGGCATGAACTGGTGTAGCCAATTTCTCACCTTCTGGTGAATTGTTGATGTTCTTAATGGGTGTCTCAATGAACTAGAATTTTTTACTTTGAAAAAATTAGAGTGTTTAAAGCAGGCATTGATTTGCTTGAATACATTAGCATGGAATAATGAAATAGGACAGTGGTTCCGTTTTGTTGGTTTCTAGGATCACGTAATGATTAATAGGGACAGTTGGGGGCATTAGTATTCAATTGTCAGAGGTGAAATTCTTGGATTTATTGAAGACTAACTATTGCGAAAGCATTTGCCAAGGATGTTTTCAT…	Eukaryota	Mucoromycota	Glomeromycetes	Glomerales	Claroideoglomeraceae	Claroideoglomus	0	0	0	0	0	0	0	0	0	0	0	0	0	0	0	32	0	0	44	0	0	0	0	0	0	0	0	0	0	0	0	0	0	0	0	0	15	0	0	0	0	21
>asv276	CGGTAATTCCAGCTCCAATAGCGTATATTAAAGTTGTTGCAGTTAAAAAGCTCGTAGTTGAATTTCGGGATCAATGTGTTGGTCGTGCCTTGGTACGTACTGGCATTATCGATTCCTACCTTCTGAAGAACCTTGATGTCATTAATTTGGTGTCTTGGGGAATCAGGACTGTTACTTTGAAAAAATTAGAGTGTTTAAAGCAGGCTCGCGCTTGAATACATTAGCATGGAATAATGAAATAGGACGTTTGATTCTATTTTGTTGGTTTCTAGGATCGACGTAATGATTAATAGGGATAGTTGGGGGCATTAGTATTCAATTGTCAGAGGTGAAATTCTTGGATTTATTGAAGACTAACTACTGCGAAAGCATTTGCCAAGGATGTTTTCATTAATCAA	Eukaryota	Mucoromycota	Glomeromycetes	NA	NA	NA	0	0	0	0	0	0	0	0	63	0	0	0	0	0	0	0	0	53	0	0	0	0	0	0	0	0	0	0	0	0	0	0	0	0	0	0	0	0	0	0	0	0
>asv61	CGGTAATTCCAGCTCCAATAGCGTATATTAAAGTTGTTGCAGTTAAAAAGCTCGTAGTTGAATTTCGGGGTTAGCAGGTCGGTCGTGCCATCGGTATGAACTGGTCTCGCTGATCCCTCCCTCTTGACGAACTGTGATGCCATTAATTTGGTGTCGCAGGGAATCAGGACTGTTACTTTGAAAAAATTAGAGTGTTTAAAGCAGGCTCACGCTTGAATACATTAGCATGGAATAATGAAATAGGACGTTTGATCCTATTTTGTTGGTTTCTAGGATTGACGTAATGATTAATAGGGATAGTTGGGGGCATTAGTATTCAATTGTCAGAGGTGAAATTCTTGGATTTATTGAAGACTAACTACTGCGAAAGCATTTGCCAAGGATGTTTTCATTAATCAA	Eukaryota	Mucoromycota	Glomeromycetes	Glomerales	NA	NA	452	763	329	2798	0	52	1048	285	0	120	681	0	661	0	13189	2335	1176	0	2246	8438	85	58	1885	12944	114	36	581	2192	124	3483	1367	3436	98	250	84	2063	1765	1511	141	7805	46	80
>asv149	CGGTAATTCCAGCTCCAATAGCGTATATTAAAGTTGTTGCAGTTAAAAAGCTCGTAGTTGAATTTCGGGATTAGCAGGTCGGTCGTGCCACTGGTACGTACTGGTCTTGCTGATTCCTCCCTCTTGACGAGCCGTAATGCCATTAATTTGGTGTTGCGGGGAATCAGGACTGTTACTTTGAAAAAATTAGAGTGTTTAAAGCAGGCTCACGCTTGAATACATTAGCATGGAATAATGAAATAGGACGTTTGATTCTATTTTGTTGGTTTCTAGGATCGACGTAATGATTAATAGGGATAGTTGGGGGCATTAGTATTCAATTGTCAGAGGTGAAATTCTTGGATTTATTGAAGACTAACTACTGCGAAAGCATTTGCCAAGGATGTTTTCATTAATCAA	Eukaryota	Mucoromycota	Glomeromycetes	Glomerales	NA	NA	0	0	0	0	0	0	0	0	0	0	0	0	0	0	0	0	116	0	0	0	0	0	0	0	0	0	0	0	0	0	0	0	0	0	0	0	0	0	0	0	0	0
>asv150	CGGTAATTCCAGCTCCAATAGCGTATATTAAAGTTGCTGCAGTTAAAAAGCTCGTAGTTGAATTTCGGGACCAATATGTCGGTCGTGCTTTTGTACGTACTGATATAATTGGTTTCTCCCTTCTGAAGAACCTTGATGTCATTAATTTGGTGTCTTGGGGAATCAGGACTGTTACTTTGAAAAAATTAGAGTGTTTAAAGCAGGCTCGCGCTTGAATACATTAGCATGGAATAATGAAATAGGACGTTTGATTCTATTTTGTTGGTTTCTAGGATCGACGTAATGATTAATAGGGATAGTTGGGGGCATTAGTATTCAATTGTCAGAGGTGAAATTCTTGGATTTATTGAAGACTAACTACTGCGAAAGCATTTGCCAAGGATGTTTTCATTAATCAA	Eukaryota	Mucoromycota	Glomeromycetes	Glomerales	NA	NA	0	0	0	0	0	0	0	0	0	0	0	0	0	0	0	0	0	0	0	0	0	0	0	0	0	0	0	0	0	0	116	0	0	0	0	0	0	0	0	0	0	0
>asv151	CGGTAATTCCAGCTCCAATAGCGTATATTAAAGTTGTTGCAGTTAAAAAGCTCGTAGTTGAATTTCGGGGTTAGCAGGTCGGTCGTGCCATTGGTATGAACTGGTCTCGCTGATCCCTCCCTCTTGAAGAACTGTGATGCCATTAATTTGGTGTCGCAGGGAATCAGGACTGTTACTTTGAAAAAATTAGAGTGTTTAAAGCAGGCTTACGCTTGAATACATTAGCATGGAATAATGAAATAGGACGTTTGATCCTATTTTGTTGGTTTCTAGGATTGACGTAATGATTAATAGGGATAGTTGGGGGCATTAGTATTCAATTGTCAGAGGTGAAATTCTTGGATTTATTGAAGACTAACTACTGCGAAAGCATTTGCCAAGGATGTTTTCATTAATCAA	Eukaryota	Mucoromycota	Glomeromycetes	Glomerales	NA	NA	0	0	0	0	0	0	0	0	0	0	0	0	0	0	0	0	0	0	0	0	0	0	0	0	0	0	0	0	0	0	0	0	0	0	0	0	0	0	0	114	0	0
>asv216	CGGTAATTCCAGCTCCAATAGCGTATATTAAAGTTGTTGCAGTTAAAAAGCTCGTAGTTGAATTTCGGGATCAGTACGCCGGTCGTGCCTTCGGTATGCACTGGTGTCACTGGTTTCTCCCTTCTGAAGAACCATCATGCCATTCAGTTGGTGTGGCGGGGAATCAGGACTGTTACTTTGAAAAAATTAGAGTGTTTAAAGCAGGCTCGCGCTTGAATACATTAGCATGGAATAATGAAATAGGACGTTTGACCCTATTTTGTTGGTTTCTAGGATCGACGTAATGATTAATAGGGATAGTTGGGGGCATTAGTATTCAATTGTCAGAGGTGAAATTCTTGGATTTATTGAAGACTAACTACTGCGAAAGCATTTGCCAAGGATGTTTTCATTAATCAA	Eukaryota	Mucoromycota	Glomeromycetes	NA	NA	NA	0	0	0	0	0	0	0	60	0	0	308	1255	0	0	0	1790	116	0	68	0	0	0	82	0	0	0	0	0	44	0	2595	0	0	0	0	0	0	0	0	0	0	122
>asv217	CGGTAATTCCAGCTCCAATAGCGTATATTAAAGTTGTTGCAGTTAAAAAGCTCGTAGTTGAATTTCGGGATCAATATGTTGGTCGTGCCTTGGTACGTACTGGCATTATCGATTCCTACCTTCTGAAGAACCTCGATGTCATTAGTTTGGTGTCTTGGGGAATCAGGACTGTTACTTTGAAAAAATTAGAGTGTTTAAAGCAGGCTCGCGCTTGAATACATTAGCATGGAATAATGAAATAGGACGTTTGATTCTATTTTGTTGGTTTCTAGGATCGACGTAATGATTAATAGGGATAGTTGGGGGCATTAGTATTCAATTGTCAGAGGTGAAATTCTTGGATTTATTGAAGACTAACTACTGCGAAAGCATTTGCCAAGGATGTTTTCATTAATCAA	Eukaryota	Mucoromycota	Glomeromycetes	NA	NA	NA	45	440	215	294	0	0	0	136	0	0	185	0	58	0	445	723	196	0	477	1102	0	0	80	0	240	0	804	247	37	76	0	211	45	89	0	0	45	0	0	66	0	78
>asvNA	CGGTAATTCCAGCTCCAATAGCGTATATTAAAGTTGTTGCAGTTAAAAAGCTCGTAGTTGAATTTCGGGATTGGCGCATCGGTCGTGCCTCACGGGGTATGAACTGGTGCAGTCAATTTCTCACCTTCTGGAGAACCGCGATGTCCTTAATTGGATGCCGCGGGGAACCAGGACCTTTACTTTGAAAAAATTAGAGTGTTTAAAGCAGGCATTTTGCTTGAATACATTAGCATGGAATAATAAAATAGGACGGCATGATTCTATTTTGTTGGTTTCTAGGATCACCGTAATGATTAATAGGGATAGTTGGGGGCATTAGTATTCAATTGTCAGAGGTGAAATTCTTGGATTTATTGAAGACTAACTACTGCGAAAGCATTTGCCAAGGATGTTTTCATT…	Eukaryota	Mucoromycota	Glomeromycetes	Glomerales	Claroideoglomeraceae	Claroideoglomus	0	0	0	0	0	0	109	0	0	0	0	0	0	0	0	0	0	0	0	0	0	0	0	0	0	0	0	0	0	0	0	0	0	0	0	0	0	0	0	0	0	0
>asv277	CGGTAATTCCAGCTCCAATAGCGTATATTAAAGTTGTTGCAGTTAAAAAGCTCGTAGTTGAATTTCGGGATCAATATGTTGGTCGTGCCTTGGTACGTACTGGCATCATCGATTCCTACCTTCTGAAGAACCTCGATGTCATTAATTTGGTGTCTTGGGGAATCAGGACTGTTACTTTGAAAAAATTAGAGTGTTTAAAGCAGGCTCGCGCTTGAATACATTAGCATGGAATAATGAAATAGGACGTTTGATTCTATTTTGTTGGTTTCTAGGATCGACGTAATGATTAATAGGGATAGTTGGGGGCATTAGTATTCAATTGTCAGAGGTGAAATTCTTGGATTTATTGAAGACTAACTACTGCGAAAGCATTTGCCAAGGATGTTTTCATTAATCAA	Eukaryota	Mucoromycota	Glomeromycetes	NA	NA	NA	0	0	71	0	0	0	0	0	0	0	34	0	0	0	0	0	0	0	0	0	0	0	0	0	0	0	0	0	0	0	0	0	0	0	0	0	0	0	0	0	0	0
>asv152	CGGTAATTCCAGCTCCAATAGCGTATATTAAAGTTGTTGCAGTTAAAAAGCTCGTAGTTGAATTTCGGGGTTAGCAGGTCGGTCGTGCCATTGGTATGAACTGGTCTCGCTGATCCCTCCCTCTTGAAGAACTGTGATGCCATTAATTTGGTGTCGCAGGGAATCAGGACTGTTACTTTGAAAAAATTAGAGTGTTTAAAGCAGGCTCACGCTTGAATACATTAGCATGGAATAATGAAATAGGACGTTTGATCCTATTTTGTTGGTTTCTAGGATTGACGTAATGATTAATAGGGATAGTTGGGGGCATTAGTATTCAATTGTCAGAGGTGAAATTCTTGGATTTATTGAAGACTAACTACTGCGAAAGCATTTGCCAAGGATGTTTTCATTAATCAA	Eukaryota	Mucoromycota	Glomeromycetes	Glomerales	NA	NA	0	0	0	0	0	0	0	0	0	0	0	0	0	0	0	0	0	0	0	0	0	0	0	0	0	0	0	0	0	0	0	0	0	0	0	0	0	0	0	105	0	0
>asv46	CGGTAATTCCAGCTCCAAAAGCGTATGCTAAAGTTGTTGCAGTTAAAAAGCTCGTAGTTGAATTTCGGGATCAATATTTCGGTCATGCCGTTGGTATGCACTGTTATCATTGATTTCTCACCTTCTAAAGAACCGTAATGCCATTAATTTGGTGTTACGGGGAATTAGGACTGTTACCTTGAAAAAATTAGAGTGTTTAAAGCAGGCTCACGCTTGAATACATTAGCATGGAATAATGAAATAGGACATCCGATTCTATTTTGTTGGTTTCTAGGATCGATGTAATGATTAATAGGGATAGTTGGGGGCATTAGTATTCAATTGTCAGAGGTGAAATTCTTGGATTTATTGAAGACTAACTACTGCGAAAGCATTTGCCAAGGATGTTTTCATTAATCAA	Eukaryota	Mucoromycota	Glomeromycetes	Glomerales	Glomeraceae	Septoglomus	0	0	0	0	0	0	0	0	0	0	0	0	0	0	0	0	0	0	0	0	0	0	102	0	0	0	0	0	0	0	0	0	0	0	0	0	0	0	0	0	0	0
>asvNA	CGGTAATTCCAGCTCCAATAGCGTATATTAAAGTTGTTGCAGTTAAAAAGCTCGTAGTTGAATTTTAGGCCTGGTTGGACGGTCTGCTCTAGGGTTTGTACTGTCCTGACTGGGTCTTACCTTCTGGTGAGCTGTCGTATTGTTTACTCAGTGCGGCAGGGAACCAGGACTTTTACTTTGAAAAAATTAGAGTGTTTAAAGCAGGCATTCGCTTGAATACATTAGCATGGAATAATAGAATAGGACTTTGGTTCTATTTTGTTGGTTTCTAGGACCGAAGTAATGATTAATAGGGACGGTCGGGGGCATTAGTATTTAATTGTCAGAGGTGAAATTCTCGGATTTAGGAAAGACTGACTTCAGCGAAAGCATTTGCCAAGGATGTTTTCATTAATCAA	Eukaryota	Mucoromycota	Incertae_Sedis	Mortierellales	Mortierellaceae	Mortierella	0	0	0	0	0	0	0	0	0	0	31	0	0	0	40	0	0	0	8	0	0	0	0	22	0	0	0	0	0	0	0	0	0	0	0	0	0	0	0	0	0	0
>asv153	CGGTAATTCCAGCTCCAATAGCGTATATTTAAGTTGTTGCAGTTAAAAAGCTCGTAGTTGAACTTCGGGGTTTACTCATTGGTCAGGCTTAATTGTCTGTACTGGTGAGATGAATCTCTACCTTCTGAGGAACTTTCATGCCATTTATTTGGTGTGGTTGGAAATCAGGACTGTTACTTTGAAAAAATTAGAGTGTTTAAAGCAGGCTAACGTCTGAATACATTAGCATGGAATAATGAAATAGGACGGATTGATTCTATTTCGTTGGTTTCTAGGGTCACCGTAATGATTAATAGGGATAGTTGGGGGCATTAGTATTCAATTGTCAGAGGTGAAATTCTTGGATTTATTGAAGACTAACTACTGCGAAAGCATTTGCCAAGGATGTTTTCATTAATC…	Eukaryota	Mucoromycota	Glomeromycetes	Glomerales	NA	NA	0	0	0	0	0	0	0	0	0	0	0	0	0	0	0	0	0	0	0	0	0	0	0	0	0	0	0	0	0	0	0	0	0	0	0	0	0	0	0	0	0	0
>asv154	CGGTAATTCCAGCTCCAATAGCGTATATTAAAGTTGCTGCAGTTAAAAAGCTCGTAGTTGAATTTCGGGATCAATATGTTGGTCGTGCCTCGGTACGTACTAGCTTATTGGTTTCTCCCTTCTGACGAACCATGATGTCATTTATTTGGTGTTATGGGGAATCAGGACTGTTACTTTGAAAAAATTAGAGTGTTTAAAGCAGGCTCACGCTTGAATACATTAGCATGGAATAATGAAATAGGACGTTTGATTCTATTTTGTTGGTTTCTAGGATCGACGTAATGATTAATAGGGATAGTTGGGGGCATTAGTATTCAATTGTCAGAGGTGAAATTCTTGGATTTATTGAAGACTAACTACTGCGAAAGCATTTGCCAAGGATGTTTTCATTAATCAA	Eukaryota	Mucoromycota	Glomeromycetes	Glomerales	NA	NA	0	0	0	0	0	0	0	0	0	0	0	0	0	0	0	0	100	0	0	0	0	0	0	0	0	0	0	0	0	0	0	0	0	0	0	0	0	0	0	0	0	0
>asv155	CGGTAATTCCAGCTCCAATAGCGTATATTAAAGTTGCTGCAGTTAAAAAGCTCGTAGTTGAATTTCGGGACTAATATGTCGGTCGTGCCTCGGTACGTACTGGCTTATTGGTTTCTCCTTTCTGAAGAACCATGATGTCATTTATTTGGTGTCGTGGGGAATCAGGACTGTTACTTTGAAAAAATTAGAGTGTTTAAAGCAAGCTCACGCTTGAATACATTAGCATGGAATAATGAAATAGGACGTTTGATTCTATTTTGTTGGTTTCTAGGATCGACGTAATGATTAATAGGGATAGTTGGGGGCATTAGTATTCAATTGTCAGAGGTGAAATTCTTGGATTTATTGAAGACTAACTACTGCGAAAGCATTTGCCAAGGATGTTTTCATTAATCAA	Eukaryota	Mucoromycota	Glomeromycetes	Glomerales	NA	NA	0	0	0	0	0	0	0	0	0	0	99	0	0	0	0	0	0	0	0	0	0	0	0	0	0	0	0	0	0	0	0	0	0	0	0	0	0	0	0	0	0	0
>asv156	CGGTAATTCCAGCTCCAATAGCGTATATTAAAGTTGTTGCAGTTAAAAAGCTCGTAGTTGAATTTCGGGGTTAGTAGGTTGGTCATGCCTCTGGTATGTACTGGTCTCACTGATTCCTCCTTCTTTATGAACCGTAATGCCATTAATTTGGTGTTGCGGGGAATTTGGACTGTTACTTTGAAAAAATTAGAGTGTTTAAAGCAAGCTAACGCTTGAATACATTAGCATGGAATAATGAAATAGGACGTTCGATCTTATTTTGTTGGTTTCTAGGATTGACGTAATGATTAATAGGGATAGTTGGGGGCATTAGTATTCAATTGTCAGAGGTGAAATTCTTGGATTTATTGAAGACTAACTACTGCGAAAGCATTTGCCAAGGATGTTTTCATTAATCAA	Eukaryota	Mucoromycota	Glomeromycetes	Glomerales	NA	NA	0	0	0	0	0	0	0	0	0	0	0	0	0	0	0	0	0	0	0	0	0	0	0	0	0	0	98	0	0	0	0	0	0	0	0	0	0	0	0	0	0	0
>asv157	CGGTAATTCCAGCTCCAATAGCGTATATTAAAGTTGTTGCAGTTAAAAAGCTCGTAGTTGAATTTCGGGGTTAGCAGGTCGGTCGTGCCATCGGTATGAACTGGTCTCGCTGATCCCTCCCTCTTGACGAACTGTGATGCCATTAATTTGGTGTCGCAGGGAATCAGGACTGTTACTTTGAAAAAATTAGAGTGTTTAAAGCAGGCTCACGCTTGAATACATTAGCATGGAATAATGAAATAGGACGTTTGATCCTATTTTGTTGGTTTCTAGGATTGACGTAATGATTAATAGGGATAGTTGGGGGCATTCGTATTTAATCGTCAGAGGTGAAATTCTTGGATTGATTAAAGACGAACGACAGCGAAAGCTTTTGCCAAGGATGTTTTCATTAATCAA	Eukaryota	Mucoromycota	Glomeromycetes	Glomerales	NA	NA	0	0	0	0	0	0	0	0	0	0	0	0	0	0	24	0	0	0	0	0	0	0	0	26	0	0	0	0	0	0	0	20	0	0	0	0	0	0	0	26	0	0
>asv278	CGGTAATTCCAGCTCCAATAGCGTATATTAAAGTTGTTGCAGTTAAAAAGCTCGTAGTTGAATTTCGGGATCAATATGTTGGTCGTGCCTTGGTACATACTGGCATTATTGGTTTCTACCTTCTGAAGAACCTCGATGTCATTAATTTGGTGTCTTGGGGAATCAGGACTGTTACTTTGAAAAAATTAGAGTGTTTAAAGCAGGCTCGCGCTTGAATACATTAGCATGGAATAATGAAATAGGACGTTTGATTCTATTTTGTTGGTTTCTAGGATTGACGTAATGATTAATAGGGATAGTTAGGGGCATTAGTATTCAATTGTCAGAGGTGAAATTCTTGGATTTATTGAAGACTGACTACTGCGAAAGCATTTGCCAAGGATGTTTTCATTAATCAA	Eukaryota	Mucoromycota	Glomeromycetes	NA	NA	NA	0	0	0	0	0	0	0	0	0	0	0	0	0	0	0	0	0	0	0	0	0	0	0	0	0	50	0	0	0	0	0	0	0	0	0	0	0	0	0	0	0	45
>asv279	CGGTAATTCCAGCTCCAATAGCGTATATTAAAGTTGTTGCAGTTAAAAAGCTCGTAGTTGAATTTTAGGCCTGGTTGGACGGTCTGCTCTAGGGTTTGTACTGTCCTGACTGGGTCTTACCTTCTGGTGAGCTGTCGTATTGTTTACTCAGTGCGGCAGGGAACCAGGACTTTTACTTTGAAAAAATTAGAGTGTTTAAAGCAGGCATTCGCTTGAATACATTAGCATGGAATAATAGAATAGGACTTTGGTTCTATTTTGTTGGTTTCTAGGACCGAAGTAATGATTAATAGGGATAGTTGGGGGCATTAGTATTTAATTGTCAGAGGTGAAATTCTTGGATTTATGAAAGACTAACTTCTGCGAAAGCATTTGCCAAGGATGTTTTCATTAATCAA	Eukaryota	Mucoromycota	Incertae_Sedis	Mortierellales	Mortierellaceae	Mortierella	0	0	0	0	0	0	0	0	0	0	89	0	0	0	0	0	0	0	0	0	0	0	0	0	0	0	0	0	0	0	0	0	0	0	0	0	0	0	0	0	0	0
>asvNA	CGGTAATTCCAGCTCCAATAGCGTATATTAAAGTTGTTGCAGTTAAAAAGCTCGTAGTTGAACTTCGAGGTTTACTCATTGGTCAGGCTTAATTGTCTGTACTGGTGAGATGAATCTCTACCTTCTGAGGAACTTTCATGCCATTTATTTGGTGTGATTGGAAATCAGGACTGTTACTTTGAAAAAATTAGAGTGTTTAAAGCAGGCTAACGTCTGAATACATTAGCATGGAATAATGAAATAGGACGGATTGATTCTATTTCGTTGGTTTCTAGGGTCACCGTAATGATTAATAGGGATAGTTGGGGGCATTAGTATTCAATTGTCAGAGGTGAAATTCTTGGATTTATTGAAGACTAACTACTGCGAAAGCATTTGCCAAGGATGTTTTCATTAATC…	Eukaryota	Mucoromycota	Glomeromycetes	NA	NA	NA	0	0	0	0	0	0	0	0	0	0	0	0	0	0	89	0	0	0	0	0	0	0	0	0	0	0	0	0	0	0	0	0	0	0	0	0	0	0	0	0	0	0
>asv218	CGGTAATTCCAGCTCCAATAGCGTATATTAAAGTTGTTGCAGTTAAAAAGCTCGTAGTTGAACTTCGGGGTTTACCCATTGGTCAGGCTTAATTGTCTGCACTGGTGAGATGAATCTCTACCTTCTGAGGAACTTTCATGCCATTTATTTGGTGTGATGGGAAATCAGGACTGTTACTTTGAAAAAATTAGAGTGTTTAAAGCAGGCTAACGTCTGAATACATTAGCATGGAATAATGAAATAGGACGGACTGATTCTATTTCGTTGGTTTCTAGGATCACCGTAATGATTAATAGGGATAGTTGGGGGCATTAGTATTCAATTGTCAGAGGTGAAATTCTTGGATTTATTGAAGACTAACTACTGCGAAAGCATTTGCCAAGGATGTTTTCATTAATC…	Eukaryota	Mucoromycota	Glomeromycetes	NA	NA	NA	0	0	0	0	0	0	0	0	0	0	0	0	0	0	0	0	0	0	0	0	0	0	0	0	0	0	0	0	0	0	4908	0	0	0	0	0	0	0	0	0	0	0
>asv280	CGGTAATTCCAGCTCCAATAGCGTATATTAAAGTTGTTGCAGTTAAAAAGCTCGTAGTTGAATTTCGGGATTAATATGTTGGTCGTGCCTTGGTACGTACTGGCATTATTGATTCCTACCTTCTGAAGAACCTCGATGTCATTAATTTGGTGTCTTGGGGAATCAGGACCGTTACTTTGAAAAAATTAGAGTGTTTAAAGCAGGCTCGCGCTTGAATACATTAGCATGGAATAATAAAATAGGACGTGCGGTTCTATTTTGTTGGTTTCTAGAGTCGCCGTAATGATTAATAGGGATAGTTGGGGGCATTAGTATTCAGTTGCTAGAGGTGAAATTCTTGGATTTACTGAAGACTAACTACTGCGAAAGCATTTGCCAAGGATGTTTTCATTAATCAA	Eukaryota	Mucoromycota	Glomeromycetes	NA	NA	NA	0	0	0	0	0	0	0	0	0	0	0	0	87	0	0	0	0	0	0	0	0	0	0	0	0	0	0	0	0	0	0	0	0	0	0	0	0	0	0	0	0	0
>asv281	CGGTAATTCCAGCTCCAATAGCGTATATTAAAGTTGTTGCAGTTAAAAAGCTCGTAGTTGAATTTCGGGATCAATATGTTGGTCGTGCCTTGGTACATACTGGCATTATTGGTTTCTACCTTCTGAAGAACCTCGATGTCATTAATTTGGTGTCTTGGGGAATCAGGACTGTTACTTTGAAAAAATTAGAGTGTTTAAAGCAGGCTCGCGCTTGAATACATTAGCATGGAATAATGAAATAGGACGTTTGATTCTATTTTGTTGGTTTCTAGGATCGACGTAATGATTAATAGGGATAGTTGGGGGCATTAGTATTCAATTGTCAGAGGTGAAATTCTTGGATTTATTGAAGACTAACTACTGCGAAAGCATTTGCCAAGGATGTTTTCATTAATCAA	Eukaryota	Mucoromycota	Glomeromycetes	NA	NA	NA	0	0	0	0	0	0	0	0	0	0	0	0	0	0	0	0	0	0	0	0	0	0	0	0	0	0	0	0	0	0	0	0	0	0	0	0	0	0	0	0	0	86
>asv158	CGGTAATTCCAGCTCCAATAGCGTATATTAAAGTTGTTGCAGTTAAAAAGCTCGTAGTTGAATTTCGGGATCAATTTATCGGTCGTGCTAATGGTATGAACTGGTACAATTGGTTTCTCCCTTCTGATGAAACATGATGTCATTAACTTGGTGTCGTCGGGATTCAGGACTGTTACTTTGAAAAAATTAGAGTGTTTAAAGCAGGCTTAGGCTTGAATACATTAGCATGGAATAATGAAATAGGACGTTTGATCCTATTTTGTTGGTTTCTAGGATCGACGTAATGATTAATAGGGATAGTTGGGGGCATTAGTATTCAATTGTCAGAGGTGAAATTCTTGGATTTATTGAAGACTAACTACCGCGAAAGCATTTGCCAAGGATGTTTTCATTAATCAA	Eukaryota	Mucoromycota	Glomeromycetes	Glomerales	NA	NA	0	0	0	0	0	0	0	0	0	0	0	0	0	0	0	0	0	0	0	0	0	0	0	0	0	0	0	0	0	0	0	0	0	0	0	0	0	34	0	0	0	0
>asvNA	CGGTAATTCCAGCTCCAATAGCGTATATTAAAGTTGTTGCAGTTAAAAAGCTCGTAGTTGAATTTTAGGCCCGGTTGGATGGTCTGCTCTAGGGTTTGTACTGTCCTGACTGGGTCTTCCCTTCTGGTGAGCTGTCGTGTTGTTTATTCGATGCGGCAGGGAACCAGGACTTTTACTTTGAAAAAATTAGAGTGTTTAAAGCAGGCATTCGCTTGAATACATTAGCATGGAATAATAGAATAGGACTTTGGTTCTATTTTGTTGGTTTCTAGGACCGAAGTAATGATTAATAGGGATAGTTGGGGGCATTAGTATTTAATTGTCAGAGGTGAAATTCTTGGATTTATGAAAGACTAACTTCTGCGAAAGCATTTGCCAAGGATGTTTTCATTAATCAA	Eukaryota	Mucoromycota	Incertae_Sedis	Mortierellales	Mortierellaceae	Mortierella	0	0	65	0	0	0	0	0	0	0	0	0	0	0	0	0	0	0	0	0	19	0	0	0	0	0	0	0	0	0	0	0	0	0	0	0	0	0	0	0	0	0
>asv159	CGGTAATTCCAGCTCCAATAGCGTATATTAAAGTTGTTGCAGTTAAAAAGCTCGTAGTTGAATTTCGGGGTTAGCAGGTCGGTCGTGCCATCGGTATGAACTGGTCTCGCTGATCCCTCCCTCTTGACGAACTGTGATGCCATTAATTTGGTGTCGCAGGGAATCAGGACTGTTACTTTGAAAAAATTAGAGTGTTTAAAGCAGGCTCACGCTTGAATACATTAGCATGGAATAATGAAATAGGACGTTTGATCCTATTTTGTTGGTTTCTAGGATTGACGTAATGATTAATAGGGATAGTTGGGGGCATTAGTATTTAATTGTCAGAGGTGAAATTCTCGGATTTAGGAAAGACTGACTTCAGCGAAAGCATTTGCCAAGGATGTTTTCATTAATCAA	Eukaryota	Mucoromycota	Glomeromycetes	Glomerales	NA	NA	0	0	0	0	0	0	0	0	0	0	0	0	0	0	72	0	0	0	0	0	0	0	0	0	0	0	0	0	0	0	0	12	0	0	0	0	0	0	0	0	0	0
>asv282	CGGTAATTCCAGCTCCAATAGCGTATATTAAAGTTGTTGCAGTTAAAAAGCTCGTAGTTGAATTTCGGGATCAGTTGGTCGGTCGTGCCTCGGTACGTACTGGTCAAATTGATTCCTACCTTCTGACGAACCACGATGTCATTAGTTTGGTGTCGCGGGAAATCAGGACTGTTACTTTGAAAAAATTAGAGTGTTTAAAGCAAGCTCGCGCTTGAATACATTAGCATGGAATAATGAAATAGGACGTTTGATTCTATTTTGTTGGTTTCTAGGATCGACGTAATGATTAATAGGGATAGTTGGGGGCATTAGTATTCAATTGTCAGAGGTGAAATTCTTGGATTTATTGAAGACTAACTACTGCGAAAGCATTTGCCAAGGATGTTTTCATTAATCAA	Eukaryota	Mucoromycota	Glomeromycetes	NA	NA	NA	0	0	0	0	0	0	0	0	0	0	0	0	0	0	0	0	0	0	0	0	0	0	0	0	0	0	0	0	0	0	0	0	0	44	0	0	39	0	0	0	0	0
>asvNA	CGGTAATTCCAGCTCCAATAGCGTATATTAAAGTTGTTGCAGTTAAAAAGCTCGTAGTTGAACTTTAGGCCCGGTTGGACGGTCGACTCTAGGGTTTGTACTGTCCTGACTGGGTCTTACCTTCTGGTGAGCTGTCGTGTTGTTTACTCAGTGCGGCAGGGAACCAGGACTTTTACTTTGAAAAAATTAGAGTGTTTAAAGCAGGCATCCGCTTGAATACATTAGCATGGAATAATAGAATAGGACTTTGGTTCTATTTTGTTGGTTTCTAGGACCGAAGTAATGATTAATAGGGATAGTTGGGGGCATTAGTATTTAATTGTCAGAGGTGAAATTCTTGGATTTATGAAAGACTAACTACTGCGAAAGCATTTGCCAAGGATGTTTTCATTAATCAA	Eukaryota	Mucoromycota	Incertae_Sedis	Mortierellales	Mortierellaceae	Mortierella	0	0	0	0	0	0	0	0	0	0	0	0	0	0	0	0	0	0	0	0	0	0	0	0	0	0	0	0	0	0	0	0	0	0	0	0	0	0	0	0	0	0
>asv283	CGGTAATTCCAGCTCCAATAGCGTATATTAAAGTTGTTGCAGTTAAAAAGCTCGTAGTTGAACTTCGGAATTTGTTCATTGGTCAGGCTTAACTGTCTGTACTGGTGTTACGAATTTCTACCTTCTGAGGAATCCTCATGTCATTAATTTGGTGCGGGGGGGAATCAGGACTGTTACTTTGAAAAAATTAGTGTGTTTAAAGCAGGCTAACGTCTGAATACATTGGCATGGAATAATAAAATAGGTCTATTTTGTTGGTTTCTAGGATCACCGTAATGATTAATAGGGATAGTTGGGGGCATTAGTATTCAATTGTCAGAGGTGAAATTCTTGGATTTATTGAAGACTAACTACTGCGAAAGCATTTGCCAAGGATGTTTTCATTAATCAA	Eukaryota	Mucoromycota	Glomeromycetes	NA	NA	NA	0	0	0	0	0	0	0	0	0	0	0	0	0	0	81	0	0	0	0	0	0	0	0	0	0	0	0	0	0	0	0	0	0	0	0	0	0	0	0	0	0	0
>asv47	CGGTAATTCCAGCTCCAATAGCGTATATTAAAGTTGTTGCAGTTAAAAAGCTCGTAGTTGAATTTCGGGATCAATATTTCGGTCATGCCGTTGGTATGCACTGTTATCATTGATTTCTCACCTTCTAAAGAACCGTAATGCCATTAATTTGGTGTTACGGGGAATTAGGACTGTTACCTTGAAAAAATTAGAGTGTTTAAAGCAGGCTCACGCTTGAATACATTAGCATGGAATAATGAAATAGGACATCCGATTCTATTTTGTTGGTTTCTAGGATCGATGTAATGATTAATAGGGATAGTTGGGGGCATTAGTATTCAATTGTCAGAGGTGAAATTCTTGGATTTATTGAAGACTAACTACTGCGAAAGCTTTTGCCAAGGATGTTTTCATTAATCAA	Eukaryota	Mucoromycota	Glomeromycetes	Glomerales	Glomeraceae	Septoglomus	0	0	0	0	0	0	0	0	0	0	0	0	0	0	0	0	0	0	0	0	0	0	81	0	0	0	0	0	0	0	0	0	0	0	0	0	0	0	0	0	0	0
>asv284	CGGTAATTCCAGCTCCAATAGCGTATATTAAAGTTGTTGCAGTTAAAAAGCTCGTAGTTGAATTTCGGGATCAATATGTTGGTCGTGCCTTGGTACGTACTGGCATTATCGATTCCTACCTTCTGAAGAACCTTGATGTCATTAATTTGGTGTCTTGGGGAATCAGGACTGTTACTTTGAAAAAATTAGAGTGTTTAAAGCAGGCTCGCGCTTGAATACATTAGCATGGAATAATGAAATAGGACGTTTGATTCTATTTTGTTGGTTTCTAGGATCGACGTAATGATTAATAGGGATAGTTGGGGGCATTAGTATTCAATTGTCAGAGGTGAAATTCTTGGATTTATTGAAGACTAACTACTGCGAAAGCATTTGCCAAGGATGTTTTCATTAATCAA	Eukaryota	Mucoromycota	Glomeromycetes	NA	NA	NA	0	0	0	0	0	0	0	0	0	0	0	0	0	0	0	0	0	0	0	0	0	0	0	0	0	0	0	0	0	0	0	0	0	0	0	0	0	0	0	0	0	0
>asvNA	CGGTAATTCCAGCTCCAATAGCGTATATTTAAGTTGTTGCAGTTAAAAAGCTCGTAGTTGAATTTTAGGCCTGGTTGGACGGTCTGCTCTAGGGTTTGTACTGTCCTGACTGGGTCTTACCTTCTGGTGAGCTGTCGTATTGTTTACTCAGTGCGGCAGGGAACCAGGACTTTTACTTTGAAAAAATTAGAGTGTTTAAAGCAGGCATTCGCTTGAATACATTAGCATGGAATAATAGAATAGGACTTTGGTTCTATTTTGTTGGTTTCTAGGACCGAAGTAATGATTAATAGGGATAGTTGGGGGCATTAGTATTTAATTGTCAGAGGTGAAATTCTTGGATTTATGAAAGACGAACAACTGCGAAAGCATTTGCCAAGGATGTTTTCATTAATCAA	Eukaryota	Mucoromycota	Incertae_Sedis	Mortierellales	Mortierellaceae	Mortierella	0	0	0	0	26	0	0	0	0	0	0	0	0	0	0	0	0	0	0	0	0	37	0	0	0	0	0	0	0	0	0	0	0	0	0	0	0	0	0	0	0	0
>asv285	CGGTAATTCCAGCTCCAATAGCGTATATTAAAGTTGTTGCAGTTAAAAAGCTCGTAGTTGAACTTCGGGGTTTACCCATTGGTCAGGCTTAATTGTCTGCACTGGTGAGATGAATCTCTACCTTCTGAGGAACTTTCATGCCATTTATTTGGTGTGATGGGAAATCAGGACTGTTACTTTGAAAAAATTAGAGTGTTTAAAGCAGGCTAACGTCTGAATACATTAGCATGGAATAATGAAATAGGACGGACTGATTCTATTTCGTTGGTTTCTAGGATCACCGTAATGATTAATAGGGATAGTTGGGGGCATTAGTATTCAATTGTCAGAGGTGAAATTCTCGGATTTAGGAAAGACTGACTTCAGCGAAAGCATTTGCCAAGGATGTTTTCATTAATC…	Eukaryota	Mucoromycota	Glomeromycetes	NA	NA	NA	0	0	0	0	0	0	0	0	0	0	0	0	0	0	0	0	0	0	0	0	0	0	0	0	0	0	0	0	0	0	79	0	0	0	0	0	0	0	0	0	0	0
>asv286	CGGTAATTCCAGCTCCAATAGCGTATATTTAAGTTGTTGCAGTTAAAAAGCTCGTAGTTGAACTTCGGGGTTTACTCATTGGTCAGGCTTAATTGTCTGTACTGGTGAGATGAATCTCTACCTTCTGAGGAACTTTCATGCCATTTATTTGGTGTGATTGGAAATCAGGACTGTTACTTTGAAAAAATTAGAGTGTTTAAAGCAGGCTAACGTCTGAATACATTAGCATGGAATAATGAAATAGGACGGATTGATTCTATTTCGTTGGTTTCTAGGGTCACCGTAATGATTAATAGGGATAGTTGGGGGCATTAGTATTCAATTGTCAGAGGTGAAATTCTTGGATTTATTGAAGACTAACTACTGCGAAAGCATTTGCCAAGGATGTTTTCATTAATC…	Eukaryota	Mucoromycota	Glomeromycetes	NA	NA	NA	0	0	0	0	0	20	0	0	0	0	0	0	0	0	0	0	0	0	0	0	0	0	0	0	0	0	0	0	0	0	0	0	0	0	0	0	0	22	0	0	0	0
>asv161	CGGTAATTCCAGCTCCAATAGCGTATATTAAAGTTGTTGCAGTTAAAAAGCTCGTAGTCGGACTTTCGAGGTAGGGATCGCGATCCGGCGGGAGCTGTGTATTGCGGTCCTTGCCTCTAATCTCGGATAGCTCGGTCTGCTCTTAAGTGAGTGGGTCGCGGTTACCGGGTCGTTTACTTTGAAAAAATTAGAGTGTTTAAAGCAGGCTCACGCTTGAATACATTAGCATGGAATAATGAAATAGGACGTTTGATCCTATTTTGTTGGTTTCTAGGATTGACGTAATGATTAATAGGGATAGTTGGGGGCATTAGTATTCAATTGTCAGAGGTGAAATTCTTGGATTTATTGAAGACTAACTACTGCGAAAGCATTTGCCAAGGATGTTTTCATTAATCAA	Eukaryota	Mucoromycota	Glomeromycetes	Glomerales	NA	NA	0	0	0	0	0	0	0	0	0	0	0	0	0	0	0	0	0	0	16	0	0	0	0	0	0	0	0	0	0	0	0	35	0	0	0	0	0	0	0	27	0	0
>asvNA	CGGTAATTCCAGCTCCAATAGCGTATATTAAAGTTGTTGCAGTTAAAAAGCTCGTAGTTGAATTTCGGGATCAATTTATCGGTCGTGCCAATGGTATGAACTGGTACAATTGGTTTCTCCCTTCTGATAAAGCGTGATGCCATTAACTTGGTGTCGCCGGGGAATCAGGACTGTTACTTTGAAAAAATTAGAGTGTTTAAAGCAGGCTTAGGCTTGAATACATTAGCATGGAATAATGAAATAGGACGTTTGATCCTATTTTGTTGGTTTCTAGGATCGACGTAATGATTAATAGGGATAGTTGGGGGCATTAGTATTCAATTGTCAGAGGTGAAATTCTTGGATTTATTGAAGACTAACTACTGCGAAAGCATTTGCCAAGGATGTTTTCATTAATCAA	Eukaryota	Mucoromycota	Glomeromycetes	Glomerales	NA	NA	0	0	0	0	0	0	0	0	0	0	0	0	0	0	0	0	0	0	0	0	0	0	0	0	0	0	0	0	0	0	0	0	0	0	0	0	0	0	0	78	0	0
>asv66	CGGTAATTCCAGCTCCAATAGCGTATATTAAAGTTGTTGCAGTTAAAAAGCTCGTAGTTGAATTTCGGGATCAATGCGTCGGTCGTGCCTTCGGTACGTACTAGCGTCATTGATTCCTCCCTTCTGAAGAACCGTGATGTCATTAATTTGGTGTTACGGGGAATCAGGACTGTTACCTTGAAAAAATTAGAGTGTTTAAAGCAGGCTAACGCTTGAATACATTAGCATGGAATAATGAAATAGGACGTTCGAACCTATTTTGTTGGTTTCTAGGATCGACGTAATGATTAATAGGGATAGTTGGGGGCATTAGTATTCAATTGTCAGAGGTGAAATTCTTGGATTTATTGAAGACTAACTACTGCGAAAGCATTTGCCAAGGATGTTTTCATTAATCAA	Eukaryota	Mucoromycota	Glomeromycetes	Glomerales	NA	NA	101	0	609	1206	0	0	0	0	0	0	0	0	0	0	0	0	51	0	0	0	0	0	53	0	37	0	1575	0	0	0	768	0	0	0	0	0	0	0	0	0	0	0
>asv162	CGGTAATTCCAGCTCCAATAGCGTATATTAAAGTTGTTGCAGTTAAAAAGCTCGTAGTTGAATTTCGGGGTTAGCAGGTCGGTCGTGCCATCGGTATGAACTGGTCTCGCTGATCCCTCCCTCTTGAAGAACTGTGATGCCATTAATTTGGTGTCGCAGGGAATCAGGACTGTTACTTTGAAAAAATTAGAGTGTTTAAAGCAGGCTCACGCTTGAATACATTAGCATGGAATAACGGAATAGGACGTTTGATTCTATTTTGTTGGTTTCTAGGATCGACGTAATGATTAATAGGGATAGTTGGGGGCATTAGTATTCAATTGTCAGAGGTGAAATTCTTGGATTTATTGAAGACTAACTACTGCGAAAGCATTTGCCAAGGATGTTTTCATTAATCAA	Eukaryota	Mucoromycota	Glomeromycetes	Glomerales	NA	NA	0	0	0	0	0	0	0	0	0	0	0	0	0	0	0	0	0	0	0	0	0	0	0	0	0	0	0	0	75	0	0	0	0	0	0	0	0	0	0	0	0	0
>asv219	CGGTAATTCCAGCTCCAATAGCGTATATTAAAGTTGTTGCAGTTAAAAAGCTCGTAGTTGAATTTCGGGATCAATATGTTGGTCGTGCCATTGGTACGTACTGGCATTATTGATTCCTACCTTCTGAAGAACCTTGATGTCATTAATTTGGTGTCTTGGGAATCAGGACTGTTACTTTGAAAAAATTAGAGTGTTTAAAGCAGGCTCGCGCTTGAATACATTAGCATGGAATAATGAAATAGGACGTTTGATTCTATTTTGTTGGTTTCTAGGATCGACGTAATGATTAATAGGGATAGTTGGGGGCATTAGTATTCAATTGTCAGAGGTGAAATTCTTGGATTTATTGAAGACTAACTACTGCGAAAGCATTTGCCAAGGATGTTTTCATTAATCAA	Eukaryota	Mucoromycota	Glomeromycetes	NA	NA	NA	0	710	0	0	0	0	0	0	0	384	0	0	0	0	0	0	0	0	0	0	0	0	0	0	296	0	0	0	0	0	0	0	0	0	0	2192	0	0	0	406	0	0
>asv220	CGGTAATTCCAGCTCCAATAGCGTATATTAAAGTTGTTGCAGTTAAAAAGCTCGTAGTTGAATTTCGGGATCAGTTGGTCGGTCGTGCCTCGGTACGTACTGGTCAAATTGATTCCTACCTTCTGACGAACCACGATGTCATTAATTTGGTGTCGCGGGAAATCAGGACTGTTACTTTGAAAAAATTAGAGTGTTTAAAGCAGGCTCGCGCTTGAATACATTAGCATGGAATAATGAAATAGGACGTTTGATTCTATTTTGTTGGTTTCTAGGATCGACGTAATGATTAATAGGGATAGTTGGGGGCATTAGTATTCAATTGTCAGAGGTGAAATTCTTGGATTTATTGAAGACTAACTACTGCGAAAGCATTTGCCAAGGATGTTTTCATTAATCAA	Eukaryota	Mucoromycota	Glomeromycetes	NA	NA	NA	236	212	0	0	0	0	0	0	0	0	0	0	0	0	0	0	0	0	0	1313	0	0	0	0	0	0	0	188	0	59	0	564	29	88	0	67	80	0	0	617	0	316
>asvNA	CGGTAATTCCAGCTCCAATAGCGTATATTAAAGTTGTTGCAGTTAAAAAGCTCGTAGTTGAATTTCAGCTCTGGCTGGGCGGTCCACCTTTGGATGGTACTGCTCTGGCTGGGGTTTACCTTTCTGGTGAGCCGCCATGCCCTTTGTTGGGTGTGGCGGGGAACCAGGACTTTTACCTTGAAAAAATTAGAGTGTTTAAAGCAGGCCAAATGCTTGAATACATTAGCATGGAATAATGGAATAGGACCTCGGTTCTATTTTGTTGGTTTCTAGGACCGAAGTAATGATTAATAGGGATAGTTGGGGGCATTAGTATTTAGTAGCTAGAGGTGAAATTCTTGGATTTACGAAAGACTAACTTCTGCGAAAGCATTTGCCAAGGATGTTTTCATTAATCAA	Eukaryota	Mucoromycota	Incertae_Sedis	Endogonales	Endogonaceae	NA	0	0	0	0	0	0	0	0	0	0	0	49	0	0	0	0	0	21	0	0	0	0	0	0	0	0	0	0	0	0	0	0	0	0	0	0	0	0	0	0	0	0
>asv163	CGGTAATTCCAGCTCCAATAGCGTATATTAAAGTTGTTGCAGTTAAAAAGCTCGTAGTTGAATTTCGGGGTTAGCAGGTCGGTCGTGCCATCGGTATGAACTGGTCTCGCTGATCCCTCCCTCTTGACGAACTGTGATGCCATTAATTTGGTGTCGCAGGGAATCAGGACTGTTACTTTGAAAAAATTAGAGTGTTTAAAGCAGGCTCACGCTTGAATACATTAGCATGGAATAATGAAATAGGACGTTTGATCCTATTTTGTTGGTTTCTAGGATTGACGTAATGATTGATAGGGACAGTCGGGGGCATTCGTATTTAATCGTCAGAGGTGAAATTCTTGGATTGATTAAAGACGAACGACAGCGAAAGCTTTTGCCAAGGATGTTTTCATTAATCAA	Eukaryota	Mucoromycota	Glomeromycetes	Glomerales	NA	NA	0	0	0	0	0	0	0	0	0	0	0	0	0	0	30	0	0	0	0	0	0	0	0	39	0	0	0	0	0	0	0	0	0	0	0	0	0	0	0	0	0	0
>asv287	CGGTAATTCCAGCTCCAATAGCGTATATTTAAGTTGTTGCAGTTAAAAAGCTCGTAGTTGAATTTCGGGATCAATGTGTTGGTCGTGCCTTGGTACGTACTGGCATTATCGATTCCTACCTTCTGAAGAACCTTGATGTCATTAATTTGGTGTCTTGGGGAATCAGGACTGTTACTTTGAAAAAATTAGAGTGTTTAAAGCAGGCTCGCGCTTGAATACATTAGCATGGAATAATGAAATAGGACGTTTGATTCTATTTTGTTGGTTTCTAGGATCGACGTAATGATTAATAGGGATAGTTGGGGGCATTAGTATTCAATTGTCAGAGGTGAAATTCTTGGATTTATTGAAGACTAACTACTGCGAAAGCATTTGCCAAGGATGTTTTCATTAATCAA	Eukaryota	Mucoromycota	Glomeromycetes	NA	NA	NA	0	0	0	0	0	0	0	0	68	0	0	0	0	0	0	0	0	0	0	0	0	0	0	0	0	0	0	0	0	0	0	0	0	0	0	0	0	0	0	0	0	0
>asv335	CGGTAATTCCAGCTCCAATAGCGTATATTAAAGTTGTTGCAGTTAAAAAGCTCGTAGTTGAACTTCGGGGTTTACCCATTGGTCAGGCTTAATTGTCTGCACTGGTGAGATAAATCTCTACCTTCTGAGGAACTTTCATGCCATTTATTTGGTGTGATGGGAAATCAGGACTGTTACTTTGAAAAAATTAGAGTGTTTAAAGCAGGCTAACGTCTGAATACATTAGCATGGAATAATGAAATAGGACGGACTGATTCTATTTCGTTGGTTTCTAGGATCACCGTAATGATTAATAGGGATAGTTGGGGGCATTAGTATTCAATTGTCAGAGGTGAAATTCTCGGATTTAGGAAAGACTGACTTCAGCGAAAGCATTTGCCAAGGATGTTTTCATTAATC…	Eukaryota	Mucoromycota	Glomeromycetes	Diversisporales	Sacculosporaceae	Sacculospora	0	0	0	0	0	0	0	0	0	0	0	0	0	0	0	0	0	0	0	0	0	0	0	0	0	0	0	0	0	0	68	0	0	0	0	0	0	0	0	0	0	0
>asv331	CGGTAATTCCAGCTCCAATAGCGTATATTAAAGTTGTTGCAGTTAAAAAGCTCGTAGTTGAACTTCAGGCCTGTCCAGATGGTCCGCCTTAATTGGTGTGTACTGTCCTTGGGTGGGTCCTACCTTCTGGCGAAGCGGCATGGCCTTAATTGGTTGTGTTGGGGAACCAGGACTTTTACTGTGAAAAAATTAGAGTGTTCAAAGCAGGCATATATGCTCGAATACATTAGCATGGAATAATGGAATAGGACGATGGTTCTATTTTGTTGGTTCTAGGACCGTTGTAATGATTAATAGGGATAGTTGGGGGCATTAGTATTCAATTGTCAGAGGTGAAATTCTTGGATTGATTAAAGACGAACGACAGCGAAAGCTTTTGCCAAGGATGTTTTCATTAAT…	Eukaryota	Mucoromycota	Glomeromycetes	Paraglomerales	Paraglomeraceae	Paraglomus	0	0	0	0	0	0	0	0	0	0	0	67	0	0	0	0	0	0	0	0	0	0	0	0	0	0	0	0	0	0	0	0	0	0	0	0	0	0	0	0	0	0
>asv67	CGGTAATTCCAGCTCCAATAGCGTATATTAAAGTTGTTGCAGTTAAAAAGCTCGTAGTTGAATTTCGGAATTAGTAGGCTGGTCATGCCTCTGGTATGTACTGGTCTCACTGATTCCTCCTTCCTGATGAACCTTAATGCCATTAATTTGGTGTTTTGGGGAATTTGGACTGTTACTTTGAAAAAATTAGAGTGTTTAAAGCAAGCTAACGCTTGAATACATTAGCATGGAATAATGAAATAGGACGTTCGATCCTATTTTGTTGGTTTCTAGGATTGACGTAATGATTAATAGGGATAGTTGGGGGCATTAGTATTCAATTGTCAGAGGTGAAATTCTTGGATTTATTGAAGACTAACTACTGCGAAAGCATTTGCCAAGGATGTTTTCATTAATCAA	Eukaryota	Mucoromycota	Glomeromycetes	Glomerales	NA	NA	559	316	1121	0	74	45	23	0	0	9	0	0	107	0	802	0	56	81	0	0	0	37	0	0	22	63	0	0	71	19	0	0	0	8	0	0	0	0	0	0	0	0
>asv288	CGGTAATTCCAGCTCCAATAGCGTATATTAAAGTTGTTGCAGTTAAAAAGCTCGTAGTTGAATTTCGGGATCAATATGTTGGTCGTATCATTGGTACGTACTGGCATTATTGATTCCTACCTTCTGAAGAACCTTGATGTCATTAATTTGGTGTCTTGGGGAATCAGGACTGTTACTTTGAAAAAATTAGAGTGTTTAAAGTAGGCTCGCGCTTGAATACATTAGCATGGAATAATGAAATAGGACGTTTGATTCTATTTTGTTGGTTTCTAGGATCGACGTAATGATTAATAGGGATAGTTGGGGGCATTAGTATTCAATTGTCAGAGGTGAAATTCTTGGATTTATTGAAGACTAACTACTGCGAAAGCATTTGCCAAGGATGTTTTCATTAATCAA	Eukaryota	Mucoromycota	Glomeromycetes	NA	NA	NA	0	0	0	0	0	0	0	0	0	62	0	0	0	0	0	0	0	0	0	0	0	0	0	0	0	0	0	0	0	0	0	0	0	0	0	0	0	0	0	0	0	0
>asv68	CGGTAATTCCAGCTCCAATAGCGTATATTAAAGTTGTTGCAGTTAAAAAGCTCGTAGTTGAATTTCGGGGTTAGTAGGTTGGTCATGCCTCTGGTATGTACTGGTCTCACTGATTCCTCCTTCCTGATGAACCTTAATGCCATTAATTTGGTGTTTTGGGGAATTTGGACTGTTACTTTGAAAAAATTAGAGTGTTTAAAGCAAGCTAACGCTTGAATACATTAGCATGGAATAATGAAATAGGACGTTCGATCCTATTTTGTTGGTTTCTAGGATTGACGTAATGATTAATAGGGATAGTTGGGGGCATTAGTATTCAATTGTCAGAGGTGAAATTCTTGGATTTATTGAAGACTAACTACTGCGAAAGCATTTGCCAAGGATGTTTTCATTAATCAA	Eukaryota	Mucoromycota	Glomeromycetes	Glomerales	NA	NA	394	219	1036	0	65	47	18	17	0	22	0	0	84	0	167	0	48	83	0	0	20	47	0	543	0	43	0	0	74	0	0	0	0	0	0	0	122	0	0	0	0	379
>asv56	CGGTAATTCCAGCTCCAATAGCGTATATTAAAGTTGTTGCAGTTAAAAAGCTCGTAGTTGAACTTCGGGGTTTACCCATTGGTCAGGCTTAATTGTCTGCACTGGTGAGATAAATCTCTACCTTCTGAGGAACTTTCATGCCATTTATTTGGTGTGATGGGAAATCAGGACTGTTACTTTGAAAAAATTAGAGTGTTTAAAGCAGGCTAACGTCTGAATACATTAGCATGGAATAATGAAATAGGACGGACTGATTCTATTTCGTTGGTTTCTAGGATCACCGTAATGATTAATAGGGATAGTTGGGGGCATTAGTATTCAATTGTCAGAGGTGAAATTCTTGGATTTATTGAAGACTAACTACTGCGAAAGCATTTGCCAAGGATGTTTTCATTAATC…	Eukaryota	Mucoromycota	Glomeromycetes	Diversisporales	NA	NA	0	0	0	0	0	0	0	0	0	0	0	0	0	0	0	0	0	0	0	0	0	0	0	0	0	0	0	0	0	0	3484	0	0	0	0	0	0	0	0	0	0	0
>asv289	CGGTAATTCCAGCTCCAATAGCGTATGCTAAAGTTGTTGCAGTTAAAAAGCTCGTAGTTGAACTTCGGGGTTCACCCATTGGTCAGGCTTAATTGTCTGTACTGGTGAGATGAGTCTCTACCTTCTGAGGAACTTTCATGCCATTTATTTGGTGTGGTTGGAAATCAGGACTGTTACTTTGAAAAAATTAGAGTGTTTAAAGCAGGCTAACGTCTGAATACATTAGCATGGAATAATGAAATAGGACGGATTGATTCTATTTCGTTGGTTTCTAGGGTCACCGTAATGATTAATAGGGATAGTTGGGGGCATTAGTATTCAATTGTCAGAGGTGAAATTCTTGGATTTATTGAAGACTAACTACTGCGAAAGCATTTGCCAAGGATGTTTTCATTAATC…	Eukaryota	Mucoromycota	Glomeromycetes	NA	NA	NA	0	0	0	0	0	0	0	0	0	0	0	0	0	0	0	0	0	0	0	0	0	0	0	0	0	0	0	61	0	0	0	0	0	0	0	0	0	0	0	0	0	0
>asv221	CGGTAATTCCAGCTCCAATAGCGTATATTAAAGTTGTTGCAGTTAAAAAGCTCGTAGTTGAACTTCGGGGTTCACCCATTGGTCAGGCTTAATTGTCTGTACTGGTGAGATGAGTCTCTACCTTCTGAGGAACTTTCATGCCATTTATTTGGTGTGATGGGAAATCAGGACTGTTACTTTGAAAAAATTAGAGTGTTTAAAGCAGGCTAACGTCTGAATACATTAGCATGGAATAATGAAATAGGACGGATTGATTCTATTTCGTTGGTTTCTAGGGTCACCGTAATGATTAATAGGGATAGTTGGGGGCATTAGTATTCAATTGTCAGAGGTGAAATTCTTGGATTTATTGAAGACTAACTACTGCGAAAGCATTTGCCAAGGATGTTTTCATTAATC…	Eukaryota	Mucoromycota	Glomeromycetes	NA	NA	NA	0	0	382	0	0	0	0	0	0	0	0	0	0	0	0	0	0	0	0	0	0	0	144	0	0	0	97	1688	0	0	0	139	0	0	0	656	0	0	279	0	0	0
>asv164	CGGTAATTCCAGCTCCAATAGCGTATATTAAAGTTGTTGCAGTTAAAAAGCTCGTAGTTGAACTTCGGGGTTTACTCATTGGTCAGGCTTAATTGTCTGTACTGGTGAGATGAATCTCTACCTTCTGAGGAACTTTCATGCCATTTATTTGGTGTGGTTGGAAATCAGGACTGTTACTTTGAAAAAATTAGAGTGTTTAAAGCAGGCTAACGTCTGAATACATTAGCATGGAATAATGAAATAGGACGGATTGATTCTATTTCGTTGGTTTCTAGGGTCACCGTAATGATTAATAGGGATAGTTGGGGGCATTAGTATTCAATTGTCAGAGGTGAAATTCTTGGATTTATTGAAGACTAACTACTGCGAAAGCTTTTGCCAAGGATGTTTTCATTAATC…	Eukaryota	Mucoromycota	Glomeromycetes	Glomerales	NA	NA	0	0	0	0	0	0	0	0	0	0	0	0	0	0	0	0	0	0	0	0	0	0	0	0	0	0	0	60	0	0	0	0	0	0	0	0	0	0	0	0	0	0
>asvNA	CGGTAATTCCAGCTCCAATAGCGTATATTAAAGTTGTTGCAGTTAAAAAGCTCGTAGTTGAATTTCGGGATTGGCGTATCGGTCGTGCCTCACGGGGTATGAACTGGTGCAGTCAATTTCTCACCTTCTGGAGAACCGCGATGTCCTTAATTGGATGCCGCGGGGAACCAGGACCTTTACTTTGAAAAAATTAGAGTGTTTAAAGCAGGCATTTTTGCTTGAATACATTAGCATGGAATAATAAAATAGGACGGCATGGTTCTATTTTGTTGGTTTCTAGGACCACCGTAATGATTAATAGGGATAGTTGGGGGCATTAGTATTCAATTGTCAGAGGTGAAATTCTTGGATTTATTGAAGACTAACTACTGCGAAAGCATTTGCCAAGGATGTTTTCAT…	Eukaryota	Mucoromycota	Glomeromycetes	Glomerales	Claroideoglomeraceae	Claroideoglomus	0	0	0	0	0	0	0	0	0	0	0	0	0	0	0	0	0	0	0	0	0	0	0	0	0	0	0	0	0	0	0	0	0	0	0	0	0	0	0	0	0	0
>asv165	CGGTAATTCCAGCTCCAATAGCGTATATTAAAGTTGCTGCAGTTAAAAAGCTCGTAGTTGAATTTCGGGACTAATATGTCGGTCGTGCCTAGGTACGTACTGGCTTATTGGTTTCTCCTTTCTGAAGAACCATGATGTCATTTATTTGGTGTCGTGGGGAATCAGGACTGTTACTTTGAAAAAATTAGAGTGTTTAAAGCAGGCTCACGCTTGAATACATTAGCATGGAATAATGAAATAGGACGTTTGATTCTATTTTGTTGGTTTCTAGGATCGACGTAATGATTAATAGGGATAGTTGGGGGCATTAGTATTCAATTGTCAGAGGTGAAATTCTTGGATTTATTGAAGACTAACTACTGCGAAAGCATTTGCCAAGGATGTTTTCATTAATCAA	Eukaryota	Mucoromycota	Glomeromycetes	Glomerales	NA	NA	0	0	0	0	0	0	0	0	0	0	0	0	0	0	0	0	59	0	0	0	0	0	0	0	0	0	0	0	0	0	0	0	0	0	0	0	0	0	0	0	0	0
>asvNA	CGGTAATTCCAGCTCCAATAGCGTATATTAAAGTTGTTGCAGTTAAAAAGCTCGTAGTTGAATTTTAGGTCTGGTTGGGCGGTCTGCCTGTTGGGTACGTACTGTCTGGCCGGATCTGACCTTCTGGTAACCACCATGTTGCTTCGGTGATATGGATGGGATTCCAGATCTTTTACTTTGAAAAAATTAGAGTGTTTAAAGCAGGCATTCGCTTGAATACATTAGCATGGAATAATAGAATAGGACTTAGGTTCTATTTTGTTGGTTTCTAGGACCGAAGTAATGATTAATAGGGATAGTTGGGGGCATTAGTATTTAATTGTCAGAGGTGAAATTCTTGGATTTATTAAAGACTAACTTCTGCGAAAGCATTTGCCAAGGATGTTTTCATTAATCAA	Eukaryota	Mucoromycota	Incertae_Sedis	Mortierellales	NA	NA	0	0	0	0	0	0	0	0	0	0	0	41	0	0	0	0	0	0	17	0	0	0	0	0	0	0	0	0	0	0	0	0	0	0	0	0	0	0	0	0	0	0
>asv326	CGGTAATTCCAGCTCCAATAGCGTATATTAAAGTTGTTGCAGTTAAAAAGCTCGTAGTTGAACTTCAGGCCTGTCCAGATGGTCCGCCTTAATTGGTGTGTACTGTCCTTGGGTGGGTCCTACCTTCTGGCGAAGCGGCATGGCCTTAATTGGTTGTGTTGGGGAACCAGGACTTTTACTGTGAAAAAATTAGAGTGTTCAAAGCAGGCATATATGCTCGAATACATTAGCATGGAATAATGGAATAGGACGATGGTTCTATTTTGTTGGTTCTAGGACCGTTGTAATGATTAATAGGGATAGTTGGGGGCATTAGTATTCAATTGTCAGAGGTGAAATTCTTGGATTTATTGAAGACTAACTACTGCGAAAGCATTTGCCAAGGATGTTTTCATTAAT…	Eukaryota	Mucoromycota	Glomeromycetes	Paraglomerales	Paraglomeraceae	Paraglomus	0	0	0	0	0	0	96	0	0	0	0	3244	0	0	0	0	0	0	0	0	0	0	0	0	0	0	0	0	0	0	0	0	0	0	0	0	0	0	0	0	0	0
>asv290	CGGTAATTCCAGCTCCAATAGCGTATATTAAAGTTGTTGCAGTTAAAAAGCTCGTAGTTGAATTTCGGGATCAATATGTTGGTCGTGCCTTGGTACGTACTGGCATTATCGATTCCTACCTTCTGAAGAACCTCGATGTCATTAATTTGGTGTCTTGGGGAATCAGGACTGTTACTTTGAAAAAATTAGAGTGTTTAAAGCAGGCTCGCGCTTGAATACATTAGCATGGAATAATGAAATAGGACGTTTGATTCTATTTTGTTGGTTTCTAGGATCGACGTAATGATTAATAGGGATAGTTGGGGGCATTAGTATTCAATTGTCAGAGGTGAAATTCTTAGATTTATTGAAGACTAACTACTGCGAAAGCATTTGCCAAGGATGTTTTCATTAATCAA	Eukaryota	Mucoromycota	Glomeromycetes	NA	NA	NA	0	0	57	0	0	0	0	0	0	0	0	0	0	0	0	0	0	0	0	0	0	0	0	0	0	0	0	0	0	0	0	0	0	0	0	0	0	0	0	0	0	0
>asv291	CGGTAATTCCAGCTCCAATAGCGTATATTAAAGTTGTTGCAGTTAAAAAGCTCGTAGTTGAATTTCGGGATCAATATGTTGGTCGTACCATTGGTACGTACTGGCATTATTGATTCCTACCTTCTGAAGAACCTTGATGTCATTAATTTGGTGTCTTGGGGAATCAGGACTGTTACTTTGAAAAAATTAGAGTGTTTAAAGCAGGCTCGCGCTTGAATACATTAGCATGGAATAATGAAATAGGACGTTTGATTCTATTTTGTTGGTTTCTAGGATCGATGTAATGATTAATAGGGATAGTTGGGGGCATTAGTATTCAATTGTCAGAGGTGAAATTCTTGGATTTATTGAAGACTAACTACTGCGAAAGCATTTGCCAAGGATGTTTTCATTAATCAA	Eukaryota	Mucoromycota	Glomeromycetes	NA	NA	NA	0	0	0	0	0	0	0	0	0	0	0	0	0	0	0	0	0	0	0	0	0	0	0	0	0	0	0	0	0	57	0	0	0	0	0	0	0	0	0	0	0	0
>asv69	CGGTAATTCCAGCTCCAATAGCGTATATTAAAGTTGCTGCAGTTAAAAAGCTCGTAGTTGAATTTCGGGACTAATATGTCGGTCGTGCCTCGGTACGTACTGGTTTATTGGTTTCTCCTTTCTGAAGAACCATGATGTCATTTATTTGGTGTCGTGGGGAATCAGGACTGTTACTTTGAAAAAATTAGAGTGTTTAAAGCAGGCTCACGCTTGAATACATTAGCATGGAATAATGAAATAGGACGTTTGATTCTATTTTGTTGGTTTCTAGGATCGACGTAATGATTAATAGGGATAGTTGGGGGCATTAGTATTCAATTGTCAGAGGTGAAATTCTTGGATTTATTGAAGACTAACTACTGCGAAAGCATTTGCCAAGGATGTTTTCATTAATCAA	Eukaryota	Mucoromycota	Glomeromycetes	Glomerales	NA	NA	0	0	0	0	7	0	36	55	0	0	0	0	0	0	0	0	950	0	0	0	54	37	120	0	312	0	136	0	173	62	0	0	0	166	0	0	97	0	0	0	81	939
>asv222	CGGTAATTCCAGCTCCAATAGCGTATATTTAAGTTGTTGCAGTTAAAAAGCTCGTAGTTGAATTTCGGGATCAATATGTTGGTCGTGCCTTGGTACGTACTGGCATTATCGATTCCTACCTTCTGAAGAACCTCGATGTCATTAATTTGGTGTCTTGGGGAATCAGGACTGTTACTTTGAAAAAATTAGAGTGTTTAAAGCAGGCTCGCGCTTGAATACATTAGCATGGAATAATGAAATAGGACGTTTGATTCTATTTTGTTGGTTTCTAGGATCGACGTAATGATTAATAGGGATAGTTGGGGGCATTAGTATTCAATTGTCAGAGGTGAAATTCTTGGATTTATTGAAGACTAACTACTGCGAAAGCATTTGCCAAGGATGTTTTCATTAATCAA	Eukaryota	Mucoromycota	Glomeromycetes	NA	NA	NA	96	674	0	0	117	0	0	0	256	208	0	0	113	0	0	0	183	178	0	0	57	56	0	0	626	0	0	0	145	114	0	0	55	169	0	0	0	0	0	0	29	0
>asv166	CGGTAATTCCAGCTCCAATAGCGTATATTTAAGTTGTTGCAGTTAAAAAGCTCGTAGTTGAATTTCGGGGTTAGTAGGTTGGTCATGCCTCTGGTATGTACTGGTCTCACTGATTCCTCCTTCCTGATGAACCTTAATGCCATTAATTTGGTGTTTTGGGGAATTTGGACTGTTACTTTGAAAAAATTAGAGTGTTTAAAGCAGGCTCACGCTTGAATACATTAGCATGGAATAACGGAATAGGACGTTTGATTCTATTTTGTTGGTTTCTAGGATCGACGTAATGATTAATAGGGATAGTTGGGGGCATTAGTATTCAATTGTCAGAGGTGAAATTCTTGGATTTATTGAAGACTAACTACTGCGAAAGCATTTGCCAAGGATGTTTTCATTAATCAA	Eukaryota	Mucoromycota	Glomeromycetes	Glomerales	NA	NA	0	0	0	0	0	0	0	0	0	0	0	0	0	0	0	0	0	0	0	0	0	0	0	0	0	0	0	0	52	0	0	0	0	0	0	0	0	0	0	0	0	0
>asv16	CGGTAATTCCAGCTCCAATAGCGTATATTAAAGTTGTTGCAGTTAAAAAGCTCGTAGTTGAATTTCGGGATTGACGTGACGGTCATGCCTTAAGGGGTATGAACTGTTACAGTTGATTTCTCACCTTCTGGAGAAACTTGATGTCCTTTATTGGGTGTCTTGCGGATCCAGGACCTTTACCTTGAAAAAATTAGAGTGTTTAAAGCAGGCATTTTTGCTCGAATACATTAGCATGGAATAATAGAATAGGACGGCATGGTTCTATTTTGTTGGTTTCTAGGATCACCGTAATGATTAATAGGGATAGTTGGGGGCATTAGTATTCAATTGTCAGAGGTGAAATTCTTGGATTTATTGAAGACTAACTACTGCGAAAGCATTTGCCAAGGATGTTTTCAT…	Eukaryota	Mucoromycota	Glomeromycetes	Glomerales	Claroideoglomeraceae	Claroideoglomus	0	0	0	0	0	0	0	0	0	0	0	0	0	0	0	0	0	0	0	0	0	0	0	0	0	0	0	0	0	0	0	0	0	0	0	0	0	0	0	0	0	51
>asv167	CGGTAATTCCAGCTCCAATAGCGTATATTAAAGTTGTTGCAGTTAAAAAGCTCGTAGTTGAATTTCGGGATCAATGCGTCGGTCGTGCCTTGGGTACGTACTAGCGTCATTGATTCCTCCCTTCTGAAGAACCGTGATGTCATTAATTTGGTGTTACGGGAAATCAGGACTGTTACCTTGAAAAAATTAGTGTTTAAAGCAGGCTAACGCTTGAATACATTAGCATGGAATAATGAAATAGGACGTTCGAACCTATTTTGTTGGTTTCTAGGATCGACGTAATGATTAATAGGGATAGTTGGGGGCATTAGTATTCAATTGTCAGAGGTGAAATTCTTGGATTTATTGAAGACTAACTACTGCGAAAGCATTTGCCAAGGATGTTTTCATTAATCAA	Eukaryota	Mucoromycota	Glomeromycetes	Glomerales	NA	NA	0	0	50	0	0	0	0	0	0	0	0	0	0	0	0	0	0	0	0	0	0	0	0	0	0	0	0	0	0	0	0	0	0	0	0	0	0	0	0	0	0	0
>asv70	CGGTAATTCCAGCTCCAATAGCGTATATTAAAGTTGTTGCAGTTAAAAAGCTCGTAGTTGAATTTCGGGGTTAGCAGGTCGGTCGTGCCATCGGTATGAACTGGTCTCGCTGATCCCTCCCTCTTGACGAACTGTGATGCCATTAATTTGGTGTCGCAGGGAATCAGGACTGTTACTTTGAAAAAATTAGAGTGTTTAAAGCAGGCTCACGCTTGAATACATTAGCATGGAATAATGAAATAGGACGTTTGATCCTATTTTGTTGGTTTCTAGGATTGACGTAATGATTAATAGGGATAGTTGGGGGCATTAGTATTCAATTGTCAGAGGTGAAATTCTTGGATTTATTGAAGACTGACTACTGCGAAAGCATTTGCCAAGGATGTTTTCATTAATCAA	Eukaryota	Mucoromycota	Glomeromycetes	Glomerales	NA	NA	90	96	0	216	0	0	0	0	0	71	0	0	76	0	501	0	31	0	0	922	0	0	0	0	0	0	0	0	0	139	0	163	0	0	0	106	0	65	0	373	0	0
>asv48	CGGTAATTCCAGCTCCAATAGCGTATATTAAAGTTGTTGCAGTTAAAAAGCTCGTAGTTGAATTTCGGGATCAATATTTCGGTCATGCCGTTGGTATGCACTGTTATCATTGATTTCTCACCTTCTAAAGAACCGTAATGCCATTAATTTGGTGTTACGGGGAATTAGGACTGTTACCTTGAAAAAATTAGAGTGTTTAAAGCAGGCTAACGCTTGAATACATTAGCATGGAATAATGAAATAGGACGTTCGAACCTATTTTGTTGGTTTCTAGGATCGACGTAATGATTAATAGGGATAGTTGGGGGCATTAGTATTCAATTGTCAGAGGTGAAATTCTTGGATTTATTGAAGACTGACTACTGCGAAAGCATTTGCCAAGGATGTTTTCATTAATCAA	Eukaryota	Mucoromycota	Glomeromycetes	Glomerales	Glomeraceae	NA	0	0	0	0	0	0	0	0	0	0	0	0	0	0	0	0	0	0	0	0	0	0	50	0	0	0	0	0	0	0	0	0	0	0	0	0	0	0	0	0	0	0
>asv168	CGGTAATTCCAGCTCCAATAGCGTATATTAAAGTTGCTGCAGTTAAAAAGCTCGTAGTTGAATTTCGGGACTAATATGTCGGTCGTGCCTCGGTACGCACTGGCTTATTGGTTTCTCCTTTCTGAAGAACCATGATGTCATTTATTTGGTGTCGTGGGGAATCAGGACTGTTACTTTGAAAAAATTAGAGTGTTTAAAGCAGGCTCACGCTTGAATACATTAGCATGGAATAATGAAATAGGACGTTTGATTCTATTTTGTTGGTTTCTAGGATCGACGTAATGATTAATAGGGATAGTTGGGGGCATTAGTATTCAATTGTCAGAGGTGAAATTCTTGGATTTATTGAAGACTAACTACTGCGAAAGCATTTGCCAAGGATGTTTTCATTAATCAA	Eukaryota	Mucoromycota	Glomeromycetes	Glomerales	NA	NA	0	0	0	0	0	0	0	0	0	0	0	0	0	0	0	0	0	0	0	0	0	0	0	0	0	0	0	0	50	0	0	0	0	0	0	0	0	0	0	0	0	0
>asvNA	CGGTAATTCCAGCTCCAATAGCGTATATTAAAGTTGTTGCAGTTAAAAAGCTCGTAGTTGAATTTCGGGATTGGCGCATCGGTCGTGCCTCACGGGGTATGAACTGGTGCAGTCAATTTCTCACCTTCTGGAGAACCGCGATGTCCTTAATTGGGTGCCGCGGGGAACCAGGACCTTTACTTTGAAAAAATTAGAGTGTTTAAAGCAGGCATTTTTGCTTGAATACATTAGCATGGAATAATAAAATAGGACGGCATGGTTCTATTTTGTTGGTTTCTAGGACCACCGTAATGATTAATAGGGATAGTTGGGGGCATTAGTATTCAATTGTCAGAGGTGAAATTCTTGGATTTATTGAAGACTAACTACTGCGAAAGCATTTGCCAAGGATGTTTTCAT…	Eukaryota	Mucoromycota	Glomeromycetes	Glomerales	Claroideoglomeraceae	Claroideoglomus	0	0	0	0	0	0	0	0	0	0	0	143	0	0	0	1012	0	0	0	0	0	0	287	0	0	0	0	0	0	0	793	364	0	0	0	0	0	0	0	0	0	242
>asv292	CGGTAATTCCAGCTCCAATAGCGTATATTAAAGTTGTTGCAGTTAAAAAGCTCGTAGTTGAATTTCGGGATCAATATGTTGGTCGTATCATTGGTACGTACTGGCATTATTGATTCCTACCTTCTGAAGAACCTTGATGTCATTAATTTGGTGTCTTGGGGAATCAGGACTGTTACTTTGAAAAAATTAGAGTGTTTAAAGCAGGCTCGCGCTTGAATACATTAGCATGGAATAATGAAATAGGACGTTTGATTCTATTTTGTTGGTTTCTAGGATCGACGTAATGATTAATAGGGATAGTTGGGGGCATTAGTATTCAATTGTCAGAGGTGAAATTCTTGGATTTATTGAAGACTGACTACTGCGAAAGCATTTGCCAAGGATGTTTTCATTAATCAA	Eukaryota	Mucoromycota	Glomeromycetes	NA	NA	NA	0	0	0	0	0	0	0	0	0	48	0	0	0	0	0	0	0	0	0	0	0	0	0	0	0	0	0	0	0	0	0	0	0	0	0	0	0	0	0	0	0	0
>asv293	CGGTAATTCCAGCTCCAATAGCGTATATTAAAGTTGTTGCAGTTAAAAAGCTCGTAGTTGAATTTCAGCTCTGGCTGGGCGGTCCACCTTTGGATGGTACTGCTCTGGCTGGGGTTTACCTTTCTGGTGAGCCGTCATGCCCTTCGCTGGGTGTGGCGGGGAACCAGGACTTTTACCTTGAAAAAATTAGAGTGTTTAAAGCAGGCCAATTGCTTGAATACATTAGCATGGAATAATGAAATAGGACGTTTGATTCTATTTTGTTGGTTTCTAGGATCGACGTAATGATTAATAGGGATAGTTGGGGGCATTAGTATTCAATTGTCAGAGGTGAAATTCTTGGATTTATTGAAGACTAACTACTGCGAAAGCATTTGCCAAGGATGTTTTCATTAATCAA	Eukaryota	Mucoromycota	Glomeromycetes	NA	NA	NA	0	0	0	0	0	0	0	0	0	0	0	0	0	0	0	0	48	0	0	0	0	0	0	0	0	0	0	0	0	0	0	0	0	0	0	0	0	0	0	0	0	0
>asv169	CGGTAATTCCAGCTCCAATAGCGTATATTAAAGTTGTTGCAGTTAAAAAGCTCGTAGTTGAATTTCGGGACTAATATGTCGGTCGTGCCTCGGTACGAACTGGTTTATTGGTCTCTCCTTTCTGAAGAACCATGATGTCATTTATTTGGTGTCGTGGGGAATCAGGACTGTTACTTTGAAAAAATTAGAGTGTTTAAAGCAGGCTCACGCTTGAATACATTAGCATGGAATAATGAAATAGGACGTTTGATTCTATTTTGTTGGTTTCTAGGATCGACGTAATGATTAATAGGGATAGTTGGGGGCATTAGTATTCAATTGTCAGAGGTGAAATTCTTGGATTTATTGAAGACTAACTACTGCGAAAGCATTTGCCAAGGATGTTTTCATTAATCAA	Eukaryota	Mucoromycota	Glomeromycetes	Glomerales	NA	NA	0	0	0	0	0	0	0	0	0	0	0	0	0	0	0	0	48	0	0	0	0	0	0	0	0	0	0	0	0	0	0	0	0	0	0	0	0	0	0	0	0	0
>asv294	CGGTAATTCCAGCTCCAATAGCGTATGCTAAAGTTGTTGCAGTTAAAAAGCTCGTAGTTGAACCTTAGGCCCGTGCGGGTGGTCCGTCCTCTGGGCGAGCACTGCTCCGTCGCGGGTCTCACCTTCTGGCGAGCGTGGATGCCATTCACTTGGTGTCCGCGGGAACCAGGACCTTTACCTTGAAAAAATTAGAGTGCTCAAAGCGGGCTCGTACGCTTGAATACATTAGCATGGAATAATGAAATAGGACGACGGTTCTATTTTGTTGGTTTCCGGGACAGTCGTAATGATTAATAGGGATAGTTGGGGGCATTCGTATTCAATTGTCAGAGGTGAAATTCTTGGATTTATTGAAGACGGACTACTGCGAAAGCATTTGCCAAGGATGTTTTCATTAAT…	Eukaryota	Mucoromycota	Glomeromycetes	NA	NA	NA	0	0	0	0	0	0	0	0	0	0	0	0	0	0	0	0	0	0	0	0	0	0	0	0	0	0	0	0	0	0	0	0	0	0	0	0	0	0	0	0	0	0
>asv71	CGGTAATTCCAGCTCCAATAGCGTATATTAAAGTTGTTGCAGTTAAAAAGCTCGTAGTTGAATTTCGGGGTTAGCAGGTCGGTCGTGCCATCGGTATGAACTGGTCTCGCTGATCCCTCCCTCTTGAAGAACTGTGATGCCATTAATTTGGTGTCGCAGGGAATCAGGACTGTTACTTTGAAAAAATTAGAGTGTTTAAAGCAGGCTTACGCTTGAATACATTAGCATGGAATAATGAAATAGGACGTTTGATCCTATTTTGTTGGTTTCTAGGATTGACGTAATGATTAATAGGGATAGTTGGGGGCATTAGTATTCAATTGTCAGAGGTGAAATTCTTGGATTTATTGAAGACTAACTACTGCGAAAGCATTTGCCAAGGATGTTTTCATTAATCAA	Eukaryota	Mucoromycota	Glomeromycetes	Glomerales	NA	NA	158	0	131	1088	0	0	0	0	0	0	242	0	320	0	0	0	0	0	0	461	0	0	0	0	0	0	0	0	0	0	0	92	0	0	0	0	0	0	69	0	0	0
>asv295	CGGTAATTCCAGCTCCAATAGCGTATATTAAAGTTGTTGCAGTTAAAAAGCTCGTAGTTGAATTTCAGCCCTGGCTGGGCGGTCCACCTTTGGATGGTACTGCTCTGGCTGGGGTTTACCTTTCTGGTGAGCCGTCATGCCCTTTGCTGGGTGTGGCGGGGAACCAGGACTTTTACCTTGAAAAAATTAGAGTGTTTAAAGCAGGCTCACGCTTGAATACATTAGCATGGAATAATGAAATAGGACGTTTGATCCTATTTTGTTGGTTTCTAGGATTGACGTAATGATTAATAGGGATAGTTGGGGGCATTAGTATTCAATTGTCAGAGGTGAAATTCTTGGATTTATTGAAGACTAACTACTGCGAAAGCATTTGCCAAGGATGTTTTCATTAATCAA	Eukaryota	Mucoromycota	Glomeromycetes	NA	NA	NA	0	0	0	0	0	0	0	0	0	0	0	0	0	0	0	0	0	0	0	0	0	0	0	0	0	0	0	0	0	0	0	0	0	0	0	0	47	0	0	0	0	0
>asv332	CGGTAATTCCAGCTCCAATAGCGTATATTTAAGTTGTTGCAGTTAAAAAGCTCGTAGTTGGACTTTGGGTTGGGTCGGCCGGTCCGCCTTTCGGTGTGCACCGGTCGTCTCGTCCCTTCTGCCGGCGATGCGCTCCTGGTCTTAACTGGCCGGGTCGTGCCTCCGGCGCTGTTACTTTGAAGAAATTAGAGTGTTCAAAGCAGGCAATCGCTTGGATACATTAGCATGGAATAATGGAATAGGACAATGGTTCTATTTGTTGGTTTCTAGGACCGTTGTAATGATTAATAGGGATAGTTGGGGGCATTAGTATTCAATTGTCAGAGGTGAAATTCTTGGATTTATTGAAGACTAACTACTGCGAAAGCATTTGCCAAGGATGTTTTCATTAATCAA	Eukaryota	Mucoromycota	Glomeromycetes	Paraglomerales	Paraglomeraceae	Paraglomus	0	0	0	0	0	0	0	0	0	0	0	0	0	0	0	0	0	0	0	0	0	0	0	0	0	0	0	0	0	0	0	0	0	0	0	0	0	0	0	0	0	0
>asvNA	CGGTAATTCCAGCTCCAATAGCGTATATTAAAGTTGTTGCAGTTAAAAAGCTCGTAGTTGAATTTCAGCCCTGGCTGGGCGGTCCACCTTTGGATGGTACTGCTCTGGCTGGGGTTTACCTTTCTGGTGAGCCGTCATGCCCTTTGCTGGGTGTGGCGGGGAGCCAGGACTTTTACCTTGAAAAAATTAGAGTGTTTAAAGCAGGCCAATTGCTTGAATACATTAGCATGGAATAATGGAATAGGACTTGGGTTCTATTTTGTTGGTTTCTAGGACCGATGTAATGATTAATAGGAATAGTTGGGGGCATTAGTATTTAGTAGCTAGAGGTGAAATTCTTGGATTTACGAAAGACTAACTTCTGCGAAAGCATTTGTCAAGGATGTTTTCATTAATCAA	Eukaryota	Mucoromycota	Incertae_Sedis	Endogonales	Endogonaceae	NA	0	0	0	0	0	0	0	0	0	0	0	0	0	0	0	0	0	0	0	0	0	0	0	0	0	46	0	0	0	0	0	0	0	0	0	0	0	0	0	0	0	0
>asv333	CGGTAATTCCAGCTCCAATAGCGTATATTAAAGTTGTTGCAGTTAAAAAGCTCGTAGTTGAACTTCAGGCCTGTCCAGATGGTCCGCCTTAATTGGTGTGTACTGTCCTTGGGTGGGTCCTACCTTCTGGCGAAGCGGCATGGCCTTAATTGGTTGTGTTGGGGAACCAGGACTTTTACTGTGAAAAAATTAGAGTGTTCAAAGCAGGCAATAATGCTCGAATACATTAGCATGGAATAATGGAATAGGACGATGGTTCTATTTTGTTGGTTCTAGGACCGTTGTAATGATTAATAGGGATAGTTGGGGGCATTAGTATTCAATTGTCAGAGGTGAAATTCTTGGATTTATTGAAGACTAACTACTGCGAAAGCATTTGCCAAGGATGTTTTCATTAAT…	Eukaryota	Mucoromycota	Glomeromycetes	Paraglomerales	Paraglomeraceae	Paraglomus	0	0	0	0	0	0	0	0	0	0	0	0	0	0	0	0	0	0	0	0	0	0	0	0	0	0	0	0	0	0	0	0	0	0	0	0	0	0	0	0	0	0
>asv296	CGGTAATTCCAGCTCCAATAGCGTATATTAAAGTTGTTGCAGTTAAAAAGCTCGTAGTTGAATTTCGGGATCAATATGTTGGTCGTATCATTGGTACGTACTGGCATTATTGATTCCTACCTTCTGAAGAACCTTGATGTCATTAATTTGGTGTCTTGGGGAATCAGGACTGTTACTTTGAAAAAATTAGAGTGTTTAAAGTAGGCTCGCGCTTGAATACATTAGCATGGAATAATGAAATAGGACGTTTGATTCTATTTTGTTGGTTTCTAGGATCGACGTAATGATTAATAGGGATAGTTGGGGGCATTAGTATTCAATTGTCAGAGGTGAAATTCTTGGATTTATTGAAGACTGACTACTGCGAAAGCATTTGCCAAGGATGTTTTCATTAATCAA	Eukaryota	Mucoromycota	Glomeromycetes	NA	NA	NA	0	0	0	0	0	0	0	0	0	45	0	0	0	0	0	0	0	0	0	0	0	0	0	0	0	0	0	0	0	0	0	0	0	0	0	0	0	0	0	0	0	0
>asvNA	CGGTAATTCCAGCTCCAATAGCGTATATTAAAGTTGTTGCAGTTAAAAAGCTCGTAGTCGGACTTTCGAGGTAGGGATCGCGATCCGGCGGGAGCTGTGTATTGCGGTCCTTGCCTCTAATCTCGGATAGCTCGGTCTGCTCTTAAGTGAGTGGGTCGCGGTTACCGGGTCGTTTACTTTGAAAAAATTAGAGTGTTTAAAGCAGGCTCGCGCTTGAATACATTAGCATGGAATAATGAAATAGGACGTTTGATTCTATTTTGTTGGTTTCTAGGATCGACGTAATGATTAATAGGGATAGTTGGGGGCATTAGTATTCAATTGTCAGAGGTGAAATTCTTGGATTTATTGAAGACTAACTACTGCGAAAGCATTTGCCAAGGATGTTTTCATTAATCAA	Eukaryota	Mucoromycota	Glomeromycetes	NA	NA	NA	0	0	0	0	0	0	0	0	0	0	0	0	0	0	0	0	0	0	0	0	0	0	0	0	0	0	45	0	0	0	0	0	0	0	0	0	0	0	0	0	0	0
>asv17	CGGTAATTCCAGCTCCAATAGCGTATATTAAAGTTGCTGCGGTTAAAAAGCTCGTAGTTGAATTTCGGAATTGATGCATCGGTCGTGCCTTAAGGGGCATGAACTGGTGTAGCCAATTTCTCACCTTCTGGTGAATTGTTGATGTTCTTAATGGGTGTCTCAATGAACTAGAAATTTTTACTTTGAAAAAATTAGAGTGTTTAAAGCAGGCATTAATTTGCTTGAATACATTAGCATGGAATAATGAAATAGGACAGTGGTTCCGTTTTGTTGGTTTCTAGGATCACGTAATGATTAATAGGGACAGTTGGGGGCATTAGTATTCAATTGTCAGAGGTGAAATTCTTGGATTTATTGAAGACTAACTATTGCGAAAGCATTTGCCAAGGATGTTTTCAT…	Eukaryota	Mucoromycota	Glomeromycetes	Glomerales	Claroideoglomeraceae	Claroideoglomus	0	0	0	0	0	0	0	0	0	0	0	0	0	0	0	0	0	0	0	0	0	0	0	0	0	0	0	45	0	0	0	0	0	0	0	0	0	0	0	0	0	0
>asv3	CGGTAATTCCAGCTCCAATAGCGTATATTAAAGTTGTTGCAGTTAAAAAGCTCGTAGTTGAATTTCGGGATTGGCACATCGGTCGTGCCTTACGGGGTATGAACTGGTGTAGCCAATTTCTCACCTTCTGGAGAACCGCGATGTCCTTAATTGGGTGCCGCGAGGAACCAGGACCTTTACTTTGAAAAAATTAGAGTGTTTAAAGCAGGCATTTTGCTTGAATACATTAGCATGGAATAATAAAATAGGACGGCATGATTCTATTTTGTTGGTTTCTAGGATCACCGTAATGATTAATAGGGATAGTTGGGGGCATTAGTATTCAATTGTCAGAGGTGAAATTCTTGGATTTATTGAAGACTAACTACTGCGAAAGCATTTGCCAAGGATGTTTTCATT…	Eukaryota	Mucoromycota	Glomeromycetes	Glomerales	Claroideoglomeraceae	Claroideoglomus	0	0	0	0	0	0	2634	0	0	0	0	0	0	0	0	0	0	0	0	0	0	0	0	0	0	0	0	0	0	0	0	0	0	0	0	0	0	0	0	0	0	0
								7547	14676	17445	22076	886	912	11198	1806	1940	12996	8281	7849	4122	55	34615	14787	10156	1487	15663	32029	682	904	15806	24895	5006	1001	16734	33848	4034	6479	24684	14554	1143	2467	6249	33198	6586	2535	2898	26734	253	9050
[truncated: 6 more columns]

## Sheet: GenBank database - MARJAAM
asv	sequences	Kingdom	Phylum	Class	Order	Family	Sclerocystis	Species	CMAA1	CMAD1	CS1	CS13	CMAA2	CMAD2	CS2	CS14	CMAA3	CMAD3	CS3	CS15	CMAA4	CMAD4	CS4	CS16	CMAB1	CMAE1	CS5	CS17	CMAB2	CMAE2	CS6	CS18	CMAB3	CMAE3	CS7	CS19	CMAB4	CMAE4	CS8	CS20	CMAC1	CMAF1	CS9	CS21	CMAC2	CMAF2	CS10	CS22	CMAC3
>asv62	CGGTAATTCCAGCTCCAATAGCGTATATTAAAGTTGTTGCAGTTAAAAAGCTCGTAGTTGAATTTCGGGGTTAGCAGGTCGGTCGTGCCATCGGTATGAACTGGTCTCGCTGATCCCTCCCTCTTGAAGAACTGTGATGCCATTAATTTGGTGTCGCAGGGAATCAGGACTGTTACTTTGAAAAAATTAGAGTGTTTAAAGCAGGCTCACGCTTGAATACATTAGCATGGAATAATGAAATAGGACGTTTGATCCTATTTTGTTGGTTTCTAGGATTGACGTAATGATTAATAGGGATAGTTGGGGGCATTAGTATTCAATTGTCAGAGGTGAAATTCTTGGATTTATTGAAGACTAACTACTGCGAAAGCATTTGCCAAGGATGTTTTCATTAATCAA	Eukaryota	Mucoromycota	Glomeromycetes	Glomerales	Glomeraceae	NA	NA	476	1068	925	4905	0	0	753	263	97	582	733	385	807	0	1561	754	982	54	4384	5969	40	0	997	6281	49	92	182	172	104	343	437	281	82	213	0	3955	1170	134	100	8602	0
>asv170	CGGTAATTCCAGCTCCAATAGCGTATATTAAAGTTGTTGCAGTTAAAAAGCTCGTAGTTGAATTTCGGGGTTAGCAGGTCGGTCGTGCCATCGGTATGAACTGGTCTCGCTGATCCCTCCCTCTTGACGAACTGTGATGCCATTAATTTGGTGTCGCAGGGAATCAGGACTGTTACTTTGAATAAATTAGAGTGTTCAAAGCGGGCAAGCACAAGCCTAGATACTTTAGCATGGGATAATAGAATAGGACTTGGGTTCTATTTTCGTTGGTTCTTAGGACCGAAGTAATGATTAATAGGGACGGTCGGGGGCATTAGTATTTAATTGTCAGAGGTGAAATTCTCGGATTTAGGAAAGACTGACTTCAGCGAAAGCATTTGCCAAGGATGTTTTCATTAA…	Eukaryota	Mucoromycota	Glomeromycetes	Glomerales	Glomeraceae	NA	NA	0	0	0	0	0	0	0	0	0	0	0	0	0	0	44	0	0	0	0	0	0	0	0	0	0	0	0	0	0	0	0	0	0	0	0	0	0	0	0	0	0
>asv72	CGGTAATTCCAGCTCCAATAGCGTATATTAAAGTTGTTGCAGTTAAAAAGCTCGTAGTTGAATTTCGGGGTTAGTAGGTTGGTCATGCCTCTGGTATGTACTGGTCTCACTGATTCCTCCTTCCTGATGATCCGTAATGCCATTTATTTGGTGTTGCGGGGAATTTGGACTGTTACTTTGAAAAAATTAGAGTGTTTAAAGCAAGCTAACGCTTGAATACATTAGCATGGAATAATGAAATAGGACGTTCGATCCTATTTTGTTGGTTTCTAGGATTGACGTAATGATTAATAGGGATAGTTGGGGGCATTAGTATTCAATTGTCAGAGGTGAAATTCTTGGATTTATTGAAGACTAACTACTGCGAAAGCATTTGCCAAGGATGTTTTCATTAATCAA	Eukaryota	Mucoromycota	Glomeromycetes	Glomerales	Glomeraceae	Rhizophagus	NA	0	0	0	0	0	0	0	0	0	0	0	0	0	0	0	0	0	0	0	0	0	0	0	0	0	0	0	0	0	0	0	0	0	0	0	0	0	0	0	0	0
>asv171	CGGTAATTCCAGCTCCAATAGCGTATATTAAAGTTGTTGCAGTTAAAAAGCTCGTAGTTGAATTTCGGGGTTAGTAGGTTGGTCATGCCTCTGGTATGTACTGGTCTCACTGATTCCTCCTTCCTGATGAACCTTAATGCCATTTATTTGGTGTTTTGGGGAATTTGGACTGTTACTTTGAAAAAATTAGAGTGTTTAAAGCAAGCTAACGCTTGAATACATTAGCATGGAATAATGAAATAGGACGTTCGATCCTATTTTGTTGGTTTCTAGGATTGACGTAATGATTAATAGGGATAGTTGGGGGCATTAGTATTCAATTGTCAGAGGTGAAATTCTTGGATTTATTGAAGACTAACTACTGCGAAAGCATTTGCCAAGGATGTTTTCATTAATCAA	Eukaryota	Mucoromycota	Glomeromycetes	Glomerales	Glomeraceae	Rhizophagus	Rhizophagus_vesiculiferus	0	0	0	0	0	43	0	0	0	0	0	0	0	0	0	0	0	0	0	0	0	0	0	0	0	0	0	0	0	0	0	0	0	0	0	0	0	0	0	0	0
>asv298	CGGTAATTCCAGCTCCAATAGCGTATATTAAAGTTGTTGCAGTTAAAAAGCTCGTAGTTGAATTTCGGGATCAGCTGGTCGGTCGTGCCTCGGTACGTACTGGTCAAATTGATTCCTACCTTCTGACGAACCACGATGTCATTAGTTTGGTGTCGCGGGAAATCAGGACTGTTACTTTGAAAAAATTAGAGTGTTTAAAGCAGGCTCGCGCTTGAATACATTAGCATGGAATAATGAAATAGGACGTTTGATTCTATTTTGTTGGTTTCTAGGATCGACGTAATGATTAATAGGGATAGTTGGGGGCATTAGTATTCAATTGTCAGAGGTGAAATTCTTGGATTTATTGAAGACTAACTACTGCGAAAGCATTTGCCAAGGATGTTTTCATTAATCAA	Eukaryota	Mucoromycota	Glomeromycetes	Glomerales	Glomeraceae	NA	NA	0	0	0	0	0	16	0	0	0	0	0	0	0	0	0	0	0	0	0	0	0	0	0	0	0	0	0	0	0	0	0	0	0	0	0	0	27	0	0	0	0
>asv172	CGGTAATTCCAGCTCCAATAGCGTATATTAAAGTTGTTGCAGTTAAAAAGCTCGTAGTTGAATTTCGGGATCAATATGTTGGTCGTGCCTCAGTACGTACTAGCTTATTGGTTTCTCCTTTCTGAAGAACCATGATGTCATTTATTTGGTGTCGTGGGGAATCAGGACTGTTACTTTGAAAAAATTAGAGTGTTTAAAGCAGGCTCACGCTTGAATACATTAGCATGGAATAATGAAATAGGACGTTTGATTCTATTTTGTTGGTTTCTAGGATCGACGTAATGATTAATAGGGATAGTTGGGGGCATTAGTATTCAATTGTCAGAGGTGAAATTCTTGGATTTATTGAAGACTAACTACTGCGAAAGCATTTGCCAAGGATGTTTTCATTAATCAA	Eukaryota	Mucoromycota	Glomeromycetes	Glomerales	Glomeraceae	NA	NA	0	0	0	0	0	0	0	0	0	0	0	0	0	0	0	0	0	0	0	0	0	42	0	0	0	0	0	0	0	0	0	0	0	0	0	0	0	0	0	0	0
>asv299	CGGTAATTCCAGCTCCAATAGCGTATATTAAAGTTGTTGCAGTTAAAAAGCTCGTAGTTGAATTTCGGGATCAGTTGGTCGGTCGTGCTTCGGTACGTACTGGTCAAATTGATTCCTACCTTCTGACGAACCGCGATGTCATTAATTTGGTGTCGCGGGAAATCAGGACTGTTACTTTGAAAAAATTAGAGTGTTTAAAGCAGGCTCGCGCTTGAATACATTAGCATGGAATAATGAAATAGGACGTTTGATTCTATTTTGTTGGTTTCTAGGATCGACGTAATGATTAATAGGGATAGTTGGGGGCATTAGTATTCAATTGTCAGAGGTGAAATTCTTGGATTTATTGAAGACTAACTACTGCGAAAGCATTTGCCAAGGATGTTTTCATTAATCAA	Eukaryota	Mucoromycota	Glomeromycetes	Glomerales	Glomeraceae	NA	NA	0	41	0	0	0	0	0	0	0	0	0	0	0	0	0	0	0	0	0	0	0	0	0	0	0	0	0	0	0	0	0	0	0	0	0	0	0	0	0	0	0
>asv300	CGGTAATTCCAGCTCCAATAGCGTATATTAAAGTTGTTGCAGTTAAAAAGCTCGTAGTTGAATTTCGGGATCAATTTGTTGGTCGTGCCTTGGTACGTACTGGCATTATCGATTCCTACCTTCTGAAGAACCTTGATGTCATTAATTTGGTGTCTTGGGGAATCAGGACTGTTACTTTGAAAAAATTAGAGTGTTTAAAGCAGGCTCGCGCTTGAATACATTAGCATGGAATAATGAAATAGGACGTTTGATTCTATTTTGTTGGTTTCTAGGATCGACGTAATGATTAATAGGGATAGTTGGGGGCATTAGTATTCAATTGTCAGAGGTGAAATTCTTGGATTTATTGAAGACTAACTACTGCGAAAGCATTTGCCAAGGATGTTTTCATTAATCAA	Eukaryota	Mucoromycota	Glomeromycetes	Glomerales	Glomeraceae	NA	NA	0	0	0	0	0	0	0	0	41	0	0	0	0	0	0	0	0	0	0	0	0	0	0	0	0	0	0	0	0	0	0	0	0	0	0	0	0	0	0	0	0
>asv336	CGGTAATTCCAGCTCCAATAGCGTATATTAAAGTTGTTGCAGTTAAAAAGCTCGTAGTTGAACTTCGGGGTTTACCCATTGGTCAGGCTTAATTGTCTGCACTGGTGAGATGAATCTCTACCTTCTGAGGAACTTTCATGCCATTTATTTGGTGTGATGGGAAATCAGGACTGTTACTTTGAAAAAATTAGAGTGTTTAAAGCAGGCTAACGTCTGAATACATTAGCATGGAATAATGAAATAGGACGGACTGATTCTATTTCGTTGGTTTCTAGGATCACCGTAATGATTAATAGGGACGGTCGGGGGCATTAGTATTTAATTGTCAGAGGTGAAATTCTCGGATTTAGGAAAGACTGACTTCAGCGAAAGCATTTGCCAAGGATGTTTTCATTAATC…	Eukaryota	Mucoromycota	Glomeromycetes	Diversisporales	Diversisporaceae	NA	NA	0	0	0	0	0	0	0	0	0	0	0	0	0	0	0	0	0	0	0	0	0	0	0	0	0	0	0	0	0	0	41	0	0	0	0	0	0	0	0	0	0
>asv173	CGGTAATTCCAGCTCCAATAGCGTATATTAAAGTTGCTGCAGTTAAAAAGCTCGTAGTTGAATTTCGGGACTAATATGTCGGTCGTGCCTCGGTACGTACTGGCTTATTGGTTTCTCCTTTCTGAAGAACCATGATGTCATTTATTTGGTGTCGTGGGGAATCAGGACTGTTACTTTGAAAAAATTAGAGTGTTTAAAGCAAGCTAACGCTTGAATACATTAGCATGGAATAATGAAATAGGACGTTTGATCCTATTTTGTTGGTTTCTAGGATCGACGTAATGATTAATAGGGATAGTTGGGGGCATTAGTATTCAATTGTCAGAGGTGAAATTCTTGGATTTATTGAAGACTAACTACTGCGAAAGCATTTGCCAAGGATGTTTTCATTAATCAA	Eukaryota	Mucoromycota	Glomeromycetes	Glomerales	Glomeraceae	NA	NA	0	0	0	0	0	0	0	0	0	0	0	0	0	0	0	0	0	0	0	0	0	0	0	0	0	0	0	0	0	0	0	0	0	0	0	0	41	0	0	0	0
>asv334	CGGTAATTCCAGCTCCAATAGCGTATATTAAAGTTGTTGCAGTTAAAAAGCTCGTAGTTGAACTTCAGGCCTGTCCAGATGGTCCGCCTTAATTGGTGTGTACTGTCCTTGGGTGGGTCCTACCTTCTGGCGAAGCGGCATGGCCTTAATTGGTTGTGTTGGGGAACCAGGACTTTTACTGTGAAAAAATTAGAGTGTTCAAAGCAGGCATATATGCTCGAATACATTAGCATGGAATAATGGAATAGGACGATGGTTCTATTTTGTTGGTTCTAGGACCGTTGTAATGATTAATAGGGACGGTCGGGGGCATTAGTATTTAATTGTCAGAGGTGAAATTCTCGGATTTAGGAAAGACTGACTTCAGCGAAAGCATTTGCCAAGGATGTTTTCATTAAT…	Eukaryota	Mucoromycota	Glomeromycetes	Paraglomerales	Paraglomeraceae	Paraglomus	NA	0	0	0	0	0	0	0	0	0	0	0	40	0	0	0	0	0	0	0	0	0	0	0	0	0	0	0	0	0	0	0	0	0	0	0	0	0	0	0	0	0
>asv301	CGGTAATTCCAGCTCCAATAGCGTATATTAAAGTTGTTGCAGTTAAAAAGCTCGTAGTTGAATTTCGGGATCAATATGTTGGTCGTGCCTTGGTACGTACTGGCATTATCGATTCCTACCTTCTGAAGAACCTCGATGTCATTAATTTGGTGTCTTGGGGAATCAGGACTGTTACTTTGAAAAAATTAGAGTGTTTAAAGCAGGCTCGCGCTTGAATACATTAGCATGGAATAATGAAATAGGATGTTTGATTCTATTTTGTTGGTTTCTAGGATCGACGTAATGATTAATAGGGATAGTTGGGGGCATTAGTATTCAATTGTCAGAGGTGAAATTCTTGGATTTATTGAAGACTAACTACTGCGAAAGCATTTGCCAAGGATGTTTTCATTAATCAA	Eukaryota	Mucoromycota	Glomeromycetes	Glomerales	Glomeraceae	NA	NA	0	0	0	0	0	0	0	0	0	0	0	0	0	0	0	0	0	0	0	0	0	0	0	0	0	0	0	0	0	0	0	0	0	0	0	0	0	0	0	0	0
>asv223	CGGTAATTCCAGCTCCAATAGCGTATATTAAAGTTGTTGCAGTTAAAAAGCTCGTAGTTGAACTTCGGAATTTGTTCATTGGTCAGGCTTAACTGTCTGTACTGGTGTTACGAATTTCTACCTTCTGAGGAATCCTCATGTCATTAATTTGGTGCGGGGGGGAATCAGGACTGTTACTTTGAAAAAATTAGAGTGTTTAAAGCAGGCTAACGTCTGAATACATTAGCATGGAATAATAAAATAGGACGGTTTGGTTCTATTTTGTTGGTTTCTAGGATCACCGTAATGATTAATAGGGATAGTTGGGGGCATTAGTATTCAATTGTCAGAGGTGAAATTCTTGGATTTATTGAAGACTAACTACTGCGAAAGCATTTGCCAAGGATGTTTTCATTAATC…	Eukaryota	Mucoromycota	Glomeromycetes	Diversisporales	Diversisporaceae	NA	NA	0	0	0	0	0	0	0	0	0	0	0	0	0	0	2397	0	0	0	0	0	0	0	0	0	0	0	0	0	0	0	0	0	0	0	0	0	0	0	0	0	0
>asv302	CGGTAATTCCAGCTCCAATAGCGTATATTAAAGTTGTTGCAGTTAAAAAGCTCGTAGTTGAATTTCGGAATCAATATGTTGGTCGTACCATTGGTACGTACTGGCATTATTGATTCCTACCTTCTGAAGAACCTTGATGTCATTAATTTGGTGTCTTGGAGAATCAGGACTGTTACTTTGAAAAAATTAGAGTGTTTAAAGCAGGCTCACGCTTGAATACATTAGCATGGAATAATGAAATAGGACGTTTGATCCTATTTTGTTGGTTTCTAGGATTGACGTAATGATTAATAGGGATAGTTGGGGGCATTAGTATTCAATTGTCAGAGGTGAAATTCTTGGATTTATTGAAGACTAACTACTGCGAAAGCATTTGCCAAGGATGTTTTCATTAATCAA	Eukaryota	Mucoromycota	Glomeromycetes	Glomerales	Glomeraceae	NA	NA	0	0	0	0	0	0	0	0	0	0	0	0	0	0	0	0	39	0	0	0	0	0	0	0	0	0	0	0	0	0	0	0	0	0	0	0	0	0	0	0	0
>asv174	CGGTAATTCCAGCTCCAATAGCGTATATTTAAGTTGTTGCAGTTAAAAAGCTCGTAGTTGAATTTCGGGGTTAGCAGGTCGGTCGTGCCATCGGTATGAACTGGTCTCGCTGATCCCTCCCTCTTGACGAACTGTGATGCCATTAATTTGGTGTCGCATGGAATCAGGACTGTTACTTTGAAAAAATTAGAGTGTTTAAAGCAGGCTCACGCTTGAATACATTAGCATGGAATAATGAAATAGGACGTTTGATTCTATTTTGTTGGTTTCTAGGATCGACGTAATGATTAATAGGGATAGTTGGGGGCATTAGTATTCAATTGTCAGAGGTGAAATTCTTGGATTTATGAAAGACGAACAACTGCGAAAGCATTTGCCAAGGATGTTTTCATTAATCAA	Eukaryota	Mucoromycota	Glomeromycetes	Glomerales	Glomeraceae	NA	NA	0	0	0	0	0	0	0	0	38	0	0	0	0	0	0	0	0	0	0	0	0	0	0	0	0	0	0	0	0	0	0	0	0	0	0	0	0	0	0	0	0
>asv175	CGGTAATTCCAGCTCCAATAGCGTATATTTAAGTTGTTGCAGTTAAAAAGCTCGTAGTTGAATTTCGGGATCAATTTATCGGTCGTGCCAATGGTATGAACTGGTACAATTGGTTTCTCCCTTCTGACGAAGCATGATGTCATTAATTTGGTGTCGTGGGGAATCAGGACTGTTACTTTGAAAAAATTAGAGTGTTTAAAGCAGGCTCACGCTTGAATACATTAGCATGGAATAATGAAATAGGACGTTTGATCCTATTTTGTTGGTTTCTAGGATTGACGTAATGATTAATAGGGATAGTTGGGGGCATTAGTATTCAATTGTCAGAGGTGAAATTCTTGGATTTATTGAAGACTAACTACTGCGAAAGCATTTGCCAAGGATGTTTTCATTAATCAA	Eukaryota	Mucoromycota	Glomeromycetes	Glomerales	Glomeraceae	NA	NA	0	0	0	0	0	0	0	0	0	0	0	0	0	0	0	0	0	0	0	0	0	0	0	0	0	0	0	0	0	0	0	0	0	0	0	0	0	38	0	0	0
>asv73	CGGTAATTCCAGCTCCAATAGCGTATATTAAAGTTGTTGCAGTTAAAAAGCTCGTAGTTGAATTTCGGGGTTAGCAGGTCGGTCGTGCCATCGGTATGAACTGGTCTCGCTGATCCCTCCCTCTTGACGAACTGTGATGCCATTAATTTGGTGTCGCAGGGAATCAGGACTGTTACTTTGAAAAAATTAGAGTGTTTAAAGCAGGCTCACGCTTAGTATTCAATTGTCAGAGGTGAAATTCTTGGATTTATTGAAGACTAACTACTGCGAAAGCATTTGCCAAGGATGTTTTCATTAATCAA	Eukaryota	Mucoromycota	Glomeromycetes	Glomerales	Glomeraceae	NA	NA	0	145	0	0	0	0	0	0	0	0	0	0	0	0	0	0	0	0	0	181	0	0	0	0	0	0	0	0	0	0	0	0	15	0	0	80	11	0	0	1891	0
>asv303	CGGTAATTCCAGCTCCAATAGCGTATATTAAAGTTGTTGCAGTTAAAAAGCTCGTAGTTGAATTTTTGATTCTGCCAATTGGTCCATCTTTTAGATGAGTACTGGTTGTGTGGGGTCTATCCGCCTGGTGATACGTAATGTCCTTTATTGGATGTTGCGGGTAGTCAGGACCTTTACCTTGAAAAAATTAGAGTGTTTAAAGCAGGCTTATGCCGGAATACATTAGCATGGAATAATAGAATAGGACGAAGTTGTTTTATTTTGTTGGTTTCTAGGACAACCGTAATGATTAATAGGGATAGTTGGGGGCATTAGTATTCAATTGTCAGAGGTGAAATTCTTGGATTTATTGAAGACTAACTACTGCGAAAGCATTTGCCAAGGATGTTTTCATTAATC…	Eukaryota	Mucoromycota	Glomeromycetes	Archaeosporales	Archaeosporaceae	Archaeospora	Archaeospora_trappei	0	0	0	0	0	0	0	0	0	0	0	0	0	0	0	0	5	0	0	0	0	0	0	0	0	0	0	0	0	0	0	0	0	0	0	0	0	0	0	0	0
>asv304	CGGTAATTCCAGCTCCAATAGCGTATATTTAAGTTGTTGCAGTTAAAAAGCTCGTAGTTGAACTTCGGGGTTCACCCATTGGTCAGGCTTAATTGTCTGTACTGGTGAGATGAGTCTCTACCTTCTGAGGAACTTTCATGCCATTTATTTGGTGTGATGGGAAATCAGGACTGTTACTTTGAAAAAATTAGAGTGTTTAAAGCAGGCTAACGTCTGAATACATTAGCATGGAATAATGAAATAGGACGGATTGATTCTATTTCGTTGGTTTCTAGGGTCACCGTAATGATTAATAGGGATAGTTGGGGGCATTAGTATTCAATTGTCAGAGGTGAAATTCTTGGATTTATTGAAGACTAACTACTGCGAAAGCATTTGCCAAGGATGTTTTCATTAATC…	Eukaryota	Mucoromycota	Glomeromycetes	Diversisporales	Diversisporaceae	NA	NA	0	0	0	0	0	0	0	0	0	0	0	0	0	0	0	0	0	0	0	0	0	0	0	0	0	0	0	0	0	0	0	0	0	0	0	0	0	0	0	0	0
>asv49	CGGTAATTCCAGCTCCAATAGCGTATATTAAAGTTGTTGCAGTTAAAAAGCTCGTAGTTGAATTTCGGGATCAATATTTCGGTCATGCCGTTGGTATGCACTGTTATCATTGATTTCTCACCTTCTAAAGAACCGTAATGCCATTAATTTGGTGTTACGGGGAATTAGGACTGTTACCTTGAAAAAATTAGAGTGTTCAAAGCGGGCAAGCACAAGCCTAGATACTTTAGCATGGGATAATAGAATAGGACTTGGGTTCTATTTTCGTTGGTTCTTAGGACCGAAGTAATGATTAATAGGGACGGTCGGGGGCATTAGTATTTAATTGTCAGAGGTGAAATTCTCGGATTTAGGAAAGACTGACTTCAGCGAAAGCATTTGCCAAGGATGTTTTCATTA…	Eukaryota	Mucoromycota	Glomeromycetes	Glomerales	Glomeraceae	NA	NA	0	0	0	0	0	0	0	0	0	0	0	0	0	0	0	0	0	0	0	0	0	0	35	0	0	0	0	0	0	0	0	0	0	0	0	0	0	0	0	0	0
>asv305	CGGTAATTCCAGCTCCAATAGCGTATATTAAAGTTGTTGCAGTTAAAAAGCTCGTAGTTGAATTTCGGGATCAATATGTTGGTCGTGCCTTGGTACGTACTGGCATTATTGGTTTCTACCTTCTGAAGAACCTCGATGTCATTAATTTGGTGTCTTGGGGAATCAGGACTGTTACTTTGAAAAAATTAGAGTGTTTAAAGCAGGCTCGCGCTTGAATACATTAGCATGGGATAATAGAATAGGACTTGGGTTCTATTTTCGTTGGTTCTTAGGACCGAAGTAATGATTAATAGGGACGGTCGGGGGCATTAGTATTTAATTGTCAGAGGTGAAATTCTCGGATTTAGGAAAGACTGACTTCAGCGAAAGCATTTGCCAAGGATGTTTTCATTAATCAA	Eukaryota	Mucoromycota	Glomeromycetes	Glomerales	Glomeraceae	NA	NA	0	0	0	0	0	0	0	0	0	0	0	0	0	0	0	0	0	0	0	0	0	0	0	0	0	0	35	0	0	0	0	0	0	0	0	0	0	0	0	0	0
>asv19	CGGTAATTCCAGCTCCAATAGCGTATATTAAGGTTGCTGCGGTTAAAAAGCTCGTAGTTGAATTTCGGGATTGACGCATCGGTCGTGCCTTAAGGGGTATGAACTGGCGTAGCCAATTCCTCACCTTCTGGTGAATTGTGATGCCTCTTTAACTTGGTGTTTCAATGAACTAGGACTTTTACTTTGAAAAAATTAGAGTGTTTAAAGCAGGCATTATTTGCTTGAATACATTAGCATGGAATAATAAAATAGAACGATGATTCTATTTTGTTGGTTTCTAGGATCACTGTAATGATTAATAGGGATAGTTGGGGGCATTAGTATTCAATTGTCAGAGGTGAAATTCTTGGATTAATTGAAGACTAACTACTGCGAAAGCATTTGCCAAGGATGTTTTCA…	Eukaryota	Mucoromycota	Glomeromycetes	Glomerales	NA	NA	NA	0	0	0	0	0	0	0	0	0	0	0	0	0	0	0	0	0	0	0	0	0	0	0	0	0	0	0	0	0	0	0	0	0	0	0	35	0	0	0	0	0
>asv306	CGGTAATTCCAGCTCCAATAGCGTATATTAAAGTTGTTGCAGTTAAAAAGCTCGTAGTTGAATTTCGGGATCAATATGTTGGTCGTGCCTTGGTACGTACTGGCATTATCGATTCCTACCTTCTGAAGAACCTCGATGTCATTAATTTGGTGTCTTGGGGAATCAGGACTGTTACTTTGAAAAAATTAGAGTGTTTAAAGCAGGCTCGCGCTTGAATACATTAGCATGGAATAATGAAATAGGACGTTTGATTCTATTTTGTTGGTTTCTAGGATCGACGTAATGATTAATAGGGATAGTTGGGGGCATTAGTATTCAATTGTCAGAGGTGAAATTCTTGGATTTATTTAAGACTAACTACTGCGAAAGCATTTGCCAAGGATGTTTTCATTAATCAA	Eukaryota	Mucoromycota	Glomeromycetes	Glomerales	Glomeraceae	NA	NA	0	34	0	0	0	0	0	0	0	0	0	0	0	0	0	0	0	0	0	0	0	0	0	0	0	0	0	0	0	0	0	0	0	0	0	0	0	0	0	0	0
>asv20	CGGTAATTCCAGCTCCAATAGCGTATATTAGTGTTGTTGCGGTTAAAAAGCTCGTAGTTGAATTTCGGGATTGGGATATATCGGTCGTGCCTTTAGGGGCATGAAACGGTGTGTAGCCAATTTCTCACCTTCTGGTGAGTCGGGATGCTCTTGGGTGTTTCGATGAATCAGGACCTTTACTTTGAAAAAATTAGAGTGTTTAAAGCGGGCATTTTTGCTTGAATACATTAGCATGGAATAATAAAATAGGACGATGGTTTTATTTTGTTGGTTTTAGGGCCACGTAATGATTAATAGGGATAGTTGGGGGCATTAGTATTCAATTGTCAGAGGTGAAATTCTTGGATTTATTGAGGACTAACTACTGCGAAAGCATTTGCCAAGGATGTTTTCATTAAT…	Eukaryota	Mucoromycota	Glomeromycetes	Glomerales	NA	NA	NA	0	0	0	34	0	0	0	0	0	0	0	0	0	0	0	0	0	0	0	0	0	0	0	0	0	0	0	0	0	0	0	0	0	0	0	0	0	0	0	0	0
>asv50	CGGTAATTCCAGCTCCAATAGCGTATATTAAAGTTGTTGCAGTTAAAAAGCTCGTAGTTGAATTTCGGGATCAATGTTTCGGTCATGCCGTTGGTATGTACTGATATTATTGGTTTCTCACCTTCTAAAGAACCGTAATGCCATTAATTTGGTGTCACGGGGAATTAGGACTGTTACCTTGAAAAAATTAGAGTGTTTAAAGCAGGCTCACGCTTGAATACATTAGCATGGAATAATGAAATAGGACATCCGATTCTATTTTGTTGGTTTCTAGGATCGATGTAATGATTAATAGGGATAGTTGGGGGCATTAGTATTCAATTGTCAGAGGTGAAATTCTCGGATTTAGGAAAGACTGACTTCAGCGAAAGCATTTGCCAAGGATGTTTTCATTAATCAA	Eukaryota	Mucoromycota	Glomeromycetes	Glomerales	Glomeraceae	Funneliformis	Funneliformis_mosseae	0	0	0	0	0	0	0	0	0	0	34	0	0	0	0	0	0	0	0	0	0	0	0	0	0	0	0	0	0	0	0	0	0	0	0	0	0	0	0	0	0
>asv327	CGGTAATTCCAGCTCCAATAGCGTATATTAAAGTTGTTGCAGTTAAAAAGCTCGTAGTTGAATTTCAGGCCTGGCTGGACGGTCCGCCCTTCGGGTGAGTACTGTCTGTGGTCGGGTCCTACCTTCTGGCGAAGCGTCATGGCCTTAACCGGCCGTGGCGGGGAACCAGGACTTTTACTGTGAAAAAATTAGAGTGTTCAAAGCAGGCAATCGCTTGGATACATTAGCATGGAATAATGGAATAGGACAATGGTTCTATTTGTTGGTTTCTAGGACCGTTGTAATGATTAATAGGGATAGTTGGGGGCATTAGTATTCAATTGTCAGAGGTGAAATTCTTGGATTTATTGAAGACTAACTACTGCGAAAGCATTTGCCAAGGATGTTTTCATTAATCAA	Eukaryota	Mucoromycota	Glomeromycetes	Paraglomerales	Paraglomeraceae	Paraglomus	NA	0	0	0	496	0	0	0	8	0	0	0	163	0	0	0	223	0	0	0	39	0	0	0	261	0	0	102	354	0	0	0	97	0	0	0	85	0	0	76	101	0
>asv307	CGGTAATTCCAGCTCCAATAGCGTATATTAAAGTTGTTGCAGTTAAAAAGCTCGTAGTTGAACTTCGGGGTTTACTCATTGGTCAGGCTTAATTGTCTGTACTGGTGAGATGAATCTCTACCTTCTGAGGAACTTTCATGTCATTTATTTGGTGTGATTGGAAATCAGGACTGTTACTTTGAAAAAATTAGAGTGTTTAAAGCAGGCTAACGTCTGAATACATTAGCATGGAATAATGAAATAGGACGGATTGATTCTATTTCGTTGGTTTCTAGGGTCACCGTAATGATTAATAGGGATAGTTGGGGGCATTAGTATTCAATTGTCAGAGGTGAAATTCTTGGATTTATTGAAGACTAACTACTGCGAAAGCATTTGCCAAGGATGTTTTCATTAATC…	Eukaryota	Mucoromycota	Glomeromycetes	Diversisporales	Diversisporaceae	NA	NA	0	0	0	0	0	0	0	0	0	0	0	0	0	0	0	0	0	0	0	0	0	0	0	0	0	0	0	0	0	0	0	0	0	0	0	0	0	0	0	0	0
>asv224	CGGTAATTCCAGCTCCAATAGCGTATATTAAAGTTGTTGCAGTTAAAAAGCTCGTAGTTGAATTTCGGGATCAGTATGTTGGTCGTGCTTCGGTACGTACTGTCATTACTGGTTTCTACCTTCTGAAGAACCTTGATGTCATTAATTTGGTGTCTTGGGGAATCAGGACTGTTACTTTGAAAAAATTAGAGTGTTTAAAGCAAGCATACGCTTGAATACATTAGCATGGAATAATGAAATAGGACGTTTGATTCTATTTTGTTGGTTTCTAGGATCGACGTAATGATTAATAGGGATAGTTGGGGGCATTAGTATTCAATTGTCAGAGGTGAAATTCTTGGATTTATTGAAGACTAACTACTGCGAAAGCATTTGCCAAGGATGTTTTCATTAATCAA	Eukaryota	Mucoromycota	Glomeromycetes	Glomerales	Glomeraceae	NA	NA	0	0	0	0	0	0	0	0	0	0	0	0	0	0	0	0	0	0	0	0	0	0	0	0	0	0	0	1987	0	0	0	155	0	0	0	0	0	0	0	0	0
>asv176	CGGTAATTCCAGCTCCAAAAGCGTATGCTAAAGTTGTTGCAGTTAAAAAGCTCGTAGTTGAATTTCGGGGTTAGTAGGTTGGTCATGCCTCTGGTATGTACTGGTCTCACTGATTCCTCCTTCCTGATGATCCGTAATGCCATTTATTTGGTGTTGCGGGGAATTTGGACTGTTACTTTGAAAAAATTAGAGTGTTTAAAGCAAGCTAACGCTTGAATACATTAGCATGGAATAATGAAATAGGACGTTCGATCCTATTTTGTTGGTTTCTAGGATTGACGTAATGATTAATAGGGATAGTTGGGGGCATTAGTATTCAATTGTCAGAGGTGAAATTCTTGGATTTATTGAAGACTAACTACTGCGAAAGCATTTGCCAAGGATGTTTTCATTAATCAA	Eukaryota	Mucoromycota	Glomeromycetes	Glomerales	Glomeraceae	Rhizophagus	NA	0	0	0	0	0	0	0	0	0	0	0	0	0	0	0	0	0	0	0	0	0	0	0	0	0	0	0	0	0	0	0	0	0	0	0	0	0	0	0	0	0
>asv208	CGGTAATTCCAGCTCCAATAGCGTATATTAAAGTTGTTGCAGTTAAAAAGCTCGTAGTTGAATTTCGGGATCAATATGTTGGTCGTGCCTTGGTACGTACTGGCATTATCGATTCCTACCTTCTGAAGAACCTCGATGTCATTAATTTGGTGTCTTGGGGAATCAGGACTGTTACTTTGAAAAAATTAGAGTGTTTAAAGCAGGCTCGCGCTTGAATACATTAGCATGGAATAATGAAATAGGACGTTTGATTCTATTTTGTTGGTTTCTAGGATCGACGTAATGATTAATAGGGATAGTTGGGGGCATTAGTATTCAATTGTCAGAGGTGAAATTCTTGGATTTATTGAAGACTAACTACTGCGAAAGCATTTGCCAAGGATGTTTTCATTAATCAA	Eukaryota	Mucoromycota	Glomeromycetes	Glomerales	Glomeraceae	NA	NA	315	3673	517	1464	254	71	239	277	382	2247	0	670	340	0	2001	2424	532	320	2252	2374	83	69	0	0	1177	62	2985	444	396	399	1087	573	87	475	47	7853	119	50	0	926	57
>asv6	CGGTAATTCCAGCTCCAATAGCGTATATTAAAGTTGTTGCAGTTAAAAAGCTCGTAGTTGAATTTCGGGATTGACACATCGGTCGTGCCTTAAGGGGTATGAACTGGTGTAGCCAATTTCTCACCTTCTGGAGAACCGCGATGTCCTTAATTGGGTGCCGCGAGGAACCAGGACCTTTACTTTGAAAAAATTAGAGTGTTTAAAGCAGGCATTTTGCTTGAATACATTAGCATGGAATAATAAAATAGGACGGCATGATTCTATTTTGTTGGTTTCTAGGATCACCGTAATGATTAATAGGGATAGTTGGGGGCATTAGTATTCAATTGTCAGAGGTGAAATTCTTGGATTTATTGAAGACTAACTACTGCGAAAGCATTTGCCAAGGATGTTTTCATT…	Eukaryota	Mucoromycota	Glomeromycetes	Glomerales	NA	NA	NA	0	0	0	0	0	0	2165	0	0	0	0	0	0	0	0	0	0	0	0	0	0	0	0	0	0	0	0	0	0	0	0	0	0	0	0	0	0	0	0	0	0
>asv177	CGGTAATTCCAGCTCCAATAGCGTATATTAAAGTTGTTGCAGTTAAAAAGCTCGTAGTTGAATTTCGGGGTTAGCAGGTCGGTCGTGCCATCGGTATGAACTGGTCTCGCTGATCCCTCCCTCTTGACGAACTGTGATGCCATTAATTTGGTGTCGCAGGGAATCAGGACTGTTACTTTGAAAAAATTAGAGTGTTTAAAGCAGGCTCACGCTTAGTATTCAATTGTCAGAGGTGAAATTCTTGGATTGATTAAAGACGAACGACAGCGAAAGCTTTTGCCAAGGATGTTTTCATTAATCAA	Eukaryota	Mucoromycota	Glomeromycetes	Glomerales	Glomeraceae	NA	NA	0	0	0	0	0	0	0	0	0	0	0	0	0	0	0	0	0	0	0	0	0	0	0	0	0	0	0	0	0	0	0	0	0	0	0	0	0	0	0	31	0
>asv225	CGGTAATTCCAGCTCCAATAGCGTATATTAAAGTTGTTGCAGTTAAAAAGCTCGTAGTTGAATTTCGGGATCAATATGTTGGTCGTGCCTTGGTACGTACTGGAATTATCGATTCCTACCTTCTGAAGAACCTCGATGTCATTAATTTGGTGTCTTGGGGAATCAGGACTGTTACTTTGAAAAAATTAGAGTGTTTAAAGCAGGCTCGCGCTTGAATACATTAGCATGGAATAATGAAATAGGACGTTTGATTCTATTTTGTTGGTTTCTAGGATCGACGTAATGATTAATAGGGATAGTTGGGGGCATTAGTATTCAATTGTCAGAGGTGAAATTCTTGGATTTATTGAAGACTAACTACTGCGAAAGCATTTGCCAAGGATGTTTTCATTAATCAA	Eukaryota	Mucoromycota	Glomeromycetes	Glomerales	Glomeraceae	NA	NA	0	563	0	0	0	0	0	0	0	232	0	0	0	0	0	0	0	0	0	0	0	0	0	0	0	0	0	0	0	0	0	0	0	0	0	1158	0	0	0	162	0
>asv21	CGGTAATTCCAGCTCCAATAGCGTATATTAAAGTTGTTGCAGTTAAAAAGCTCGTAGTTGAATTTCGGGATTGGCACATCGGTCGTGCCTTACGGGGTATGAACTGGTGTAGCCAATTTCTCACCTTCTGGAGAACCGCGATGTCCTTAATTGGGTGCCGCGAGGAACCAGGACCTTTACTTTGAAAAAATTAGAGTGTTTAAAGCAGGCATTTTGCTTGAATACATTAGCATGGAATAATAAAATAGGACGGCATGATTCTATTTTGTTGGTTTCTAGGATCACCGTAATGATTAATAGGGATAGTTGGGGGCATTAGTATTCAATTGTCAGAGGTGAAATTCTCGGATTTAGGAAAGACTGACTTCAGCGAAAGCATTTGCCAAGGATGTTTTCATT…	Eukaryota	Mucoromycota	Glomeromycetes	Glomerales	NA	NA	NA	0	0	0	0	0	0	30	0	0	0	0	0	0	0	0	0	0	0	0	0	0	0	0	0	0	0	0	0	0	0	0	0	0	0	0	0	0	0	0	0	0
>asv178	CGGTAATTCCAGCTCCAATAGCGTATATTAAAGTTGTTGCAGTTAAAAAGCTCGTAGTTGAATTTCGGGATCAATATGTTGGTCGTGCCTTGGTACGTACTGGCATTATCGATTCCTACCTTCTGAAGAACCTCGATGTCATTAATTTGGTGTCTTGGGGAATCAGGACTGTTACTTTGAAAAAATTAGAGTGTTCAAAGCGGGCAAGCACAAGCCTAGATACTTTAGCATGGGATAATAGAATAGGACTTGGGTTCTATTTTCGTTGGTTCTTAGGACCGAAGTAATGATTAATAGGGACGGTCGGGGGCATTAGTATTTAATTGTCAGAGGTGAAATTCTCGGATTTAGGAAAGACTGACTTCAGCGAAAGCATTTGCCAAGGATGTTTTCATTAAT…	Eukaryota	Mucoromycota	Glomeromycetes	Glomerales	Glomeraceae	NA	NA	0	0	0	0	0	0	0	0	0	0	0	0	0	0	0	0	0	0	0	0	0	0	0	0	0	0	30	0	0	0	0	0	0	0	0	0	0	0	0	0	0
>asv308	CGGTAATTCCAGCTCCAATAGCGTATATTAAAGTTGTTGCAGTTAAAAAGCTCGTAGTTGAACTTCGGGGTTTACTCATTGGTCAGGCTTAATTGTCTGTACTGGTGAGATGAATCTCTACCTTCTGAGGAACTTTCATGCCATTTATTTGGTGTGGTTGGAAATCAGGACTGTTACTTTGAAAAAATTAGAGTGTTTAAAGCAGGCTAACGTCTGAATACATTAGCATGGAATAATGAAATAGGACGGATTGATTCTATTTCGTTGGTTTCTAGGGTCACCGTAATGATTAATAGGGACAGTCGGGGGCATTCGTATTTAATCGTCAGAGGTGAAATTCTTGGATTGATTAAAGACGAACGACAGCGAAAGCTTTTGCCAAGGATGTTTTCATTAATC…	Eukaryota	Mucoromycota	Glomeromycetes	Diversisporales	Diversisporaceae	NA	NA	0	0	0	0	0	0	0	0	0	0	0	0	0	0	0	0	0	0	0	0	0	0	0	0	0	0	0	30	0	0	0	0	0	0	0	0	0	0	0	0	0
>asv179	CGGTAATTCCAGCTCCAATAGCGTATATTTAAGTTGTTGCAGTTAAAAAGCTCGTAGTTGAATTTCGGGATCAATATGTTGGTCGTGCCTTGGTACGTACTGGCATTATCGATTCCTACCTTCTGAAGAACCTCGATGTCATTAATTTGGTGTCTTGGGGAATCAGGACTGTTACTTTGAAAAAATTAGAGTGTTTAAAGCAAGCTAACGCTTGAATACATTAGCATGGAATAATGAAATAGGACGTTTGATCCTATTTTGTTGGTTTCTAGGATCGACGTAATGATTAATAGGGATAGTTGGGGGCATTAGTATTCAATTGTCAGAGGTGAAATTCTTGGATTTATTGAAGACTAACTACTGCGAAAGCATTTGCCAAGGATGTTTTCATTAATCAA	Eukaryota	Mucoromycota	Glomeromycetes	Glomerales	Glomeraceae	NA	NA	0	0	0	0	0	0	0	0	0	0	0	0	0	0	0	0	0	0	0	0	0	0	0	0	0	0	0	0	0	0	0	0	0	0	0	0	30	0	0	0	0
>asv180	CGGTAATTCCAGCTCCAATAGCGTATATTTAAGTTGTTGCAGTTAAAAAGCTCGTAGTTGAATTTCGGGGTTAGTAGGTTGGTTATGCCTCTGGTATGTACTGGTCTCACTGATTCCTCCTTCCTGATGAGCCGTAATGCCATTAATTTGGTGTTGCGGGGAATTTGGACTGTTACTTTGAAAAAATTAGAGTGTTTAAAGCAAGCTAACGCTTGAATACATTAGCATGGAATAATGAAATAGGACGTTCGATCCTATTTTGTTGGTTTCTAGGATTGACGTAATGATTAATAGGGATAGTTGGGGGCATTAGTATTCAATTGTCAGAGGTGAAATTCTTGGATTTATTGAAGACTAACTACTGCGAAAGCATTTGCCAAGGATGTTTTCATTAATCAA	Eukaryota	Mucoromycota	Glomeromycetes	Glomerales	Glomeraceae	Rhizophagus	NA	0	0	0	0	0	0	0	0	0	0	0	0	0	0	0	0	0	0	0	0	0	0	0	0	0	0	0	0	0	0	0	0	0	0	0	0	0	30	0	0	0
>asv309	CGGTAATTCCAGCTCCAATAGCGTATATTTAAGTTGTTGCAGTTAAAAAGCTCGTAGTTGAATTTCGGGATCAATTTGTTGGTCGTGCCTTGGTACGTACTGGCATTATCGATTCCTACCTTCTGAAGAACCTTGATGTCATTAATTTGGTGTCTTGGGGAATCAGGACTGTTACTTTGAAAAAATTAGAGTGTTTAAAGCAGGCTCGCGCTTGAATACATTAGCATGGAATAATGAAATAGGACGTTTGATTCTATTTTGTTGGTTTCTAGGATCGACGTAATGATTAATAGGGATAGTTGGGGGCATTAGTATTCAATTGTCAGAGGTGAAATTCTTGGATTTATTGAAGACTAACTACTGCGAAAGCATTTGCCAAGGATGTTTTCATTAATCAA	Eukaryota	Mucoromycota	Glomeromycetes	Glomerales	Glomeraceae	NA	NA	0	0	0	0	0	0	0	0	29	0	0	0	0	0	0	0	0	0	0	0	0	0	0	0	0	0	0	0	0	0	0	0	0	0	0	0	0	0	0	0	0
>asv337	CGGTAATTCCAGCTCCAATAGCGTATATTAAAGTTGTTGCAGTTAAAAAGCTCGTAGTTGAACTTCGGGGTTTACCCATTGGTCAGGCTTAATTGTCTGCACTGGTGAGATGAATCTCTACCTTCTGAGGAACTTTCATGCCATTTATTTGGTGTGATGGGAAATCAGGACTGTTACTTTGAAAAAATTAGAGTGTTTAAAGCAGGCTAACGTCTGAATACATTAGCATGGAATAATGAAATAGGACGGACTGATTCTATTTCGTTGGTTTCTAGGATCACCGTAATGATTAATAGGGATAGTTGGGGGCATTAGTATTTAATTGTCAGAGGTGAAATTCTCGGATTTAGGAAAGACTGACTTCAGCGAAAGCATTTGCCAAGGATGTTTTCATTAATC…	Eukaryota	Mucoromycota	Glomeromycetes	Diversisporales	Diversisporaceae	NA	NA	0	0	0	0	0	0	0	0	0	0	0	0	0	0	0	0	0	0	0	0	0	0	0	0	0	0	0	0	0	0	29	0	0	0	0	0	0	0	0	0	0
>asv338	CGGTAATTCCAGCTCCAATAGCGTATATTAAAGTTGTTGCAGTTAAAAAGCTCGTAGTTGAACTTCGGGGTTTACCCATTGGTCAGGCTTAATTGTCTGCACTGGTGAGATAAATCTCTACCTTCTGAGGAACTTTCATGCCATTTATTTGGTGTGATGGGAAATCAGGACTGTTACTTTGAAAAAATTAGAGTGTTTAAAGCAGGCTAACGTCTGAATACATTAGCATGGAATAATGAAATAGGACGGACTGATTCTATTTCGTTGGTTTCTAGGATCACCGTAATGATTAATAGGGACGGTCGGGGGCATTAGTATTTAATTGTCAGAGGTGAAATTCTCGGATTTAGGAAAGACTGACTTCAGCGAAAGCATTTGCCAAGGATGTTTTCATTAATC…	Eukaryota	Mucoromycota	Glomeromycetes	Diversisporales	Diversisporaceae	NA	NA	0	0	0	0	0	0	0	0	0	0	0	0	0	0	0	0	0	0	0	0	0	0	0	0	0	0	0	0	0	0	29	0	0	0	0	0	0	0	0	0	0
>asv74	CGGTAATTCCAGCTCCAATAGCGTATATTAAAGTTGTTGCAGTTAAAAAGCTCGTAGTTGAATTTCGGGATCAATTTATCGGTCGTGCCAATGGTATGAACTGGTACAATTGGTTTCTCCCTTCTGACGAAGCATGATGTCATTAATTTGGTGTCGTGGGGAATCAGGACTGTTACTTTGAAAAAATTAGAGTGTTTAAAGCAAGCATTAGCTTGAATACATTAGCATGGAATAATGAAATAGGACGTTTGATCCTATTTCGTTGGTTTCTAGGATCGACGTAATGATTAATAGGGATAGTTGGGGGCATTAGTATTCAATTGTCAGAGGTGAAATTCTTGGATTTATTGAAGACTAACTACTGCGAAAGCATTTGCCAAGGATGTTTTCATTAATCAA	Eukaryota	Mucoromycota	Glomeromycetes	Glomerales	Glomeraceae	NA	NA	0	98	0	0	0	70	90	0	0	0	0	0	0	36	0	0	0	14	0	0	18	0	0	0	0	21	0	0	0	83	207	933	0	0	0	116	0	65	0	122	0
>asv181	CGGTAATTCCAGCTCCAATAGCGTATATTTAAGTTGTTGCAGTTAAAAAGCTCGTAGTTGAACTTCGAGGTTTACTCATTGGTCAGGCTTAATTGTCTGTACTGGTGAGATGAATCTCTACCTTCTGAGGAACTTTCATGCCATTTATTTGGTGTGATTGGAAATCAGGACTGTTACTTTGAAAAAATTAGAGTGTTTAAAGCAGGCTAACGTCTGAATACATTAGCATGGAATAATGAAATAGGACGGATTGATTCTATTTCGTTGGTTTCTAGGGTCACCGTAATGATTAATAGGGATAGTTGGGGGCATTAGTATTCAATTGTCAGAGGTGAAATTCTTGGATTTATTGAAGACTAACTACTGCGAAAGCATTTGCCAAGGATGTTTTCATTAATC…	Eukaryota	Mucoromycota	Glomeromycetes	Diversisporales	Diversisporaceae	NA	NA	0	0	0	0	0	0	0	0	0	0	0	0	0	0	0	0	0	0	0	0	0	0	0	0	0	0	0	0	0	0	0	0	28	0	0	0	0	0	0	0	0
>asv226	CGGTAATTCCAGCTCCAATAGCGTATATTAAAGTTGTTGCAGTTAAAAAGCTCGTAGTTGAATTTCGGGATTAATATGTTGGTCGTGCCTTGGTACGTACTGGCATTATTGGTTCCTACCTTCTGAAGAACCTCGATGTCATTAATTTGGTGTCTTGGGGAATCAGGACTGTTACTTTGAAAAAATTAGAGTGTTTAAAGCAGGCTCGCGCTTGAATACATTAGCATGGAATAATGAAATAGGACGTTTGATTCTATTTTGTTGGTTTCTAGGATCGACGTAATGATTAATAGGGATAGTTGGGGGCATTAGTATTCAATTGTCAGAGGTGAAATTCTTGGATTTATTGAAGACTAACTACTGCGAAAGCATTTGCCAAGGATGTTTTCATTAATCAA	Eukaryota	Mucoromycota	Glomeromycetes	Glomerales	Glomeraceae	NA	NA	170	195	60	44	0	0	10	0	20	438	38	0	28	0	0	0	37	0	0	278	0	0	0	0	0	23	87	0	0	30	0	24	0	0	0	247	0	0	0	48	0
>asv75	CGGTAATTCCAGCTCCAATAGCGTATATTAAAGTTGTTGCAGTTAAAAAGCTCGTAGTTGAATTTCGGGGTTAGCAGGTCGGTCGTGCCATTGGTATGAACTGGTCTCGCTGATCCCTCCCTCCTGACGAACTGTGATGCCATTAATTTGGTGTCGCAGGGAATCAGAACTGTTACTTTGAAAAAATTAGAGTGTTTAAAGCAGGCTCACGCTTGAATACATTAGCATGGAATAATGAAATAGGACGTTTGATCCTATTTTGTTGGTTTCTAGGATTGACGTAATGATTAATAGGGATAGTTGGGGGCATTAGTATTCAATTGTCAGAGGTGAAATTCTTGGATTTATTGAAGACTAACTACTGCGAAAGCATTTGCCAAGGATGTTTTCATTAATCAA	Eukaryota	Mucoromycota	Glomeromycetes	Glomerales	Glomeraceae	NA	NA	63	0	0	575	0	0	170	41	0	0	69	0	0	0	599	0	0	0	0	0	0	0	75	0	0	0	252	0	0	0	0	0	0	0	0	0	0	0	0	0	0
>asv310	CGGTAATTCCAGCTCCAATAGCGTATATTAAAGTTGTTGCAGTTAAAAAGCTCGTAGTTGAATTTCAGCTCTGGCCGAGTGGTCCACCTTTGGATGGTACTGCTTGGCTGGGGTTTACCTTTCTGGTGAGCCGTTATGCCCTTTGTTGGGTGTGACGAGGAACCAGGACTTTTACCTTGAAAAAATTAGAGTGTTTAAAGCAGGCTCACGCTTGAATACATTAGCATGGAATAATGAAATAGGACGTTTGATTCTATTTTGTTGGTTTCTAGGATCGACGTAATGATTAATAGGGATAGTTGGGGGCATTAGTATTCAATTGTCAGAGGTGAAATTCTTGGATTTATTGAAGACTAACTACTGCGAAAGCATTTGCCAAGGATGTTTTCATTAATCAA	Eukaryota	Mucoromycota	Glomeromycetes	NA	NA	NA	NA	0	0	0	0	0	0	0	0	0	0	0	0	0	0	0	0	27	0	0	0	0	0	0	0	0	0	0	0	0	0	0	0	0	0	0	0	0	0	0	0	0
>asv227	CGGTAATTCCAGCTCCAATAGCGTATATTAAAGTTGTTGCAGTTAAAAAGCTCGTAGTTGAATTTCGGGATCAATATGTTGGTCGTACCATTGGTACGTACTGGCATTATTGATTCCTACCTTCTGAAGAACCTTGATGTCATTAATTTGGTGTCTTGGGGAATCAGGACTGTTACTTTGAAAAAATTAGAGTGTTTAAAGCAGGCTCGCGCTTGAATACATTAGCATGGAATAATGAAATAGGACGTTTGATTCTATTTTGTTGGTTTCTAGGATCGACGTAATGATTAATAGGGATAGTTGGGGGCATTAGTATTCAATTGTCAGAGGTGAAATTCTTGGATTTATTGAAGACTAACTACTGCGAAAGCATTTGCCAAGGATGTTTTCATTAATCAA	Eukaryota	Mucoromycota	Glomeromycetes	Glomerales	Glomeraceae	NA	NA	0	0	0	0	47	0	153	0	92	0	0	0	0	0	0	85	79	108	315	0	0	40	89	0	0	29	533	0	0	95	0	0	0	124	0	0	0	0	0	0	0
>asv182	CGGTAATTCCAGCTCCAATAGCGTATATTAAAGTTGTTGCAGTTAAAAAGCTCGTAGTTGAATTTCGGGGTTAGCAGGTCGGTCGTGCCATCGGTATGAACTGGTCTCGCTGATCCCTCCCTCTTGAAGAACTGTGATGCCATTAATTTGGTGTCGCAGGGAATCAGGACTGTTACTTTGAAAAAATTAGAGTGTTTAAAGCAGGCATTAGCTTGAATACATTAGCATGGAATAATGAAATAGGACGTTTGATCTTATTTTGTTGGTTTCTAGGATCGACGTAATGATTAATAGGGATAGTTGGGGGCATTAGTATTCAATTGTCAGAGGTGAAATTCTTGGATTTATTGAAGACTAACTACTGCGAAAGCATTTGCCAAGGATGTTTTCATTAATCAA	Eukaryota	Mucoromycota	Glomeromycetes	Glomerales	Glomeraceae	NA	NA	0	0	0	0	0	0	0	0	0	0	0	0	0	0	0	0	26	0	0	0	0	0	0	0	0	0	0	0	0	0	0	0	0	0	0	0	0	0	0	0	0
>asv311	CGGTAATTCCAGCTCCAATAGCGTATATTTAAGTTGTTGCAGTTAAAAAGCTCGTAGTTGAATTTCGGGATCAATATGTTGGTCGTGCCTTGGTACGTACTGGCATTATTGGTTTCTACCTTCTGAAGAACCTCGATGTCATTAATTTGGTGTCTTGGGGAATCAGGACTGTTACTTTGAAAAAATTAGAGTGTTTAAAGCAGGCTCACGCTTGAATACATTAGCATGGAATAATGAAATAGGACGTTTGATCCTATTTTGTTGGTTTCTAGGATTGACGTAATGATTAATAGGGATAGTTGGGGGCATTAGTATTCAATTGTCAGAGGTGAAATTCTTGGATTTATTGAAGACTAACTACTGCGAAAGCATTTGCCAAGGATGTTTTCATTAATCAA	Eukaryota	Mucoromycota	Glomeromycetes	Glomerales	Glomeraceae	NA	NA	0	0	0	0	0	0	0	0	0	0	0	0	0	0	0	0	0	0	0	0	0	0	0	0	0	0	0	0	0	0	0	0	0	0	0	0	26	0	0	0	0
>asv312	CGGTAATTCCAGCTCCAATAGCGTATATTAAAGTTGTTGCAGTTAAAAAGCTCGTAGTTGAACCTTAGGCCCGTGCGGGTGGTCCGTCCTCTGGGCGAGCACTGCTCCGTCGCGGGTCTCACCTTCTGGCGAGCGTGGATGCCATTCACTTGGTGTCCGCGGGAACCAGGACCTTTACCTTGAAAAAATTAGAGTGCTCAAAGCGGGCTCGTACGCTTGAATACATTAGCATGGAATAATGAAATAGGACGACGGTTCTATTTTGTTGGTTTCCGGGACAGTCGTAATGATTAATAGGGATAGTTGGGGGCATTCGTATTCAATTGTCAGAGGTGAAATTCTCGGATTTAGGAAAGACTGACTTCAGCGAAAGCATTTGCCAAGGATGTTTTCATTAAT…	Eukaryota	Mucoromycota	Glomeromycetes	NA	NA	NA	NA	0	0	0	0	0	0	0	0	0	0	0	0	0	0	0	0	0	0	0	0	0	0	0	0	0	0	0	0	0	0	0	0	0	0	0	0	0	0	0	0	0
>asv183	CGGTAATTCCAGCTCCAATAGCGTATATTAAAGTTGCTGCAGTTAAAAAGCTCGTAGTTGAATTTCGAGACTAATATGTCGGTCGTGCCTCGGTACGTACTGGTTTATTGGTTTCTCCTTTCTGAAGAACCATGATGTCATTTATTTGGTGTCGTGGGGAATCAGGACTGTTACTTTGAAAAAATTAGAGTGTTTAAAGCAGGCTCACGCTTGAATACATTAGCATGGAATAATGAAATAGGACGTTTGATTCTATTTTGTTGGTTTCTAGGATCGACGTAATGATTAATAGGGATAGTTGGGGGCATTAGTATTCAATTGTCAGAGGTGAAATTCTTGGATTTATTGAAGACTAACTACTGCGAAAGCATTTGCCAAGGATGTTTTCATTAATCAA	Eukaryota	Mucoromycota	Glomeromycetes	Glomerales	Glomeraceae	NA	NA	0	0	0	0	0	25	0	0	0	0	0	0	0	0	0	0	0	0	0	0	0	0	0	0	0	0	0	0	0	0	0	0	0	0	0	0	0	0	0	0	0
>asv228	CGGTAATTCCAGCTCCAATAGCGTATATTAAAGTTGTTGCAGTTAAAAAGCTCGTAGTTGAACCTTAGGCCCGTGCGGGTGGTCCGTCCTCTGGGCGAGTACTGCTCCGTCGTGGGTCTCACCTTCTGGCGAGCGTGGATGCCATTCACTTGGTGTCCGCGGGAACCAGGACCTTTACCTTGAAAAAATTAGAGTGCTCAAAGCGGGCTCGTACGCTTGAATACATTAGCATGGAATAATGAAATAGGACGACGGTTCTATTTTGTTGGTTTCCGGGACAGTCGTAATGATTAATAGGGATAGTTGGGGGCATTCGTATTCAATTGTCAGAGGTGAAATTCTTGGATTTATTGAAGACGGACTACTGCGAAAGCATTTGCCAAGGATGTTTTCATTAAT…	Eukaryota	Mucoromycota	Glomeromycetes	NA	NA	NA	NA	0	0	0	0	0	0	0	0	0	0	0	0	0	0	0	0	0	0	0	0	0	0	0	0	0	0	0	48	0	0	0	0	0	0	1840	0	0	0	0	0	0
>asv184	CGGTAATTCCAGCTCCAATAGCGTATATTAAAGTTGTTGCAGTTAAAAAGCTCGTAGTTGAATTTCGGGGTTAGTAGGTTGGTCATGCCTCTGGTATGTACTGGTCTCACTGATTCCTCCTTCCTTATGAACCGTAATGCCATTAATTTGGTGTTGCGGGGAATTTGGACTGTTACTTTGAAAAAATTAGAGTGTTTAAAGCAGGCTAACGCTTGAATACATTAGCATGGAATAATGAAATAGGACGTTCGATCTTATTTTGTTGGTTTCTAGGATTGACGTAATGATTAATAGGGATAGTTGGGGGCATTAGTATTCAATTGTCAGAGGTGAAATTCTTGGATTTATTGAAGACTAACTACTGCGAAAGCATTTGCCAAGGATGTTTTCATTAATCAA	Eukaryota	Mucoromycota	Glomeromycetes	Glomerales	NA	Rhizophagus	Rhizophagus_irregularis	0	0	0	0	0	0	0	0	0	0	0	0	0	0	0	0	0	0	0	0	0	0	0	0	0	0	0	0	0	0	0	0	0	0	0	0	0	0	0	0	0
>asv76	CGGTAATTCCAGCTCCAATAGCGTATATTAAAGTTGTTGCAGTTAAAAAGCTCGTAGTTGAATTTCGGGATCAATGCGTCGGTCGTGCCTTCGGTACGTACTAGCGTCATTGATTCCTCCCTTCTGAAGAACCGTGATGTCATTAATTTGGTGTTACGGGGAATCAGGACTGTTACCTTGAAAAAATTAGAGTGTTTAAAGCAGGCTAACGCTTGAATACATTAGCATGGAATAATGAAATAGGACGTTCGAACCTATTTTGTTGGTTTCTAGGATCGACGTAATGATTAATAGGGATAGTTGGGGGCATTAGTATTCAATTGTCAGAGGTGAAATTCTTGGATTTATTGAAGACTGACTACTGCGAAAGCATTTGCCAAGGATGTTTTCATTAATCAA	Eukaryota	Mucoromycota	Glomeromycetes	Glomerales	Glomeraceae	NA	NA	50	0	0	430	0	0	0	0	0	0	0	0	0	0	0	0	0	0	0	0	0	0	61	0	0	0	1075	0	0	0	252	0	0	0	0	0	0	0	0	0	0
>asv77	CGGTAATTCCAGCTCCAATAGCGTATATTAAAGTTGTTGCAGTTAAAAAGCTCGTAGTTGAATTTCGGGGTTAGCAGGTCGGTCGTGCCATCGGTATGAACTGGTCTCGCTGATCCCTCCCTCTTGACGAACTGTGATGCCATTAATTTGGTGTCGCATGGAATCAGGACTGTTACTTTGAAAAAATTAGAGTGTTTAAAGCAGGCTCACGCTTGAATACATTAGCATGGAATAATGAAATAGGACGTTTGATCCTATTTTGTTGGTTTCTAGGATTGACGTAATGATTAATAGGGATAGTTGGGGGCATTAGTATTCAATTGTCAGAGGTGAAATTCTTGGATTTATTGAAGACTAACTACTGCGAAAGCATTTGCCAAGGATGTTTTCATTAATCAA	Eukaryota	Mucoromycota	Glomeromycetes	Glomerales	Glomeraceae	NA	NA	0	47	0	0	0	0	0	0	44	0	0	0	0	0	0	550	110	0	113	0	0	0	437	0	0	0	133	56	0	0	216	0	0	0	0	0	0	0	0	0	0
>asv185	CGGTAATTCCAGCTCCAATAGCGTATATTAAAGTTGTTGCAGTTAAAAAGCTCGTAGTTGAATTTCGGGATCAATGCGTCGGTCGTGCCTTCGGTACGTACTAGCGTCATTGATTCCTCCCTTCTGAAGAACCGTGATGTCATTAATTTGGTGTTACGGGGAATCAGGACTGTTACCTTGAAAAAATTAGAGTGTTTAAAGCAGGCTAACGCTTGAATACATTAGCATGGAATAATGAAATAGGACGTTCGAACCTATTTTGTTGGTTTCTAGGATCGACGTAATGATTAATAGGGACGGTCGGGGGCATTAGTATTTAATTGTCAGAGGTGAAATTCTCGGATTTAGGAAAGACTGACTTCAGCGAAAGCATTTGCCAAGGATGTTTTCATTAATCAA	Eukaryota	Mucoromycota	Glomeromycetes	Glomerales	Glomeraceae	NA	NA	0	0	0	0	0	0	0	0	0	0	0	0	0	0	0	0	0	0	0	0	0	0	0	0	0	0	24	0	0	0	0	0	0	0	0	0	0	0	0	0	0
>asv313	CGGTAATTCCAGCTCCAATAGCGTATATTAAAGTTGTTGCAGTTAAAAAGCTCGTAGTTGAACTTCGGGGTTTACCCATTGGTCAGGCTTAATTGTCTGCACTGGTGAGATGAATCTCTACCTTCTGAGGAACTTTCATGCCATTTATTTGGTGTGATGGGAAATCAGGACTGTTACTTTGAAAAAATTAGAGTGTTTAAAGCAGGCTAACGTCTGAATACATTAGCATGGAATAATGAAATAGGACGGACTGATTCTATTTCGTTGGTTTCTAGGATCACCGTAATGATTAATAGGGACAGTCGGGGGCATTCGTATTTAATCGTCAGAGGTGAAATTCTTGGATTGATTAAAGACGAACGACAGCGAAAGCTTTTGCCAAGGATGTTTTCATTAATC…	Eukaryota	Mucoromycota	Glomeromycetes	Diversisporales	Diversisporaceae	NA	NA	0	0	0	0	0	0	0	0	0	0	0	0	0	0	0	0	0	0	0	0	0	0	0	0	0	0	0	0	0	0	24	0	0	0	0	0	0	0	0	0	0
>asv78	CGGTAATTCCAGCTCCAATAGCGTATATTAAAGTTGCTGCAGTTAAAAAGCTCGTAGTTGAATTTCGGGACTAATATGTCGGTCGTGCCTCGGTACGTACTGGCTTATTGGTTTCTCCTTTCTGAAGAACCATGATGTCATTTATTTGGTGTCGTGGGGAATCAGGACTGTTACTTTGAAAAAATTAGAGTGTTTAAAGCAGGCTCACGCTTGAATACATTAGCATGGAATAATGAAATAGGACGTTTGATTCTATTTTGTTGGTTTCTAGGATCGACGTAATGATTAATAGGGATAGTTGGGGGCATTAGTATTCAATTGTCAGAGGTGAAATTCTTGGATTTATTGAAGACTAACTACTGCGAAAGCATTTGCCAAGGATGTTTTCATTAATCAA	Eukaryota	Mucoromycota	Glomeromycetes	Glomerales	Glomeraceae	NA	NA	0	0	0	0	0	0	0	0	0	0	0	0	0	0	0	0	531	0	0	0	0	0	0	0	310	48	0	0	144	0	0	0	0	56	0	0	0	0	0	0	0
>asv229	CGGTAATTCCAGCTCCAATAGCGTATATTAAAGTTGTTGCAGTTAAAAAGCTCGTAGTTGAATTTCGGGATTAATATGTTGGTCGTGCCTTGGTACGTACTGGCATTATTGGTTCCTACCTTCTGAAGAACCTCGATGTCATTAATTTGGTGTCTTGGGGAATCAGGACTGTTACTTTGAAAAAATTAGAGTGTTTAAAGCAGGCTCGCGCTTGAATACATTAGCATGGAATAATGAAATAGGACGTTTGATTCTATTTTGTTGGTTTCTAGGATCGACGTAATGATTAATAGGGATAGTTGGGGGCATTAGTATTCAATTGTCAGAGGTGAAATTCTTGGATTTATTGAAGACTGACTACTGCGAAAGCATTTGCCAAGGATGTTTTCATTAATCAA	Eukaryota	Mucoromycota	Glomeromycetes	Glomerales	Glomeraceae	NA	NA	180	113	45	53	0	0	22	0	9	584	59	0	39	0	0	0	20	0	0	169	0	0	0	0	0	21	56	0	0	12	0	23	0	0	0	108	0	0	0	30	0
>asv186	CGGTAATTCCAGCTCCAATAGCGTATATTAAAGTTGTTGCAGTTAAAAAGCTCGTAGTTGAATTTCGGGGTTAGCAGGTCGGTCGTGCCATCGGTATGAACTGGTCTCGCTGATCCCTCCCTCTTGACGAACTGTGATGCCATTAATTTGGTGTCGCAGGGAATCAGGACTGTTACTTTGAAAAAATTAGAGTGTTTAAAGCAGGCTCACGCTTGAATACATTAGCATGGGATAATAGAATAGGACTTGGGTTCTATTTTCGTTGGTTCTTAGGACCGAAGTAATGATTAATAGGGACGGTCGGGGGCATTAGTATTTAATTGTCAGAGGTGAAATTCTCGGATTTAGGAAAGACTGACTTCAGCGAAAGCATTTGCCAAGGATGTTTTCATTAATCAA	Eukaryota	Mucoromycota	Glomeromycetes	Glomerales	Glomeraceae	NA	NA	0	0	0	0	0	0	0	0	0	0	0	0	0	0	0	0	0	0	0	0	0	0	0	23	0	0	0	0	0	0	0	0	0	0	0	0	0	0	0	0	0
>asv51	CGGTAATTCCAGCTCCAATAGCGTATATTAAAGTTGTTGCAGTTAAAAAGCTCGTAGTTGAATTTCGGGATCAATATTTCGGTCATGCCGTTGGTATGCACTGTTATCATTGATTTCTCACCTTCTAAAGAACCGTAATGCCATTAATTTGGTGTTACGGGGAATTAGGACTGTTACCTTGAAAAAATTAGAGTGTTTAAAGCAGGCTCACGCTTGAATACATTAGCATGAAATAATGAAATAAGACATCCGATTCTATTTTGTTAGTTTCTAGGATCGATGTAATGATTAATAGGAATAGTTAGGGGCATTAGTATTCAATTATCAGAGGTGAAATTCTTGGATTTATTGAAGACTAACTACTGCGAAAGCATTTGCCAAGGATGTTTTCATTAATCAA	Eukaryota	Mucoromycota	Glomeromycetes	Glomerales	Glomeraceae	Funneliformis	Funneliformis_mosseae	0	0	22	0	0	0	0	0	0	0	0	0	0	0	0	0	0	0	0	0	0	0	0	0	0	0	0	0	0	0	0	0	0	0	0	0	0	0	0	0	0
>asv315	CGGTAATTCCAGCTCCAATAGCGTATATTTAAGTTGTTGCAGTTAAAAAGCTCGTAGTTGAACTTCGGGGTTTACTCATTGGTCAGGCTTAATTGTCTGTACTGGTGAGATGAATCTCTACCTTCTGAGGAACTTTCATGCCATTTATTTGGTGTGATTGGAAATCAGGACTGTTACTTTGAAAAAATTAGAGTGTTTAAAGCAGGCTCACGCTTGAATACATTAGCATGGAATAATGAAATAGGACGTTTGATCCTATTTTGTTGGTTTCTAGGATTGACGTAATGATTAATAGGGATAGTTGGGGGCATTAGTATTCAATTGTCAGAGGTGAAATTCTTGGATTTATTGAAGACTAACTACTGCGAAAGCATTTGCCAAGGATGTTTTCATTAATCAA	Eukaryota	Mucoromycota	Glomeromycetes	Diversisporales	Diversisporaceae	NA	NA	0	0	0	0	0	0	0	0	0	0	0	0	0	0	0	0	0	0	0	0	0	0	0	0	0	0	0	0	0	0	0	0	0	0	0	0	22	0	0	0	0
>asv79	CGGTAATTCCAGCTCCAATAGCGTATATTAAAGTTGTTGCAGTTAAAAAGCTCGTAGTTGAATTTCGGGATCAATTAATTGGTCGTGCCTATGGTACGTACTGATTTTATTGGTTTCTCCCTTCTGACGAACCATGATGTCATTAATTTGGTGTCGTGGAGAATCAGGACTGTTACTTTGAAAAAATTAGAGTGTTTAAAGCAAGCTAACGCTTGAATACATTAGCATGGAATAATGAAATAGGACGTTTGATCCTATTTTGTTGGTTTCTAGGATCGACGTAATGATTAATAGGGATAGTTGGGGGCATTAGTATTCAATTGTCAGAGGTGAAATTCTTGGATTTATTGAAGACTAACTACTGCGAAAGCATTTGCCAAGGATGTTTTCATTAATCAA	Eukaryota	Mucoromycota	Glomeromycetes	Glomerales	Glomeraceae	NA	NA	0	0	0	0	0	54	0	0	0	0	0	0	0	0	0	0	0	0	0	75	0	0	0	234	0	0	0	0	0	155	0	0	104	0	0	0	1032	0	0	0	0
>asv187	CGGTAATTCCAGCTCCAATAGCGTATATTAAAGTTGTTGCAGTTAAAAAGCTCGTAGTTGAATTTCGGGGTTAGCAGGTCGGTCGTGCCATCGGTATGAACTGGTCTCGCTGATCCCTCCCTCTTGAAGAACTGTGATGCCATTAATTTGGTGTCGCAGGGAATCAGGACTGTTACTTTGAATAAAATAGAGTGTTCAAAGCAGGCTGTGATAAATAAAAATGCCTTGCATATGTTAGCATGGGATAATGGAATAAGACTTTGATCTTTACGGTGATGTGTTGAAAGGGTTGGAATTGCAGCGATGTGATTCCGACCAGTCTTTTTCGTTGGTTTTCACAAGATCGAAGGAATGATTGATAGGGACAGTCGGGGGCATTCGTATTTAATCGTCAGAGGT…	Eukaryota	Mucoromycota	Glomeromycetes	Glomerales	Glomeraceae	NA	NA	0	0	0	0	0	0	0	0	0	0	0	0	0	0	0	0	0	0	0	0	0	0	0	21	0	0	0	0	0	0	0	0	0	0	0	0	0	0	0	0	0
>asv188	CGGTAATTCCAGCTCCAATAGCGTATATTAAAGTTGTTGCAGTTAAAAAGCTCGTAGTTGAATTTCGGGATCAATGCGTCGGTCGTGCCTTCGGTACGTACTAGCGTCATTGATTCCTCCCTTCTGAAGAACCGTGATGTCATTAATTTGGTGTTACGGGGAATCAGGACTGTTACCTTGAATAAATTAGAGTGTTCAAAGCGGGCAAGCACAAGCCTAGATACTTTAGCATGGGATAATAGAATAGGACTTGGGTTCTATTTTCGTTGGTTCTTAGGACCGAAGTAATGATTAATAGGGACGGTCGGGGGCATTAGTATTTAATTGTCAGAGGTGAAATTCTCGGATTTAGGAAAGACTGACTTCAGCGAAAGCATTTGCCAAGGATGTTTTCATTAA…	Eukaryota	Mucoromycota	Glomeromycetes	Glomerales	Glomeraceae	NA	NA	0	0	0	0	0	0	0	0	0	0	0	0	0	0	0	0	0	0	0	0	0	0	0	0	0	0	21	0	0	0	0	0	0	0	0	0	0	0	0	0	0
>asv80	CGGTAATTCCAGCTCCAATAGCGTATATTAAAGTTGTTGCAGTTAAAAAGCTCGTAGTTGAATTTCGGGATCAATATGTTGGTCGTGCCTCGGTACGTACTAGCATATTGGTTTCTCCTTTCTGAAGAACCATGATGTCATTTATTTGGTGTCGTGGGGAATCAGGACTGTTACTTTGAAAAAATTAGAGTGTTTAAAGCAGGCTCACGCTTGAATACATTAGCATGGAATAATGAAATAGGACGTTTGATTCTATTTTGTTGGTTTCTAGGATCGACGTAATGATTAATAGGGATAGTTGGGGGCATTAGTATTCAATTGTCAGAGGTGAAATTCTTGGATTTATTGAAGACTAACTACTGCGAAAGCATTTGCCAAGGATGTTTTCATTAATCAA	Eukaryota	Mucoromycota	Glomeromycetes	Glomerales	Glomeraceae	NA	NA	0	0	0	0	0	0	0	0	0	0	0	0	0	0	0	0	509	0	71	0	93	0	0	0	277	37	105	0	200	0	188	0	0	73	0	0	0	0	0	0	40
>asv328	CGGTAATTCCAGCTCCAATAGCGTATATTAAAGTTGTTGCAGTTAAAAAGCTCGTAGTTGAACTTCAGGCCTGTCCAGATGGTCCGCCTTAATTGGTGTGTACTGTCCTTGGGTGGGTCCTACCTTCTGGCGAAGCGGCATGGCCTTAATTGGTTGTGTTGGGGAACCAGGACTTTTACTGTGAAAAAATTAGAGTGTTCAAAGCAGGCAAATATGCTCGAATACATTAGCATGGAATAATGGAATAGGACGATGGTTCTATTTTGTTGGTTCTAGGACCGTTGTAATGATTAATAGGGATAGTTGGGGGCATTAGTATTCAATTGTCAGAGGTGAAATTCTTGGATTTATTGAAGACTAACTACTGCGAAAGCATTTGCCAAGGATGTTTTCATTAAT…	Eukaryota	Mucoromycota	Glomeromycetes	Paraglomerales	Paraglomeraceae	Paraglomus	NA	0	0	0	1292	0	0	224	0	0	0	0	0	0	0	0	0	0	0	0	0	0	0	0	0	0	0	0	0	0	0	0	0	0	0	0	0	0	0	38	0	0
>asv230	CGGTAATTCCAGCTCCAATAGCGTATATTAAAGTTGTTGCAGTTAAAAAGCTCGTAGTTGAATTTCGGGATCAATATGTTGGTCGTGCCTTGGTACGTACTGGCATTATTGGTTTCTACCTTCTGAAGAACCTCGATGTCATTAATTTGGTGTCTTGGGGAATCAGGACTGTTACTTTGAAAAAATTAGAGTGTTTAAAGCAGGCTCGCGCTTGAATACATTAGCATGGAATAATGAAATAGGACGTTTGATTCTATTTTGTTGGTTTCTAGGATTGACGTAATGATTAATAGGGATAGTTGGGGGCATTAGTATTCAATTGTCAGAGGTGAAATTCTTGGATTTATTGAAGACTAACTACTGCGAAAGCATTTGCCAAGGATGTTTTCATTAATCAA	Eukaryota	Mucoromycota	Glomeromycetes	Glomerales	Glomeraceae	NA	NA	0	101	0	0	40	0	38	0	0	143	0	0	0	0	0	0	0	33	0	161	0	0	0	0	80	0	311	0	0	0	80	0	0	53	0	98	0	0	0	254	0
>asv53	CGGTAATTCCAGCTCCAATAGCGTATATTAAAGTTGTTGCAGTTAAAAAGCTCGTAGTTGAATTTCGGGATCAATATTTCGGTCATGCCGTTGGTATGCACTGTTATCATTGATTTCTCACCTTCTAAAGAACCGTAATGCCATTAATTTGGTGTTACGGGGAATTAGGACTGTTACCTTGAAAAAATTAGAGTGTTTAAAGCAGGCTCACGCTTGAATACATTAGCATGGAATAATGAAATAGGACATCCGATTCTATTTTGTTGGTTTCTAGGATCGATGTAATGATTAATAGGGACAGTCGGGGGCATTCGTATTTAATCGTCAGAGGTGAAATTCTTGGATTGATTAAAGACGAACGACAGCGAAAGCTTTTGCCAAGGATGTTTTCATTAATCAA	Eukaryota	Mucoromycota	Glomeromycetes	Glomerales	Glomeraceae	Funneliformis	Funneliformis_mosseae	0	0	0	0	0	0	0	0	0	0	0	0	0	0	0	0	0	0	0	0	0	0	19	0	0	0	0	0	0	0	0	0	0	0	0	0	0	0	0	0	0
>asv189	CGGTAATTCCAGCTCCAATAGCGTATATTAAAGTTGTTGCAGTTAAAAAGCTCGTAGTTGAATTTCGGGATCAATATGTTGGTCGTGCCTTGGTACGTACTGGCATTATCGATTCCTACCTTCTGAAGAACCTCGATGTCATTAATTTGGTGTCTTGGGGAATCAGGACTGTTACTTTGAAAAAATTAGAGTGTTTAAAGCAGGCTCGCGCTTGAATACTTTAGCATGGGATAATAGAATAGGACTTGGGTTCTATTTTCGTTGGTTCTTAGGACCGAAGTAATGATTAATAGGGACGGTCGGGGGCATTAGTATTTAATTGTCAGAGGTGAAATTCTCGGATTTAGGAAAGACTGACTTCAGCGAAAGCATTTGCCAAGGATGTTTTCATTAATCAA	Eukaryota	Mucoromycota	Glomeromycetes	Glomerales	Glomeraceae	NA	NA	0	0	0	0	0	0	0	0	0	0	0	0	0	0	0	0	0	0	0	0	0	0	0	0	0	0	0	0	0	0	0	0	0	0	0	19	0	0	0	0	0
>asv316	CGGTAATTCCAGCTCCAATAGCGTATATTAAAGTTGTTGCAGTTAAAAAGCTCGTAGTTGAATTTCGGGATCAATATGTTGGTCGTGCCTTGGTACGTACTGGCATTATCGATTCCTACCTTCTGAAGAACCTCGATGTCATTAATTTGGTGTCTTGGGGAATCAGGACTGTTACTTTGAAAAAATTAGAGTGTTTAAAGCAGGCTCGCGCTTGAATACATTAGCATGGAATAATGAAATAGGACGTTTGATTCTATTTTGTTGGTTTCTAGGATCGACGTAATGATTGATAGGGACAGTCGGGGGCATTCGTATTTAATCGTCAGAGGTGAAATTCTTGGATTGATTAAAGACGAACGACAGCGAAAGCTTTTGCCAAGGATGTTTTCATTAATCAA	Eukaryota	Mucoromycota	Glomeromycetes	Glomerales	Glomeraceae	NA	NA	0	0	0	0	0	0	0	0	0	0	0	0	0	0	0	0	0	0	0	0	0	0	0	0	0	0	0	0	0	0	0	0	0	0	0	19	0	0	0	0	0
>asv23	CGGTAATTCCAGCTCCAATAGCGTATATTAAAGTTGTTGCAGTTAAAAAGCTCGTAGTTGAATTTCGGGATTGACACATCGGTCGTGCCTTAAGGGGTATGAACTGGTGTAGTCAATTTCTCACCTTCTGGAGAACCGCGATGCCCTTAATTGGGTGTCACGGGGAACCAGGACCTTTACTTTGAAAAAATTAGAGTGTTTAAAGCAGGCATTTTGCTTGAATACATTAGCATGGAATAATAAAATAGGACGGCATGATTCTATTTTGTTGGTTTCTAGGATCACCGTAATGATTAATAGGGATAGTTGGGGGCATTAGTATTCAATTGTCAGAGGTGAAATTCTTGGATTTATTGAAGACTAACTACTGCGAAAGCATTTGCCAAGGATGTTTTCATT…	Eukaryota	Mucoromycota	Glomeromycetes	Glomerales	Claroideoglomeraceae	Claroideoglomus	Claroideoglomus_lamellosum	0	0	0	0	0	0	0	0	0	0	0	0	0	0	0	0	0	0	0	0	0	0	0	0	0	18	0	0	0	0	0	0	0	0	0	0	0	0	0	0	0
>asv24	CGGTAATTCCAGCTCCAATAGCGTATATTAAAGTTGCTGCGGTTAAAAAGCTCGTAGTTGAATTTCGGAATTGATGCATCGGTCGTGCCTTAAGGGGCATGAACTGGTGTAGCCAATTTCTCACCTTCTGGTAAATTGTTGATGTTCTTAATGGGTGTCTCAATGAACTAGAATTTTTTACTTTGAAAAAATTAGAGTGTTTAAAGCAGGTATTAATTTGCTTGAATACATTAGCATGGAATAATGAAATAGGACAGTGGTTCAGTTTTGTTGGTTTCTAGGATCACGTAATGATTAATAGGGACAGTTGGGGGCATTAGTATTCAATTGTCAGAGGTGAAATTCTTGGATTTATTGAAGACTAACTACTGCGAAAGCATTTGCCAAGGATGTTTTCAT…	Eukaryota	Mucoromycota	Glomeromycetes	Glomerales	NA	NA	NA	0	0	0	0	0	0	0	0	0	0	0	0	0	0	0	0	0	0	0	0	0	0	0	0	0	0	0	18	0	0	0	0	0	0	0	0	0	0	0	0	0
>asv317	CGGTAATTCCAGCTCCAATAGCGTATATTTAAGTTGTTGCAGTTAAAAAGCTCGTAGTTGAATTTCGGGATCAATATGTTGGTCGTGCCTTGGTACGTACTGGCATTATTGGTTTCTACCTTCTGAAGAACCTCGATGTCATTAATTTGGTGTCTTGGGGAATCAGGACTGTTACTTTGAAAAAATTAGAGTGTTTAAAGCAGGCTCGCGCTTGAATACATTAGCATGGAATAATGAAATAGGACGTTTGATCCTATTTTGTTGGTTTCTAGGATTGACGTAATGATTAATAGGGATAGTTGGGGGCATTAGTATTCAATTGTCAGAGGTGAAATTCTTGGATTTATTGAAGACTAACTACTGCGAAAGCATTTGCCAAGGATGTTTTCATTAATCAA	Eukaryota	Mucoromycota	Glomeromycetes	Glomerales	Glomeraceae	NA	NA	0	0	0	0	0	0	0	0	0	0	0	0	0	0	0	0	0	0	0	0	0	0	0	0	0	0	0	0	0	18	0	0	0	0	0	0	0	0	0	0	0
>asv190	CGGTAATTCCAGCTCCAATAGCGTATATTTAAGTTGTTGCAGTTAAAAAGCTCGTAGTTGAATTTCGGGATCAATGCGTCGGTCGTGCCTTCGGTACGTACTAGCGTCATTGATTCCTCCCTTCTGAAGAACCGTGATGTCATTAATTTGGTGTTACGGGGAATCAGGACTGTTACCTTGAAAAAATTAGAGTGTTTAAAGCAGGCTAACGCTTGAATACATTAGCATGGAATAATGAAATAGGACGTTCGAACCTATTTTGTTGGTTTCTAGGATCGACGTAATGATTAATAGGGATAGTTGGGGGCATTAGTATTCAATTGTCAGAGGTGAAATTCTTGGATTTATGAAAGACGAACCACTGCGAAAGCATTTGCCAAGGATGTTTTCATTAATCAA	Eukaryota	Mucoromycota	Glomeromycetes	Glomerales	Glomeraceae	NA	NA	17	0	0	0	0	0	0	0	0	0	0	0	0	0	0	0	0	0	0	0	0	0	0	0	0	0	0	0	0	0	0	0	0	0	0	0	0	0	0	0	0
>asv231	CGGTAATTCCAGCTCCAATAGCGTATATTAAAGTTGTTGCAGTTAAAAAGCTCGTAGTTGAATTTTGGATTCTTCCAATTGGTCCATCTTTTAGATGAGTACTGGTTGTGTGGGGTCTATCCGCCTGGTGATACGTAATGTCCTTTATTGGATGTTGCGGGTAGTCAGGACCTTTACCTTGAAAAAATTAGAGTGTTTAAAGCAGGCTTATGCCGGAATACATTAGCATGGAATAATAGAATAGGACGAAGTTGTTTTATTTTGTTGGTTTCTAGGACAACCGTAATGATTAATAGGGATAGTTGGGGGCATTAGTATTCAATTGTCAGAGGTGAAATTCTTGGATTTATTGAAGACTAACTACTGCGAAAGCATTTGCCAAGGATGTTTTCATTAATC…	Eukaryota	Mucoromycota	Glomeromycetes	Archaeosporales	Archaeosporaceae	Archaeospora	Archaeospora_trappei	0	0	0	178	49	0	0	100	0	0	0	0	0	0	598	0	0	39	0	0	0	0	0	0	0	45	0	0	0	0	0	0	0	0	0	0	0	0	116	56	0
>asv339	CGGTAATTCCAGCTCCAATAGTGTATATTAAATTTGTTGTAGTTGAAAAGCTCGTAGTTGAACTTCGGGGTTTACCCATTGGTCAGGCTTAATTGTCTGCACTGGTGAGATAAATCTCTACCTTCTGAGGAACTTTCATGCCATTTATTTGGTGTGATGGGAAATCAGGACTGTTACTTTGAAAAAATTAGAGTGTTTAAAGCAGGCTAACGTCTGAATACATTAGCATGGAATAATGAAATAGGACGGACTGATTCTATTTCGTTGGTTTCTAGGATCACCGTAATGATTAATAGGGATAGTTGGGGGCATTAGTATTCAATTGTCAGAGGTGAAATTCTTGGATTTATTGAAGACTAACTACTGCGAAAGCATTTGCCAAGGATGTTTTCATTAATC…	Eukaryota	Mucoromycota	Glomeromycetes	Diversisporales	Diversisporaceae	NA	NA	0	0	0	0	0	0	0	0	0	0	0	0	0	0	0	0	0	0	0	0	0	0	0	0	0	0	0	0	0	0	17	0	0	0	0	0	0	0	0	0	0
>asv26	CGGTAATTCCAGCTCCAATAGCGTATATTAAAGTTGTTGCAGTTAAAAAGCTCGTAGTTGAATTTCGGGATTGACACATCGGTCGTGCCTTAAGGGGTATGAACTGGTGTAGTCAATTTCTCACCTTCTGGAGAACCGCGATGCCCTTAATTGGGTGTCGCGGGGAACCAGGACCTTTACTTTGAAAAAATTAGAGTGTTTAAAGCAGGCATTTTGCTTGAATACATTAGCATGGAATAATAAAATAGGACGGCATGATTCTATTTTGTTGGTTTCTAGGATCACCGTAATGATTAATAGGGATAGTTGGGGGCATTAGTATTCAATTGTCAGAGGTGAAATTCTTGGATTTATTGAAGACTAACTACTGCGAAAGCATTTGCCAAGGATGTTTTCATT…	Eukaryota	Mucoromycota	Glomeromycetes	Glomerales	Claroideoglomeraceae	Claroideoglomus	NA	9	0	7	0	0	0	0	0	0	0	0	0	0	0	0	0	0	0	0	0	0	0	0	0	0	0	0	0	0	0	0	0	0	0	0	0	0	0	0	0	0
>asv81	CGGTAATTCCAGCTCCAATAGCGTATATTAAAGTTGTTGCAGTTAAAAGCTCGTAGTTGAATTTCAGGGTTAGCAGGTCGGTCGTGCCATCGGTATGAACTGGTCTCGCTGATCCCTCCCTCTTGACGAACTGTGATGCCATTAATTTGGTGTCGCAGGGAATCAGGACTGTTACTTTGAAAAAATTAGAGTGTTTAAAGCAGGCTCACGCTTGAATACATTAGCATGGAATAATGAAATAGGACGTTTGATCCTATTTTGTTGGTTTCTAGGATTGACGTAATGATTAATAGGGATAGTTGGGGGCATTAGTATTCAATTGTCAGAGGTGAAATTCTTGGATTTATTGAAGACTAACTACTGCGAAAGCATTTGCCAAGGATGTTTTCATTAATCAA	Eukaryota	Mucoromycota	Glomeromycetes	Glomerales	Glomeraceae	NA	NA	0	0	0	0	0	0	0	0	0	69	0	0	0	0	0	0	0	0	0	449	0	0	0	636	0	0	0	0	0	0	0	105	0	0	0	0	0	0	0	0	0
>asv232	CGGTAATTCCAGCTCCAATAGCGTATATTAAAGTTGTTGCAGTTAAAAAGCTCGTAGTTGAATTTCGGGATCAGTTGGTCGGTCGTGCCTCGGTACGTACTGGTCAAATTGGTTCCTACCTTCTGACGAACCACGATGTCATTAATTTGGTGTCGCGGGAAATCAGGACTGTTACTTTGAAAAAATTAGAGTGTTTAAAGCAGGCTCGCGCTTGAATACATTAGCATGGAATAATGAAATAGGACGTTTGATTCTATTTTGTTGGTTTCTAGGATCGACGTAATGATTAATAGGGATAGTTGGGGGCATTAGTATTCAATTGTCAGAGGTGAAATTCTTGGATTTATTGAAGACTAACTACTGCGAAAGCATTTGCCAAGGATGTTTTCATTAATCAA	Eukaryota	Mucoromycota	Glomeromycetes	Glomerales	Glomeraceae	NA	NA	45	0	0	0	0	0	0	0	0	0	0	0	0	0	0	0	0	0	0	287	0	0	0	0	0	0	0	0	0	0	0	268	0	0	0	0	0	0	0	411	0
>asv191	CGGTAATTCCAGCTCCAATAGCGTATATTAAAGTTGTTGCAGTTAAAAAGCTCGTAGTTGAATTTCGGGATCAATTTATCGGTCGTGCTAATGGTATGAACTGGTACAATTGGTTTCTCCCTTCTGATGAAACATGATGTCATTAACTTGGTGTCGTCGGGATTCAGGACTGTTACTTTGAAAAAATTAGAGTGTTTAAAGCAGGCTTAGGCTTGAATACATTAGCATGGAATAATGAAATAGGACGTTTGATCCTATTTTGTTGGTTTCTAGGATCGACGTAATGATTAATAGGGATAGTTGGGGGCATTAGTATTCAATTGTCAGAGGTGAAATTCTTGGATTTATTGAAGACTAACTACTGCGAAAGCATTTGCCAAGGATGTTTTCATTAATCAA	Eukaryota	Mucoromycota	Glomeromycetes	Glomerales	Glomeraceae	NA	NA	0	0	0	0	0	0	15	0	0	0	0	0	0	0	0	0	0	0	0	0	0	0	0	0	0	0	0	0	0	0	0	0	0	0	0	0	0	0	0	0	0
>asv82	CGGTAATTCCAGCTCCAATAGCGTATATTAAAGTTGTTGCAGTTAAAAAGCTCGTAGTTGAACTTCGGGGTTCACCCATTGGTCAGGCTTAATTGTCTGTACTGGTGAGATGAGTCTCTACCTTCTGAGGAACTTTTATGCCATTAATTTGGTGTGATGGGAAATCAGGACTGTTACTTTGAAAAAATTAGAGTGTTTAAAGCAGGCTAACGTCTGAATACATTAGCATGGAATAATGAAATAGGACGGATTGATTCTATTTCGTTGGTTTCTAGGGTCACCGTAATGATTAATAGGGATAGTTGGGGGCATTAGTATTCAATTGTCAGAGGTGAAATTCTTGGATTTATTGAAGACTAACTACTGCGAAAGCATTTGCCAAGGATGTTTTCATTAATC…	Eukaryota	Mucoromycota	Glomeromycetes	Diversisporales	Diversisporaceae	NA	NA	0	0	0	0	0	0	0	0	0	0	0	0	0	0	0	0	0	0	0	0	0	0	0	0	0	0	0	0	0	0	0	0	0	0	0	1261	0	0	0	0	0
>asv28	CGGTAATTCCAGCTCCAATAGCGTATATTAAAGTTGCTGCGGTTAAAAAGCTCGTAGTTGAATTTCGGAATTGATGCATCGGTCGTGCCTTAAGGGGCATGAACTGGTGTAGCCAATTTCTCACCTTCTGGTGAATTGTTGATGTTCTTAATGGGTGTCTCAATGAACTAGAATTTTTTACTTTGAAAAAATTAGAGTGTTTAAAGCAGGCATTAATTTGCTTGAATACATTAGCATGGAATAATGAAATAGGACAGTGGTTCCGTTTTGTTGGTTTCTAGGATCACGTAATGATTAATAGGGACAGTTGGGGGTATTAGTATTCAATTGTCAGAGGTGAAATTCTTGGATTTATTGAAGACTAACTATTGCGAAAGCATTTGCCAAGGATGTTTTCAT…	Eukaryota	Mucoromycota	Glomeromycetes	Glomerales	NA	NA	NA	0	0	0	0	0	0	0	0	0	0	0	0	0	0	0	0	0	0	0	0	0	0	0	0	0	0	0	0	0	0	15	0	0	0	0	0	0	0	0	0	0
>asv233	CGGTAATTCCAGCTCCAATAGCGTATATTAAAGTTGTTGCAGTTAAAAAGCTCGTAGTTGAATTTCGGGATCAGTTTGTTGGTCGTGCTTCGGTACGTACTGTCATTACTGGTTTCTACCTTCTGAAGAACCTTGATGTCATTAATTTGGTGTCTTGGGGAATCAGGACTGTTACTTTGAAAAAATTAGAGTGTTTAAAGCAAGCATACGCTTGAATACATTAGCATGGAATAATGAAATAGGACGTTTGATTCTATTTTGTTGGTTTCTAGGATCGACGTAATGATTAATAGGGATAGTTGGGGGCATTAGTATTCAATTGTCAGAGGTGAAATTCTTGGATTTATTGAAGACTAACTACTGCGAAAGCATTTGCCAAGGATGTTTTCATTAATCAA	Eukaryota	Mucoromycota	Glomeromycetes	Glomerales	Glomeraceae	NA	NA	0	0	0	0	0	0	0	0	0	0	0	0	0	0	0	0	0	0	0	0	0	0	0	0	0	0	0	1103	0	0	0	117	0	0	0	0	0	0	0	0	0
>asv83	CGGTAATTCCAGCTCCAATAGCGTATATTAAAGTTGTTGCAGTTAAAAAGCTCGTAGTTGAACTTCGGAATTTGTTCATTGGTCAGGCTTAACTGTCTGTACTGGTGTTACGAATTTCTACCTTTTGAGGAATCCTCATGCCATTAATTTGGTGCGGGGGGGGGATCAGAACTGTTACTTTGAAAAAATTAGTGTGTTTAAAGCAGGCTAACGTCTGAATACATTGGCATGGAATAATAAAATAGGTCTATTTTGTTGGTTTCTAGGATCACCGTAATGATTAATAGGGATAGTTGGGGGCATTAGTATTCAATTGTCAGAGGTGAAATTCTTGGATTTATTGAACTGCGAAAGCATTTGCCAAGGATGTTTTCATTAATCAA	Eukaryota	Mucoromycota	Glomeromycetes	Diversisporales	Diversisporaceae	NA	NA	0	0	0	0	0	0	0	0	0	0	0	0	0	0	1212	0	0	0	0	0	0	0	0	0	0	0	0	0	0	0	0	0	0	0	0	0	0	0	0	0	0
>asv192	CGGTAATTCCAGCTCCAATAGCGTATATTAAAGTTGTTGCAGTTAAAAAGCTCGTAGTTGAATTTCGGGGTTAGCAGGTCGGTCGTGCCATCGGTATGAACTGGTCTCGCTGATCCCTCCCTCTTGACGAACTGTGATGCCATTAATTTGGTGTCGCAGGGAATCAGGACTGTTACTTTGAAAAAATTAGAGTGTTTAAAGCAGGCTCACGCTTGAATACATTAGCATGGAATAATGAAATAGGACGTTTGATCCTATTTTGTTGGTTTCTAGGATTGACGTAATGATTAATAGGGATAGTTGGGGGCATTAGTATTCAATTGTCAGAGGTGAAATTCTTAGATTGATTGACGATGAACTACTGCGAAAGCATTTGCCAAGGATGTTTTCATTAATCAA	Eukaryota	Mucoromycota	Glomeromycetes	Glomerales	Glomeraceae	NA	NA	0	0	0	0	0	0	0	0	0	0	0	0	0	0	0	0	0	0	0	0	0	0	0	14	0	0	0	0	0	0	0	0	0	0	0	0	0	0	0	0	0
>asv319	CGGTAATTCCAGCTCCAATAGCGTATATTAAAGTTGTTGCAGTTAAAAAGCTCGTAGTTGAACTTCGGGGTTCACCCATTGGTCAGGCTTAATTGTCTGTACTGGTGAGATGAGTCTCTACCTTCTGAGGAACTTTCATGCCATTTATTTGGTGTGGTTGGAAATCAGGACTGTTACTTTGAAAAAATTAGAGTGTTTAAAGCAGGCTAACGTCTGAATACATTAGCATGGAATAATGAAATAGGACGGATTGATTCTATTTCGTTGGTTTCTAGGGTCACCGTAATGATTAATAGGGACGGTCGGGGGCATTAGTATTTAATTGTCAGAGGTGAAATTCTCGGATTTAGGAAAGACTGACTTCAGCGAAAGCATTTGCCAAGGATGTTTTCATTAATC…	Eukaryota	Mucoromycota	Glomeromycetes	Diversisporales	Diversisporaceae	NA	NA	0	0	0	0	0	0	0	0	0	0	0	0	0	0	0	0	0	0	0	0	0	0	0	0	0	0	0	14	0	0	0	0	0	0	0	0	0	0	0	0	0
>asv37	CGGTAATTCCAGCTCCAATAGCGTATATTAAAGTTGTTGCAGTTAAAAAGCTCGTAGTTGAATTTCGGGATCAATGTTTCGGTCATGCCGTTGGTATGTACTGATATTATTGGTTTCTCACCTTCTAAAGAACCGTAATGCCATTAATTTGGTGTCACGGGGAATTAGGACTGTTACCTTGAAAAAATTAGAGTGTTTAAAGCAGGCTCACGCTTGAATACATTAGCATGGAATAATGAAATAGGACATCCGATTCTATTTTGTTGGTTTCTAGGATCGATGTAATGATTAATAGGGATAGTTGGGGGCATTAGTATTCAATTGTCAGAGGTGAAATTCTTGGATTTATTGAAGACTAACTACTGCGAAAGCATTTGCCAAGGATGTTTTCATTAATCAA	Eukaryota	Mucoromycota	Glomeromycetes	Glomerales	Glomeraceae	Funneliformis	NA	0	0	0	0	0	0	0	0	0	0	1070	0	0	0	0	0	19	0	0	0	0	0	0	0	0	0	0	0	0	0	0	0	0	0	0	0	0	0	0	0	0
>asv193	CGGTAATTCCAGCTCCAATAGCGTATATTTAAGTTGTTGCAGTTAAAAAGCTCGTAGTTGAACTTCGGGGTTCACCCATTGGTCAGGCTTAATTGTCTGTACTGGTGAGATGAGTCTCTACCTTCTGAGGAACTTTTATGCCATTAATTTGGTGTGATGGGAAATCAGGACTGTTACTTTGAAAAAATTAGAGTGTTTAAAGCAGGCTAACGTCTGAATACATTAGCATGGAATAATGAAATAGGACGGATTGATTCTATTTCGTTGGTTTCTAGGGTCACCGTAATGATTAATAGGGATAGTTGGGGGCATTAGTATTCAATTGTCAGAGGTGAAATTCTTGGATTTATTGAAGACTAACTACTGCGAAAGCATTTGCCAAGGATGTTTTCATTAATC…	Eukaryota	Mucoromycota	Glomeromycetes	Diversisporales	Diversisporaceae	NA	NA	0	0	0	0	0	0	0	0	13	0	0	0	0	0	0	0	0	0	0	0	0	0	0	0	0	0	0	0	0	0	0	0	0	0	0	0	0	0	0	0	0
>asv234	CGGTAATTCCAGCTCCAATAGCGTATATTAAAGTTGTTGCAGTTAAAAAGCTCGTAGTTGAATTTCGGGATTAGTTGGTCGGTCGTGCCTTGGTATGTACTGACCAAATTGATTCCACCCTTCTGGACGAACCGTGATGTCATTAATTTGGTGTCGTGGGGAATCAGGACTGTTACTTTGAAAAAATTAGAGTGTTTAAAGCAGGCTCGCGCTTGAATACATTAGCATGGAATAATGAAATAGGACGTTTGATTCTATTTTGTTGGTTTCTAGGATCGACGTAATGATTAATAGGGATAGTTGGGGGCATTAGTATTCAATTGTCAGAGGTGAAATTCTTGGATTTATTGAAGACTAACTACTGCGAAAGCATTTGCCAAGGATGTTTTCATTAATCAA	Eukaryota	Mucoromycota	Glomeromycetes	Glomerales	Glomeraceae	NA	NA	116	45	0	0	0	0	0	0	0	0	0	0	0	0	374	0	0	0	0	0	0	0	0	0	0	0	0	0	0	0	0	340	0	46	0	0	69	0	0	0	0
>asv29	CGGTAATTCCAGCTCCAATAGCGTATATTAAAGTTGTTGCAGTTAAAAAGCTCGTAGTTGAATTTCGGGATTGGCGCATCGGTCGTGCCTCACGGGGTATGAACTGGTGCAGTCAATTTCTCACCTTCTGGAGAACCGCGATGTCCTTAATTGGATGCCGTGGGGAACCAGGACCTTTACTTTGAAAAAATTAGAGTGTTTAAAGCAGGCTCGCGCTTGAATACATTAGCATGGAATAATGAAATAGGACGTTTGATTCTATTTTGTTGGTTTCTAGGATCGACGTAATGATTAATAGGGATAGTTGGGGGCATTAGTATTCAATTGTCAGAGGTGAAATTCTTGGATTTATTGAAGACTAACTACTGCGAAAGCATTTGCCAAGGATGTTTTCATTAA…	Eukaryota	Mucoromycota	Glomeromycetes	Glomerales	NA	NA	NA	0	0	0	0	0	0	0	0	0	12	0	0	0	0	0	0	0	0	0	0	0	0	0	0	0	0	0	0	0	0	0	0	0	0	0	0	0	0	0	0	0
>asv30	CGGTAATTCCAGCTCCAATAGCGTATATTAAAGTTGCTGCGGTTAAAAAGCTCGTAGTTGAATTTCGGAATTGATGCATCGGTCGTGCCTTAAGGGGCATGAACTGGTGTAGCCAATTTCTCACCTTCTGGTGAATTGTTGATGTTCTTAATGGGTGTCTCAATGAACTAGAATTTTTTACTTTGAAAAAATTAGAGTGTTTAAAGCAGGTATTAATTTGCTTGAATACATTAGCATGGAATAATGAAATAGGACAGTGGTTCAGTTTTGTTGGTTTCTAGGATCACGTAATGATTAATAGGGACAGTTGGGGGCATTAGTATTCAATTGTCAGAGGTGAAATTCTTGGATTTATTGAAGACTAACTAGTGCGAAAGCATTTGCCAAGGATGTTTTCAT…	Eukaryota	Mucoromycota	Glomeromycetes	Glomerales	NA	NA	NA	0	0	0	0	0	0	0	0	0	0	12	0	0	0	0	0	0	0	0	0	0	0	0	0	0	0	0	0	0	0	0	0	0	0	0	0	0	0	0	0	0
>asv54	CGGTAATTCCAGCTCCAATAGCGTATATTTAAGTTGTTGCAGTTAAAAAGCTCGTAGTTGAATTTCGGGATCAAAGGATCGGTCATGCCTTGGTATGTACTGGTTTTATTGGTTCTCACCTTCTAAAGAACCATGATGTCATTCATTTGATGTTATGGGGAATTAGGACTGTTACCTTGAAAAAATTAGAGTGTTTAAAGCAAGCTTACGCTTGAATACATTAGCATGGAATAATGAAATAGGACATCAGATTCTATTTTGTTGGTTTCTAGGATCGATGTAATGATTAATAGGGATAGTTGGGGGCATTAGTATTCAATTGTCAGAGGTGAAATTCTTGGATTTATTGAAGACTAACTACTGCGAAAGCATTTGCCAAGGATGTTTTCATTAATCAA	Eukaryota	Mucoromycota	Glomeromycetes	Glomerales	Glomeraceae	Septoglomus	Septoglomus_africanum	0	0	0	0	0	0	0	0	0	0	0	0	0	0	0	0	0	0	0	0	0	0	0	0	0	0	0	0	0	0	0	0	0	0	0	0	0	12	0	0	0
>asv235	CGGTAATTCCAGCTCCAATAGCGTATATTAAAGTTGTTGCAGTTAAAAAGCTCGTAGTTGAATTTTGGATTCTGCCAGTTGGTCCATCTTTTGATGAGTACTGATTGTGCGGGGTCTATCCGCCTGGGGAGACGTAATGTACTTTATTGTATGTTGCGGGTAGCCAGGACCTTTACCTTGAAAAAATTAGAGTGTTTAAAGCAGGCTTATGCCGGAATACATTAGCATGGAATAATAGAATAGGACGATGTTGTTTTATTTTGTTGGTTTCTAGGACAACCGTAATGATTAATAGGGATAGTTGGGGGCATTAGTATTCAATTGTCAGAGGTGAAATTCTTGGATTTATTGAAGACTAACTACTGCGAAAGCATTTGCCAAGGATGTTTTCATTAATCAA	Eukaryota	Mucoromycota	Glomeromycetes	Archaeosporales	Archaeosporaceae	Archaeospora	Archaeospora_trappei	0	0	0	0	0	0	0	0	0	0	0	130	0	0	0	0	0	0	160	0	0	0	64	0	0	0	777	0	0	0	0	0	0	0	0	0	0	0	0	0	0
>asv55	CGGTAATTCCAGCTCCAATAGCGTATATTAAAGTTGTTGCAGTTAAAAAGCTCGTAGTTGAATTTCGGGATCAAGGAATCGGTCATGCCTCGGTATGTACTGGTTTTATTGGTTCTCACCTTCTAAAGAACCATAATGTCATTCATTTGGTGTTATGGGGAATTAGGACTGTTACCTTGAAAAAATTAGAGTGTTTAAAGCAAGCTTACGCTTGAATACATTAGCATGGAATAATGAAATAGGACATCCGATTCTATTTTGTTGGTTTCTAGGATCGATGTAATGATTAATAGGGATAGTTGGGGGCATTAGTATTCAATTGTCAGAGGTGAAATTCTTGGATTTATTGAAGACTAACTACTGCGAAAGCATTTGCCAAGGATGTTTTCATTAATCAA	Eukaryota	Mucoromycota	Glomeromycetes	Glomerales	Glomeraceae	Funneliformis	NA	0	0	0	0	0	0	0	0	0	0	0	0	0	0	0	0	0	0	0	0	0	0	0	0	0	0	0	0	0	0	0	0	0	0	0	0	0	0	0	0	0
>asv236	CGGTAATTCCAGCTCCAATAGCGTATATTAAAGTTGTTGCAGTTAAAAAGCTCGTAGTTGAATTTCGGGATCAATATGTTGGTCGTGCCTTGGTACGTACTGGCATTATTGGTTCCTACCTTCTGAAGAACCTCGATGTCATTAATTTGGTGTCTTGGGGAATCAGGACTGTTACTTTGAAAAAATTAGAGTGTTTAAAGCAGGCTCGCGCTTGAATACATTAGCATGGAATAATGAAATAGGACGTTTGATTCTATTTTGTTGGTTTCTAGGATCGACGTAATGATTAATAGGGATAGTTGGGGGCATTAGTATTCAATTGTCAGAGGTGAAATTCTTGGATTTATTGAAGACTAACTACTGCGAAAGCATTTGCCAAGGATGTTTTCATTAATCAA	Eukaryota	Mucoromycota	Glomeromycetes	Glomerales	Glomeraceae	NA	NA	144	0	39	0	0	0	0	0	0	642	0	0	0	0	0	0	0	0	0	0	0	0	0	0	0	0	0	0	0	0	0	0	0	0	0	0	0	116	0	0	0
>asv237	CGGTAATTCCAGCTCCAATAGCGTATATTTAAGTTGTTGCAGTTAAAAAGCTCGTAGTTGAATTTCGGGATTAATATGTTGGTCGTGCCTTGGTACGTACTGGCATTATTGATTCCTACCTTCTGAAGAACCTCGATGTCATTAATTTGGTGTCTTGGGGAATCAGGACCGTTACTTTGAAAAAATTAGAGTGTTTAAAGCAGGCTCGCGCTTGAATACATTAGCATGGAATAATGAAATAGGACGTTTGATTCTATTTTGTTGGTTTCTAGGATCGACGTAATGATTAATAGGGATAGTTGGGGGCATTAGTATTCAATTGTCAGAGGTGAAATTCTTGGATTTATTGAAGACTAACTACTGCGAAAGCATTTGCCAAGGATGTTTTCATTAATCAA	Eukaryota	Mucoromycota	Glomeromycetes	Glomerales	Glomeraceae	NA	NA	266	188	0	0	0	0	0	0	100	149	0	0	97	0	0	0	50	0	0	0	0	0	0	0	0	49	0	0	0	0	0	0	0	0	0	0	0	0	0	0	0
>asv238	CGGTAATTCCAGCTCCAATAGCGTATATTAAAGTTGTTGCAGTTAAAAAGCTCGTAGTTGAATTTCGGGATTAGTTGGTCGGTCGTGCCTTGGTATGTACTGACCAAATTGATTCCTCCCTTCTGGACGAACCGTGATGTCATTAATTTGGTGTCGTGGGGAATCAGGACTGTTACTTTGAAAAAATTAGAGTGTTTAAAGCAGGCTCGCGCTTGAATACATTAGCATGGAATAATGAAATAGGACGTTTGATTCTATTTTGTTGGTTTCTAGGATCGACGTAATGATTAATAGGGATAGTTGGGGGCATTAGTATTCAATTGTCAGAGGTGAAATTCTTGGATTTATTGAAGACTAACTACTGCGAAAGCATTTGCCAAGGATGTTTTCATTAATCAA	Eukaryota	Mucoromycota	Glomeromycetes	Glomerales	Glomeraceae	NA	NA	0	77	0	0	0	0	0	0	0	0	0	0	0	0	0	0	0	0	0	394	0	0	0	0	0	0	0	0	0	24	0	0	28	0	0	16	0	0	0	446	0
>asv194	CGGTAATTCCAGCTCCAATAGCGTATATTAAAGTTGTTGCAGTTAAAAAGCTCGTAGTTGAATTTCGGGGTTAGCAGGTCGGTCGTGCCATCGGTATGAACTGGTCTCGCTGATCCCTCCCTCTTGAAGAACTGTGATGCCATTAATTTGGTGTCGCAGGGAATCAGGACTGTTACTTTGAATAAAATAGAGTGTTCAAAGCAGGCTGTGATAAAGAAAAATGCCTTGCATATGTTAGCATGGGATAATGGAATAAGACTTTGATCTTTACGGTGATGTGTTGAAAGGGTCGGTGAAGCAGTGATGTTTTACAGACCAGTCTTTTTCGTTGGTTTTCACAAGATCGAAGGAATGATTGATAGGGACAGTCGGGGGCATTCGTATTTAATCGTCAGAGGT…	Eukaryota	Mucoromycota	Glomeromycetes	Glomerales	Glomeraceae	NA	NA	0	0	0	0	0	0	0	0	0	0	0	0	0	0	0	0	0	0	0	0	0	0	0	0	0	0	0	0	0	0	0	0	0	0	0	0	0	0	0	11	0
>asv195	CGGTAATTCCAGCTCCAATAGCGTATATTAAAGTTGTTGCAGTTAAAAAGCTCGTAGTTGAATTTCGGGGTTAGCAGGTCGGTCGTGCCATCGGTATGAACTGGTCTCGCTGATCCCTCCCTCTTGAAGAACTGTGATGCCATTAATTTGGTGTCGCAGGGAATCAGGACTGTTACTTTGAATAAAATAGAGTGTTCAAAGCAGGCTGTGATAAAGAAAAATGCCTTGCATATGTTAGCATGGGATAATGGAATAAGACTTTGATCTTTACGGTGATGTGTTGAAAGGGTTCTTGAGAGGTAGCGATACCACTCAGACCAGTCTTTTTCGTTGGTTTTCACAAGATCGAAGGAATGATTGATAGGGACAGTCGGGGGCATTCGTATTTAATCGTCAGAG…	Eukaryota	Mucoromycota	Glomeromycetes	Glomerales	Glomeraceae	NA	NA	0	0	0	0	0	0	0	0	0	0	0	0	0	0	0	0	0	0	0	0	0	0	0	0	0	0	0	0	0	0	0	0	0	0	0	0	0	0	0	10	0
>asv84	CGGTAATTCCAGCTCCAATAGCGTATATTAAAGTTGTTGCAGTTAAAAAGCTCGTAGTTGAATTTCGGGACTAATATGTCGGTCGTGCCTCGGTACGTACTGGTTTATTGGTTTCTCCTTTCTGAAGAACCATGATGTCATTTATTTGGTGTCGTGGGGAATCAGGACTGTTACTTTGAAAAAATTAGAGTGTTTAAAGCAGGCTCACGCTTGAATACATTAGCATGGAATAATGAAATAGGACGTTTGATTCTATTTTGTTGGTTTCTAGGATCGACGTAATGATTAATAGGGATAGTTGGGGGCATTAGTATTCAATTGTCAGAGGTGAAATTCTTGGATTTATTGAAGACTAACTACTGCGAAAGCATTTGCCAAGGATGTTTTCATTAATCAA	Eukaryota	Mucoromycota	Glomeromycetes	Glomerales	Glomeraceae	NA	NA	0	0	0	0	0	0	0	0	0	0	0	0	0	0	0	0	362	0	71	0	0	0	0	0	178	0	116	0	68	0	0	0	0	0	0	0	0	0	0	0	0
>asv31	CGGTAATTCCAGCTCCAATAGCGTATATTAAAGTTGCTGCGGTTAAAAAGCTCGTAGTTGAATTTCGGAATTGATGCATCGGTCGTGCCTTAAGGGGCATGAACTGGTGTAGCCAATTTCTCACCTTCTGGTGAATTGTTGATGTTCTTAATGGGTGTCTCAATGAACTAGAATTTTTTACTTTGAAAAAATTAGAGTGTTTAAAGCAGGCATTGATTTGCTTGAATACATTAGCATGGAATAATGAAATAGGACAGTGGTTCCGTTTTGTTGGTTTCTAGGATCACGTAATGATTAATAGGGACAGTTGGGGGCATTAGTATTCAATTGTCAGAGGTGAAATTCTTGGATTTATTGAAGACTAACTACTGCGAAAGCATTTGCCAAGGATGTTTTCAT…	Eukaryota	Mucoromycota	Glomeromycetes	Glomerales	NA	NA	NA	0	0	0	0	0	0	0	0	0	0	0	0	0	0	3	0	6	0	0	0	0	0	0	0	0	0	0	0	0	0	0	0	0	0	0	0	0	0	0	0	0
>asv196	CGGTAATTCCAGCTCCAATAGCGTATATTAAAGTTGTTGCAGTTAAAAAGCTCGTAGTTGAATTTTGAGACCGGTCTACTGGTCGTGCTTTTGTACGTACTGGTATAATCGGTTTCTCTCTTCTGACGAACTATAATGCCATTAATTTGGTGTTTTAGGGAATCAGGACTGTTACTTTGATAAAATTAGAGTGTTTAAAGCAGGCTCACGCTTGAATACATTAGCATGGAATAACGAAATAGGACGTTTGATTCTATTTTGTTGGTTTCTAGAATCGACGTAATGATTAATAGGGATAGTTGGGGGCATTAGTATTCAATTGTCAGAGGTGAAATTCTTGGATTTATTGAAGATTAACTACTGCGAAAGCATTTGCCAAGGATGTTTTCATTAATCAA	Eukaryota	Mucoromycota	Glomeromycetes	Glomerales	Glomeraceae	Glomus	Glomus_indicum	0	0	0	0	0	0	0	0	0	0	0	0	0	0	0	0	0	0	0	0	0	0	0	0	0	9	0	0	0	0	0	0	0	0	0	0	0	0	0	0	0
>asv32	CGGTAATTCCAGCTCCAATAGCGTATATTTAAGTTGTTGCAGTTAAAAAGCTCGTAGTTGAATTTCGGGATTGGCGCATCGGTCGTGCCTCACGGGGTATGAACTGGTGCAGTCAATTTCTCACCTTCTGGAGAACCGCGATGTCCTTAATTGGATGCCGCGGGGAACCAGGACCTTTACTTTGAAAAAATTAGAGTGTTTAAAGCAGGCATTTTTGCTTGAATACATTAGCATGGGATAACATCATAGGATTCCGGTCCTATTGTGTTGGCCTTCGGGATCGGAGTAATGATTAATAGGGACAGTCGGGGGCATTCGTATTTCATAGTCAGAGGTGAAATTCTTGGATTTATGAAAGACGAACAACTGCGAAAGCATTTGCCAAGGATGTTTTCATTA…	Eukaryota	Mucoromycota	Glomeromycetes	Glomerales	NA	NA	NA	0	0	0	0	0	0	0	0	0	0	0	0	0	0	0	0	0	0	0	0	0	0	0	0	0	0	0	0	0	0	0	0	0	0	0	0	0	0	0	0	0
>asv197	CGGTAATTCCAGCTCCAATAGCGTATATTAAAGTTGTTGCAGTTAAAAAGCTCGTAGTTGAATTTCGGGGTTAGCAGGTCGGTCGTGCCATCGGTATGAACTGGTCTCGCTGATCCCTCCCTCTTGACGAACTGTGATGCCATTAATTTGGTGTCGCAGGGAATCAGGACTGTTACTTTGAAAAAATTAGAGTGTTTAAAGCAGGCTCACGCTTGAATACATTAGCATGGAATAATGAAATAGGACGTTTGATCCTATTTTGTTGGTTTCTAGGATTGACGTAATGATTAATAGGGATAGTTGGGGGCATTCGTATTTAATTGTCAGAGGTGAAATTCTTGGATTTATTAAAGACGAACTACAGCGAAAGCATTTGCCAAGGATGTTTTCATTAATCAA	Eukaryota	Mucoromycota	Glomeromycetes	Glomerales	Glomeraceae	NA	NA	0	0	0	0	0	0	0	0	0	0	0	0	0	0	0	0	0	0	0	0	0	0	0	8	0	0	0	0	0	0	0	0	0	0	0	0	0	0	0	0	0
>asv85	CGGTAATTCCAGCTCCAATAGCGTATATTAAAGTTGTTGCAGTTAAAAAGCTCGTAGTTGAATTTCGGGATCAATTAATTGGTCGTGCCTCTGGTACGTACTGATTTTATTGGTTTCTCCCTTCTGACGAACCATGATGTCATTAATTTGGTGTCGTGGAGAATCAGGACTGTTACTTTGAAAAAATTAGAGTGTTTAAAGCAAGCTAACGCTTGAATACATTAGCATGGAATAATGAAATAGGACGTTTGATCCTATTTTGTTGGTTTCTAGGATCGACGTAATGATTAATAGGGATAGTTGGGGGCATTAGTATTCAATTGTCAGAGGTGAAATTCTTGGATTTATTGAAGACTAACTACTGCGAAAGCATTTGCCAAGGATGTTTTCATTAATCAA	Eukaryota	Mucoromycota	Glomeromycetes	Glomerales	Glomeraceae	NA	NA	0	0	0	0	0	43	0	0	0	0	0	0	0	0	0	0	0	0	0	66	0	0	0	0	0	0	0	0	0	90	0	0	98	0	0	0	643	0	0	0	0
>asv57	CGGTAATTCCAGCTCCAATAGCGTATATTAAAGTTGTTGCAGTTAAAAAGCTCGTAGTTGAACTTCGAAATTTGTTCATTGGTCAGGCTTAACTGTTTGTACTGGTGTTACGAATTTCTACCTTCTGAGGAATCCTTATGCCATTAATTTGGTGTTGGGGGGAATCAGGACTGTTACTTTGAAAAAATTAGAGTGTTTAAAGCAGGCTAACGTCTGAATACATTAGCATGGAATAATAAAATAGGACGGTTTGGTTCTATTTTGTTGGTTTCTAGGATCACCGTAATGATTAATAGGGATAGTTGGGGGCATTAGTATTCAATTGTCAGAGGTGAAATTCTTGGATTTATTGAAGACTAACTACTGCGAAAGCATTTGCCAAGGATGTTTTCATTAATC…	Eukaryota	Mucoromycota	Glomeromycetes	Diversisporales	Diversisporaceae	NA	NA	0	0	0	0	0	0	0	0	0	0	0	0	0	0	938	0	0	0	0	0	0	0	0	0	0	0	0	0	0	0	0	0	0	0	0	0	0	0	0	0	0
>asv38	CGGTAATTCCAGCTCCAATAGCGTATATTAAAGTTGTTGCAGTTAAAAAGCTCGTAGTTGAATTTCGGGATCAATAGGTCGGTCATGCCGTCGGTATGTACTGATTTTATTGATTCTCACCTTCTAATGAACCGTAATGTCATTAATTTGATGTTGCGGGGAATTAGGACTGTTACCTTGAAAAAATTAGAGTGTTTAAAGCAGGCTAACGCTTGAATACATTAGCATGGAATAATGAAATAGGACATCAGATTCTATTTTGTTGGTTTCTAGGATCGATGTAATGATTAATAGGGATAGTTGGGGGCATTAGTATTCAATTGTCAGAGGTGAAATTCTTGGATTTATTGAAGACTAACTACTGCGAAAGCATTTGCCAAGGATGTTTTCATTAATCAA	Eukaryota	Mucoromycota	Glomeromycetes	Glomerales	Glomeraceae	Funneliformis	NA	0	0	0	0	0	0	0	0	0	0	0	0	0	0	0	0	0	0	0	0	0	0	0	0	0	0	0	0	0	0	921	0	0	0	0	0	0	0	0	0	0
>asv198	CGGTAATTCCAGCTCCAATAGCGTATATTAAAGTTGTTGCAGTTAAAAAGCTCGTAGTTGAATTTCGGGATCAATATTTCGGTCATGCCGTTGGTATGCACTGTTATCATTGATTTCTCACCTTCTAAAGAACCGTAATGCCATTAATTTGGTGTTACGGGGAATTAGGACTGTTACCTTGAATAAAATAGAGTGTTCAAAGCAGGCTGTGATAAAGAAAAATGCCTTGCATATGTTAGCATGGGATAATGGAATAAGACTTTGATCTTTACGGTGATGTGTTGAAAGGGTTCTTGAGAGGCAGTGATGTCACTCAGACCAGTCTTTTTCGTTGGTTTTCACAAGATCGAAGGAATGATTGATAGGGACAGTCGGGGGCATTCGTATTTAATCGTCAGA…	Eukaryota	Mucoromycota	Glomeromycetes	Glomerales	Glomeraceae	NA	NA	0	0	0	0	0	0	0	0	0	0	0	0	0	0	0	0	0	0	0	0	0	0	7	0	0	0	0	0	0	0	0	0	0	0	0	0	0	0	0	0	0
>asv199	CGGTAATTCCAGCTCCAATAGCGTATATTAAAGTTGTTGCAGTTAAAAAGCTCGTAGTTGAATTTCGGGATCAGTACGCCGGTCGTGCCTTCGGTATGCACTGGTGTCACTGGTTTCTCCCTTCTGAAGAACCATCATGCCATTCAGTTGGTGTGGCGGGGAATCAGGACTGTTACTTTGAAAAAATTAGAGTGTTTAAAGCAGGCGTATGCCCTGAATATATTAGCATGGGATAATGAAATAGGACCCCTTTCCTGTTTGTTGGTTTCGAGGACTGGGGTAATGATTAATAGGGATAGTTGGGGGCATTAGTATTCAATTGTCAGAGGTGAAATTCTTGGATTTATTGAAGACTAACTACTGCGAAAGCATTTGCCAAGGATGTTTTCATTAATCAA	Eukaryota	Mucoromycota	Glomeromycetes	Glomerales	Glomeraceae	NA	NA	0	0	0	0	0	0	0	0	0	0	0	0	0	0	0	6	0	0	0	0	0	0	0	0	0	0	0	0	0	0	0	0	0	0	0	0	0	0	0	0	0
>asv200	CGGTAATTCCAGCTCCAATAGCGTATATTAAAGTTGTTGCAGTTAAAAAGCTCGTAGTTGAATTTCGGGGTTAGCAGGTCGGTCGTGCCATCGGTATGAACTGGTCTCGCTGATCCCTCCCTCTTGAAGAACTGTGATGCCATTAATTTGGTGTCGCAGGGAATCAGGACTGTTACTTTGAATAAAATAGAGTGTTCAAAGCAGGCTGTGATAAATAAAAATGCCTTGCATATGTTAGCATGGGATAATGGAATAAGACTTTGATCTTTACGGTGATGTGTTGAAAGGGTTGGAATTGCAGCGATGTGATTTCGACCAGTCTTTTTCGTTGGTTTTCACAAGATCGAAGGAATGATTGATAGGGACAGTCGGGGGCATTCGTATTTAATCGTCAGAGGT…	Eukaryota	Mucoromycota	Glomeromycetes	Glomerales	Glomeraceae	NA	NA	0	0	0	0	0	0	0	0	0	0	0	0	0	0	0	0	0	0	0	0	0	0	0	6	0	0	0	0	0	0	0	0	0	0	0	0	0	0	0	0	0
>asv201	CGGTAATTCCAGCTCCAATAGCGTATATTAAAGTTGTTGCAGTTAAAAAGCTCGTAGTTGAATTTCGGGGTTAGCAGGTCGGTCGTGCCATCGGTATGAACTGGTCTCGCTGATCCCTCCCTCTTGAAGAACTGTGATGCCATTAATTTGGTGTCGCAGGGAATCAGGACTGTTACTTTGAATAAAATAGAGTGTTCAAAGCAGGCTGTGATAAAGAAAAATGCCTTGCATATGTTAGCATGGGATAATGGAATAAGACTTTGATCTTTACGGTGATGTGTTGAAAGGGTTTGAGTGGTAGTGATATCGTTCAAACCAGTCTTTTTCGTTGGTTTTCACAAGATCGAAGGAATGATTGATAGGGACAGTCGGGGGCATTCGTATTTAATCGTCAGAGGT…	Eukaryota	Mucoromycota	Glomeromycetes	Glomerales	Glomeraceae	NA	NA	0	0	0	0	0	0	0	0	0	0	0	0	0	0	0	0	0	0	0	0	0	0	0	0	0	0	0	0	0	0	0	0	0	0	0	6	0	0	0	0	0
>asv7	CGGTAATTCCAGCTCCAATAGCGTATATTAAAGTTGTTGCAGTTAAAAAGCTCGTAGTTGAATTTCGGGATTGGCACATCGGTCGTGCCTTACGGGGTATGAACTGGTGTAGCCAATTTCTCACCTTCTGGAGAACCGCGATGTCCTTAATTGGGTGCCGCGAGGAACCAGGACCTTTACTTTGAAAAAATTAGTGTGTTTAAAGCAGGCATTTTGCTTGAATACATTAGCATGGAATAATAAAATAGGACGGCATGATTCTATTTTGTTGGTTTCTAGGATCACCGTAATGATTAATAGGGATAGTTGGGGGCATTAGTATTCAATTGTCAGAGGTGAAATTCTTGGATTTATTGAAGACTAACTACTGCGAAAGCATTTGCCAAGGATGTTTTCATT…	Eukaryota	Mucoromycota	Glomeromycetes	Glomerales	NA	NA	NA	0	0	0	0	0	0	830	0	0	0	0	0	0	0	0	0	0	0	0	0	0	0	0	0	0	0	0	0	0	0	0	0	0	0	0	0	0	0	0	0	0
>asv239	CGGTAATTCCAGCTCCAATAGCGTATATTAAAGTTGTTGCAGTTAAAAAGCTCGTAGTTGAATTTCGGGATCAATATGTTGGTCGTGCCTTGGTACGTACTGGCATTATTAGTTTCTACCTTCTGAAGAACCTCGATGTCATTAATTTGGTGTCTTGGGGAATCAGGACTGTTACTTTGAAAAAATTAGAGTGTTTAAAGCAGGCTCGCGCTTGAATACATTAGCATGGAATAATGAAATAGGACGTTTGATTCTATTTTGTTGGTTTCTAGGATCGACGTAATGATTAATAGGGATAGTTGGGGGCATTAGTATTCAATTGTCAGAGGTGAAATTCTTGGATTTATTGAAGACTAACTACTGCGAAAGCATTTGCCAAGGATGTTTTCATTAATCAA	Eukaryota	Mucoromycota	Glomeromycetes	Glomerales	Glomeraceae	NA	NA	0	155	0	0	0	0	0	0	0	0	0	0	0	0	0	0	0	0	0	0	0	0	0	0	0	0	0	0	0	0	0	0	0	0	0	531	0	0	0	112	0
>asv33	CGGTAATTCCAGCTCCAATAGCGTATATTTAAGTTGTTGCAGTTAAAAAGCTCGTAGTTGAATTTCGGGATTGGCGCATCGGTCGTGCCTCACGGGGTATGAACTGGTGCAGTCAATTTCTCACCTTCTGGAGAACCGCGATGTCCTTAATTGGATGCCGCGGGGAACCAGGACCTTTACTTTGAAAAAATTAGAGTGCTCAAAGCAAGCCATCGCTCTGGATACATTAGCATGGGATAACATCATAGGATTCCGGTCCTATTGTGTTGGCCTTCGGGATCGGAGTAATGATTAATAGGGATAGTTGGGGGCATTAGTATTCAATTGTCAGAGGTGAAATTCTTGGATTTATTGAAGACTAACTACTGCGAAAGCATTTGCCAAGGATGTTTTCATTAA…	Eukaryota	Mucoromycota	Glomeromycetes	Glomerales	NA	NA	NA	0	0	0	0	0	0	0	0	0	0	0	0	0	0	0	0	0	0	0	0	0	0	0	0	0	0	0	0	0	5	0	0	0	0	0	0	0	0	0	0	0
>asv322	CGGTAATTCCAGCTCCAATAGCGTATATTAAAGTTGTTGCAGTTAAAAAGCTCGTAGTTGAACTTCGGGGTTTACCCATTGGTCAGGCTTAATTGTCTGCACTGGTGAGATGAATCTCTACCTTCTGAGGAACTTTCATGCCATTTATTTGGTGTGATGGGAAATCAGGACTGTTACTTTGAAAAAATTAGAGTGTTTAAAGCAGGCTAACGTCTGAATACATTAGCATGGAATAATGAAATAGGACGGACTGATTCTATTTCGTTGGTTTCTAGGATCACCGTAATGATTAATAGGGACAGTCGGGGGCGTTAGTATTTAATTGTCAGAGGTGAAATTCTTGGATTTATTAAAGACTAACTTCAGCGAAAGCATTCGCCAAGGATGTTTTCATTAATC…	Eukaryota	Mucoromycota	Glomeromycetes	Diversisporales	Diversisporaceae	NA	NA	0	0	0	0	0	0	0	0	0	0	0	0	0	0	0	0	0	0	0	0	0	0	0	0	0	0	0	0	0	0	5	0	0	0	0	0	0	0	0	0	0
>asv86	CGGTAATTCCAGCTCCAATAGCGTATATTAAAGTTGTTGCAGTTAAAAAGCTCGTAGTTGAATTTCGGGATCAATATGTTGGTCGTGCCTCGGTACGTACTAGCTTATTGGTTTCTCCTTTCTGAAGAACCATGATGTCATTTATTTGGTGTCGTGGGGAATCAGGACTGTTACTTTGAAAAAATTAGAGTGTTTAAAGCAGGCTCACGCTTGAATACATTAGCATGGAATAATGAAATAGGACGTTTGATTCTATTTTGTTGGTTTCTAGGATCGACGTAATGATTAATAGGGATAGTTGGGGGCATTAGTATTCAATTGTCAGAGGTGAAATTCTTGGATTTATTGAAGACTAACTACTGCGAAAGCATTTGCCAAGGATGTTTTCATTAATCAA	Eukaryota	Mucoromycota	Glomeromycetes	Glomerales	Glomeraceae	NA	NA	0	0	0	0	0	0	0	0	0	0	0	0	0	0	0	0	289	0	67	0	0	0	0	0	0	0	0	0	0	0	0	0	0	0	0	0	0	0	0	0	0
>asv87	CGGTAATTCCAGCTCCAATAGCGTATATTAAAGTTGTTGCAGTTAAAAAGCTCGTAGTTGAATTTCGGGACCAATTTGTTGGTCGTGCCTCGGTACGTACTGGTATTATTGGTTTCTCCCTTCTGAAGAACCTCGATGCCATTAATTTGGTGTCGTGGGGAATCAGGACTGTTACTTTGAAAAAATTAGAGTGTTTAAAGCAAGCATACGCTTGAATACATTAGCATGGAATAATGAAATAGGACGTTTGATTCTATTTTGTTGGTTTCTAGGATCGACGTAATGATTAATAGGGATAGTTGGGGGCATTAGTATTCAATTGTCAGAGGTGAAATTCTTGGATTTATTGAAGACTAACTACTGCGAAAGCATTTGCCAAGGATGTTTTCATTAATCAA	Eukaryota	Mucoromycota	Glomeromycetes	Glomerales	Glomeraceae	NA	NA	0	0	0	0	0	0	0	0	0	0	0	0	0	0	0	0	0	0	0	0	0	0	0	0	0	0	0	584	0	0	0	124	0	0	0	0	0	0	0	0	0
>asv35	CGGTAATTCCAGCTCCAATAGCGTATATTAAAGTTGCTGCGGTTAAAAAGCTCGTAGTTGAATTTCGGAATTGATGCATCGGTCGTGCCTTAAGGGGCATGAACTGGTGTAGCCAATTTCTCACCTTCTGGTGAATTGTTGATGTTCTTAATGGGTGTCTCAATGAACTAGAATTTTTTACTTTGAAAAAATTAGAGTGTTTAAAGCAGGTATTAATTTGCTTGAATACATTAGCATGGAATAATGAAATAGGACAGTGGTTCAGTTTTGTTGGTTTCTAGGATCACGTAATGATTAATAGGGACAGTTGGGGGCATTAGTATTCAATTGTCAGAGGTGAAATTCTTGGATTTATTGAAGACTAACTATTGCGAAAGCATTTGCCAAGGATGTTTTCAT…	Eukaryota	Mucoromycota	Glomeromycetes	Glomerales	NA	NA	NA	0	0	0	0	0	0	0	4	0	0	0	0	0	0	0	0	0	0	0	0	0	0	0	0	0	0	0	0	0	0	0	0	0	0	0	0	0	0	0	0	0
>asv202	CGGTAATTCCAGCTCCAATAGCGTATATTAAAGTTGTTGCAGTTAAAAAGCTCGTAGTTGAATTTCGGGGTTAGCAGGTCGGTCGTGCCATCGGTATGAACTGGTCTCGCTGATCCCTCCCTCTTGACGAACTGTGATGCCATTAATTTGGTGTCGCAGGGAATCAGGACTGTTACTTTGAATAAATTAGAGTGTTCAAAGCAGGCCTCAAAGGCCCCTGAATACATTAGCATGGGATAATAGAATAAGACTTTGGTCTTATTTTGTTGGTTTCTAAGGCCAAAGTAATGATTAATAGGGACAGTCGGGGGCGTTAGTATTTAATTGTCAGAGGTGAAATTCTTGGATTTATTAAAGACTAACTTCAGCGAAAGCATTCGCCAAGGATGTTTTCATTAA…	Eukaryota	Mucoromycota	Glomeromycetes	Glomerales	Glomeraceae	NA	NA	0	0	0	0	0	0	0	0	0	0	0	0	0	0	0	0	0	0	0	0	0	0	4	0	0	0	0	0	0	0	0	0	0	0	0	0	0	0	0	0	0
>asv203	CGGTAATTCCAGCTCCAATAGCGTATATTAAAGTTGTTGCAGTTAAAAAGCTCGTAGTTGAATTTCGGGGTTAGCAGGTCGGTCGTGCCATCGGTATGAACTGGTCTCGCTGATCCCTCCCTCTTGACGAACTGTGATGCCATTAATTTGGTGTCGCAGGGAATCAGGACTGTTACTTTGAAAAAATTAGAGTGTTTAAAGCAGGCTCACGCTTGAATACATTAGCATGGAATAATGAAATAGGACGTTTGATCCTATTTTGTTGGTTTCTAGGATTGACGTAATGATTAATAGGGATTGTTGGGGCCGTTTGTATTCCGTTGTCAGAGGTGAAATTCTTGGATTTACGGAAGACAAACTTCTGCGAAAGCATTCGCCAAGGATGTTTTCATTAATCAA	Eukaryota	Mucoromycota	Glomeromycetes	Glomerales	Glomeraceae	NA	NA	0	0	0	0	0	0	0	0	0	0	0	0	0	0	0	0	0	0	0	0	0	0	0	4	0	0	0	0	0	0	0	0	0	0	0	0	0	0	0	0	0
>asv204	CGGTAATTCCAGCTCCAATAGCGTATATTAAAGTTGTTGCAGTTAAAAAGCTCGTAGTTGAATTTCGGGGTTAGCAGGTCGGTCGTGCCATCGGTATGAACTGGTCTCGCTGATCCCTCCCTCTTGAAGAACTGTGATGCCATTAATTTGGTGTCGCAGGGAATCAGGACTGTTACTTTGAATAAAATAGAGTGTTCAAAGCAGGCTGTGATAAATAAAAATGCCTTGCATATGTTAGCATGGGATAATGGAATAAGACTTTGATCTTTACGGTGATGTGTTGAAAGGGTTTGAATCGCAGTGATGTGATTCAGACCAGTCTTTTTCGTTGGTTTTCACAAGATCGAAGGAATGATTGATAGGGACAGTCGGGGGCATTCGTATTTAATCGTCAGAGGT…	Eukaryota	Mucoromycota	Glomeromycetes	Glomerales	Glomeraceae	NA	NA	0	0	0	0	0	0	0	0	0	0	0	0	0	0	0	0	0	0	0	0	0	0	0	4	0	0	0	0	0	0	0	0	0	0	0	0	0	0	0	0	0
>asv323	CGGTAATTCCAGCTCCAATAGCGTATATTAAAGTTGTTGCAGTTAAAAAGCTCGTAGTTGAATTTCGGGATCAATGCGTCGGTCGTGCCTTCGGTACGTACTAGCGTCATTGATTCCTCCCTTCTGAAGAACCGTGATGTCATTAATTTGGTGTTACGGGGAATCAGGACTGTTACCTTGAATAAAATAGAGTGTTCAAAGCAGGCTGTGATAAATAAAAATGCCTTGCATATGTTAGCATGGGATAATGGAATAAGACTTTGATCTTTACGGTGATGTGTTGAAAGGGTTTCGGATTGCAGCGATGCGATTCAGACCAGTCTTTTTCGTTGGTTTTCACAAGATCGAAGGAATGATTGATAGGGACAGTCGGGGGCATTCGTATTTAATCGTCAGAGG…	Eukaryota	Mucoromycota	Glomeromycetes	Glomerales	Glomeraceae	NA	NA	0	0	0	0	0	0	0	0	0	0	0	0	0	0	0	0	0	0	0	0	0	0	0	0	0	0	4	0	0	0	0	0	0	0	0	0	0	0	0	0	0
>asv88	CGGTAATTCCAGCTCCAATAGCGTATGCTAAAGTTGTTGCAGTTAAAAAGCTCGTAGTTGAATTTCGGGGTTAGCAGGTCGGTCGTGCCATCGGTATGAACTGGTCTCGCTGATCCCTCCCTCTTGACGAACTGTGATGCCATTAATTTGGTGTCGCAGGGAATCAGGACTGTTACTTTGAAAAAATTAGAGTGTTTAAAGCAGGCTCACGCTTGAATACATTAGCATGGAATAATGAAATAGGACGTTTGATCCTATTTTGTTGGTTTCTAGGATTGACGTAATGATTAATAGGGATAGTTGGGGGCATTAGTATTCAATTGTCAGAGGTGAAATTCTTGGATTTATTGAAGACTAACTACTGCGAAAGCATTTGCCAAGGATGTTTTCATTAATCAA	Eukaryota	Mucoromycota	Glomeromycetes	Glomerales	Glomeraceae	NA	NA	0	0	0	0	0	0	0	0	0	0	0	0	0	0	171	0	0	0	0	35	0	0	39	328	0	0	0	0	0	0	0	79	0	0	0	0	0	0	0	89	0
>asv205	CGGTAATTCCAGCTCCAATAGCGTATATTAAAGTTGTTGCAGTTAAAAAGCTCGTAGTTGAATTTCGGGGTTAGCAGGTCGGTCGTGCCATCGGTATGAACTGGTCTCGCTGATCCCTCCCTCTTGAAGAACTGTGATGCCATTAATTTGGTGTCGCAGGGAATCAGGACTGTTACTTTGAATAAAATAGAGTGTTCAAAGCAGGCTGTGATAAAGAAAAATGCCTTGCATATGTTAGCATGGGATAATGGAATAAGACTTTGATCTTTACGGTGATGTGTTGAAAGGGTTTCAAATAGCAGTGATGTTGTTTGGACCAGTCTTTTTCGTTGGTTTTCACAAGATCGAAGGAATGATTGATAGGGACAGTCGGGGGCATTCGTATTTAATCGTCAGAGG…	Eukaryota	Mucoromycota	Glomeromycetes	Glomerales	Glomeraceae	NA	NA	0	0	0	0	0	0	0	0	0	0	0	0	0	0	0	0	0	0	0	0	0	0	0	0	0	0	0	0	0	0	0	0	0	0	0	0	0	0	0	4	0
>asv58	CGGTAATTCCAGCTCCAATAGCGTATATTAAAGTTGTTGCAGTTAAAAAGCTCGTAGTTGAACTTCGAAATTTGTTCATTGGTCAGGCTTAATTGTCTGTACTGGTGTGACGAATTTTTACCTTCTGAGGAATCTTTATGTCATTAATTTGGTGTAGGGGGGAATCAGGACTGTTACTTTGAAAAAATTAGAGTGTTTAAAGCAGGCTTAACGTCTGAATACATTAGCATGGAATAATAAAATAGGACGGTTTGGTTCTATTTTGTTGGTTTCTAGGATCACCGTAATGATTAATAGGGATAGTTGGGGGCATTAGTATTCAATTGTCAGAGGTGAAATTCTTGGATTTATTGAAGACTAACTACTGCGAAAGCATTTGCCAAGGATGTTTTCATTAAT…	Eukaryota	Mucoromycota	Glomeromycetes	Diversisporales	Diversisporaceae	NA	NA	0	0	0	0	0	0	0	0	0	0	0	0	0	0	738	0	0	0	0	0	0	0	0	0	0	0	0	0	0	0	0	0	0	0	0	0	0	0	0	0	0
>asv89	CGGTAATTCCAGCTCCAATAGCGTATATTAAAGTTGTTGCAGTTAAAAAGCTCGTAGTTGAATTTCGGGATCAATATATTGGTCATGCTTAGGTATGTACTGGTATTATTGATTTCTCCCTTCTGAAGAACCATGATGTCATTAATTTGATGTCGTGGGGAATCAGGACTGTTACTTTGAAAAAATTAGAGTGTTTAAAGCAGGCTTTCGCTTGAATACATTAGCATGGAATAATGAAATAGGACGTTTGATTCTATTTTGTTGGTTTCTAGGATCGACGTAATGATTAATAGGGATAGTTGGGGGCATTAGTATTCAATTGTCAGAGGTGAAATTCTTGGATTTATTGAAGACTAACTACTGCGAAAGCATTTGCCAAGGATGTTTTCATTAATCAA	Eukaryota	Mucoromycota	Glomeromycetes	Glomerales	Glomeraceae	NA	NA	0	0	0	0	0	0	0	0	0	0	0	0	0	0	0	0	0	0	0	0	0	0	0	0	0	0	0	648	0	0	0	88	0	0	0	0	0	0	0	0	0
>asv240	CGGTAATTCCAGCTCCAATAGCGTATATTAAAGTTGTTGCAGTTAAAAAGCTCGTAGTTGAATTTCGGGATCAATATGTTAGTCGTGCCTTGGTACGTACTGGCATTATTGGTTTCTACCTTCCGAAGAACCTCGATGTCATTAATTTGGTGTCTTGGGGAATCAGGACTGTTACTTTGAAAAAATTAGAGTGTTTAAAGCAGGCTCGCGCTTGAATACATTAGCATGGAATAATGAAATAGGACGTTTGATTCTATTTTGTTGGTTTCTAGGATTGACGTAATGATTAATAGGGATAGTTGGGGGCATTAGTATTCAATTGTCAGAGGTGAAATTCTTGGATTTATTGAAGACTAACTACTGCGAAAGCATTTGCCAAGGATGTTTTCATTAATCAA	Eukaryota	Mucoromycota	Glomeromycetes	Glomerales	Glomeraceae	NA	NA	104	48	0	0	0	0	0	0	0	0	0	0	0	0	0	0	58	0	0	296	0	0	0	0	0	0	0	56	0	0	0	0	0	0	0	0	28	0	38	0	0
>asv324	CGGTAATTCCAGCTCCAATAGCGTATATTAAAGTTGTTGCAGTTAAAAAGCTCGTAGTTGAATTTCGGGATCAGTACGCCGGTCGTGCCTTCGGTATGCACTGGTGTCACTGGTTTCTCCCTTCTGAAGAACCATCATGCCATTCAGTTGGTGTGGCGGGGAATCAGGACTGTTACTTTGAAAAAATTAGAGTGTTTAAAGCAGGCGTCGTGCCCTGAATATATTAGCATGGGATAATGAAATAGGACCCCTTTCCGTTTTGTTGGTTTCGAGGACTGGGGTAATGATTAATAGCGATTATCGGGGGTGTTCATATTTAATTGTCAGAGGTGAAATTCTTGGATTTATTAAAGACTAACTTCTGCGAAAGCATTTGCCAAGGATGTTTTCATTAATCAA	Eukaryota	Mucoromycota	Glomeromycetes	Glomerales	Glomeraceae	NA	NA	0	0	0	0	0	0	0	0	0	0	0	3	0	0	0	0	0	0	0	0	0	0	0	0	0	0	0	0	0	0	0	0	0	0	0	0	0	0	0	0	0
>asv90	CGGTAATTCCAGCTCCAATAGCGTATATTAAAGTTGTTGCAGTTAAAAAGCTCGTAGTTGAATTTCGGGATCAATGCGTCGGTCGTGCCTTGGGTACGTACTAGCGTCATTGATTCCTCCCTTCTGAAGAACCGTGATGTCATTAATTTGGTGTTACGGGAAATCAGGACTGTTACCTTGAAAAAATTAGTGTGTTTAAAGCAGGCTAACGCTTGAATACATTAGCATGGAATAATGAAATAGGACGTTCGAACCTATTTTGTTGGTTTCTAGGATCGACGTAATGATTAATAGGGATAGTTGGGGGCATTAGTATTCAATTGTCAGAGGTGAAATTCTTGGATTTATTGAAGACTAACTACTGCGAAAGCATTTGCCAAGGATGTTTTCATTAATCAA	Eukaryota	Mucoromycota	Glomeromycetes	Glomerales	Glomeraceae	NA	NA	46	0	0	587	0	0	0	0	0	0	43	0	43	0	0	0	0	0	0	0	0	0	0	0	0	0	0	0	0	0	0	0	0	0	0	0	0	0	0	0	0
>asv206	CGGTAATTCCAGCTCCAATAGCGTATATTAAAGTTGTTGCAGTTAAAAAGCTCGTAGTTGAATTTCGGGGTTAGCAGGTCGGTCGTGCCATCGGTATGAACTGGTCTCGCTGATCCCTCCCTCTTGAAGAACTGTGATGCCATTAATTTGGTGTCGCAGGGAATCAGGACTGTTACTTTGAATAAAATAGAGTGTTCAAAGCAGGCTGTGATAAATAAAAATGCCTTGCATATGTTAGCATGGGATAATGGAATAAGACTTTGATCTTTACGGTGATGTGTTGAAAGGGTCAGTGTTGCAGCGATGCGATATTGACCAGTCTTTTTCGTTGGTTTTCACAAGATCGAAGGAATGATTGATAGGGACAGTCGGGGGCATTCGTATTTAATCGTCAGAGGT…	Eukaryota	Mucoromycota	Glomeromycetes	Glomerales	Glomeraceae	NA	NA	0	0	0	0	0	0	0	0	0	0	0	0	0	0	0	0	0	0	0	0	0	0	0	3	0	0	0	0	0	0	0	0	0	0	0	0	0	0	0	0	0
>asv207	CGGTAATTCCAGCTCCAATAGCGTATATTAAAGTTGTTGCAGTTAAAAAGCTCGTAGTTGAATTTCGGGGTTAGCAGGTCGGTCGTGCCATCGGTATGAACTGGTCTCGCTGATCCCTCCCTCTTGAAGAACTGTGATGCCATTAATTTGGTGTCGCAGGGAATCAGGACTGTTACTTTGAATAAAATAGAGTGTTCAAAGCAGGCTGTGATAAAGAAAAATGCCTTGCATATGTTAGCATGGGATAATGGAATAAGACTTTGATCTTTACGGTGATGTGTTGAAAGGGTTGAAACAGCAGTGATGTTGTTGCAACCAGTCTTTTTCGTTGGTTTTCACAAGATCGAAGGAATGATTGATAGGGACAGTCGGGGGCATTCGTATTTAATCGTCAGAGGT…	Eukaryota	Mucoromycota	Glomeromycetes	Glomerales	Glomeraceae	NA	NA	0	0	0	0	0	0	0	0	0	0	0	0	0	0	0	0	0	0	0	0	0	0	0	0	0	0	0	0	0	0	0	0	0	0	0	3	0	0	0	0	0
>asv325	CGGTAATTCCAGCTCCAATAGCGTATATTAAAGTTGTTGCAGTTAAAAAGCTCGTTGTTGAATTTCGGGATTAATATGTTGGTCGTGCCTTGGTACGTACTGGCATCATTGATTCCTACCTTCTGAAGAACCTCGATGTCATTAATTTGGTGTCTTGGGGAATCAGGACCGTTACTTTGAAAAAATTAGAGTGTTTAAAGCAGGCTCGCGCTTGAATACATTAGCATGGAATAATGAAATAGGACGTTTGATTCTATTTTGTTGGCCTTTAGAGCTGCCGTAATGATTAATAGGGATAGTTGGGGGCATTCATATTCAGTCGCTAGAGGTGAAATTCTTGGATTGACTGAAGATGAACTACTGCGAAAGCATTTGCCAAGGATGTTTTCATTAATCAA	Eukaryota	Mucoromycota	Glomeromycetes	Glomerales	Glomeraceae	NA	NA	0	0	0	0	0	0	0	0	0	0	0	0	0	0	0	0	0	0	0	0	0	0	0	0	0	0	0	0	0	0	0	0	0	0	0	0	0	0	0	0	0
>asv241	CGGTAATTCCAGCTCCAATAGCGTATATTAAAGTTGTTGCAATTAAAAAGCTCGTAGTTGAATTTCGGAATCAATATGTTGGTCGTACCATTGGTACGTACTGGCATTATTGATTCCTACCTTCTGAAGAACCTTGATGTCATTAATTTGGTGTCTTGGAGAATCAGGACTGTTACTTTGAAAAAATTAGAGTGTTTAAAGCAGACTCGCGCTTGAATACATTAGCATGGAATAATGAAATAGGACGTTTGATTCTATTTTGTTGGTTTCTAGGATCGACGTAATGATTAATAGGGATAGTTGGGGGCATTAGTATTCAATTGTCAGAGGTGAAATTCTTGGATTTATTGAAGACTAACTACTGCGAAAGCATTTGCCAAGGATGTTTTCATTAATCAA	Eukaryota	Mucoromycota	Glomeromycetes	Glomerales	Glomeraceae	NA	NA	40	0	0	377	0	0	0	24	0	0	0	0	46	0	0	0	126	0	0	0	0	0	0	0	0	0	0	0	0	0	0	0	0	30	0	0	0	0	0	0	0
>asv59	CGGTAATTCCAGCTCCAATAGCGTATATTAAAGTTGTTGCAGTTAAAAAGCTCGTAGTTGAACTTCGAAATTTGTTCATTGGTCAGGCTTAATTGTCTGTACTGGTGTGACGAATTTTTACCTTCTGAGGAATCTTTATGTCATTAATTTGGTGTAGGGGGGAATCAGGACTGTTACTTTGAAAAAATTAGAGTGTTTAAAGCAGGCTTAACGTCTGAATACATTAGCATGGAATAATAAAATAGGACGGTTTGGTTCTATTTTGTTGGTTTCTAGGATCACCGTAATGATTAATAGGGATAGTTGGGGGCATTAGTATTCAATTGTCAGAGGTGAAATTCTTGGATTTATTGAAGACTAACTATTGCGAAAGCATTTGCCAAGGATGTTTTCATTAAT…	Eukaryota	Mucoromycota	Glomeromycetes	Diversisporales	Diversisporaceae	NA	NA	0	0	0	0	0	0	0	0	0	0	0	0	0	0	704	0	0	0	0	0	0	0	0	0	0	0	0	0	0	0	0	0	0	0	0	0	0	0	0	0	0
>asv209	CGGTAATTCCAGCTCCAATAGCGTATATTAAAGTTGTTGCAGTTAAAAAGCTCGTAGTTGAACTTCGGGGTTTACTCATTGGTCAGGCTTAATTGTCTGTACTGGTGAGATGAATCTCTACCTTCTGAGGAACTTTCATGCCATTTATTTGGTGTGGTTGGAAATCAGGACTGTTACTTTGAAAAAATTAGAGTGTTTAAAGCAGGCTAACGTCTGAATACATTAGCATGGAATAATGAAATAGGACGGATTGATTCTATTTCGTTGGTTTCTAGGGTCACCGTAATGATTAATAGGGATAGTTGGGGGCATTAGTATTCAATTGTCAGAGGTGAAATTCTTGGATTTATTGAAGACTAACTACTGCGAAAGCATTTGCCAAGGATGTTTTCATTAATC…	Eukaryota	Mucoromycota	Glomeromycetes	Diversisporales	Diversisporaceae	NA	NA	49	0	2936	0	0	0	276	0	42	94	0	0	0	0	0	99	71	29	54	25	0	0	1155	0	0	0	570	8139	22	0	0	515	57	46	0	2868	0	77	143	0	0
>asv91	CGGTAATTCCAGCTCCAAAAGCGTATGCTAAAGTTGTTGCAGTTAAAAAGCTCGTAGTTGAATTTCGGGGTTAGCAGGTCGGTCGTGCCATCGGTATGAACTGGTCTCGCTGATCCCTCCCTCTTGACGAACTGTGATGCCATTAATTTGGTGTCGCAGGGAATCAGGACTGTTACTTTGAAAAAATTAGAGTGTTTAAAGCAGGCTCACGCTTGAATACATTAGCATGGAATAATGAAATAGGACGTTTGATCCTATTTTGTTGGTTTCTAGGATTGACGTAATGATTAATAGGGATAGTTGGGGGCATTAGTATTCAATTGTCAGAGGTGAAATTCTTGGATTTATTGAAGACTAACTACTGCGAAAGCATTTGCCAAGGATGTTTTCATTAATCAA	Eukaryota	Mucoromycota	Glomeromycetes	Glomerales	Glomeraceae	NA	NA	0	0	0	0	0	0	0	0	0	0	0	0	0	0	115	0	0	0	0	0	0	0	26	301	0	0	0	54	0	0	0	93	0	0	0	0	0	0	0	64	0
>asv92	CGGTAATTCCAGCTCCAATAGCGTATATTTAAGTTGTTGCAGTTAAAAAGCTCGTAGTTGAATTTCGGGGTTAGTAGGTTGGTCATGCCTCTGGTATGTACTGGTCTCACTGATTCCTCCTTCCTGATGAGCCGTAATGCCATTAATTTGGTGTTGCGGGGAATTTGGACTGTTACTTTGAAAAAATTAGAGTGTTTAAAGCAAGCTAACGCTTGAATACATTAGCATGGAATAATGAAATAGGACGTTCGATCCTATTTTGTTGGTTTCTAGGATTGACGTAATGATTAATAGGGATAGTTGGGGGCATTAGTATTCAATTGTCAGAGGTGAAATTCTTGGATTTATTGAAGACTAACTACTGCGAAAGCATTTGCCAAGGATGTTTTCATTAATCAA	Eukaryota	Mucoromycota	Glomeromycetes	Glomerales	Glomeraceae	Rhizophagus	NA	182	75	0	0	0	122	0	0	0	0	0	0	42	0	0	0	0	53	0	0	35	43	0	0	0	0	0	0	0	0	0	0	56	0	0	0	0	0	0	0	0
>asv93	CGGTAATTCCAGCTCCAATAGCGTATATTTAAGTTGTTGCAGTTAAAAAGCTCGTAGTTGAATTTCGGGACTAATATGTCGGTCGTGCCTCGGTACGTACTGGTTTATTGGTTTCTCCTTTCTGAAGAACCATGATGTCATTTATTTGGTGTCGTGGGGAATCAGGACTGTTACTTTGAAAAAATTAGAGTGTTTAAAGCAGGCTCACGCTTGAATACATTAGCATGGAATAATGAAATAGGACGTTTGATTCTATTTTGTTGGTTTCTAGGATCGACGTAATGATTAATAGGGATAGTTGGGGGCATTAGTATTCAATTGTCAGAGGTGAAATTCTTGGATTTATTGAAGACTAACTACTGCGAAAGCATTTGCCAAGGATGTTTTCATTAATCAA	Eukaryota	Mucoromycota	Glomeromycetes	Glomerales	Glomeraceae	NA	NA	0	0	0	0	0	0	0	0	0	0	0	0	0	0	0	0	216	0	0	0	20	26	0	0	206	0	0	0	116	0	0	0	0	0	0	0	0	0	0	0	0
>asv94	CGGTAATTCCAGCTCCAATAGCGTATATTAAAGTTGTTGCAGTTAAAAAGCTCGTAGTTGAATTTCGGGATCAATATGTTGGTCGTGCCTCGGTACGTACTAGCATATTGGTTTCTCCTTTCTGAAGAACCATGATGTCATTCATTTGGTGTCGTGGGGAATCAGGACTGTTACTTTGAAAAAATTAGAGTGTTTAAAGCAGGCTCACGCTTGAATACATTAGCATGGAATAATGAAATAGGACGTTTGATTCTATTTTGTTGGTTTCTAGGATCGACGTAATGATTAATAGGGATAGTTGGGGGCATTAGTATTCAATTGTCAGAGGTGAAATTCTTGGATTTATTGAAGACTAACTACTGCGAAAGCATTTGCCAAGGATGTTTTCATTAATCAA	Eukaryota	Mucoromycota	Glomeromycetes	Glomerales	Glomeraceae	NA	NA	0	0	0	0	0	0	0	0	0	0	0	0	0	0	0	0	282	0	0	0	0	0	0	0	0	0	0	0	0	0	0	0	0	0	0	0	0	0	0	0	0
>asv60	CGGTAATTCCAGCTCCAATAGCGTATATTAAAGTTGTTGCAGTTAAAAAGCTCGTAGTTGAACTTCGGAATTTGTTCATTGGTCAGGCTTAACTGTCTGTACTGGTGTTACGAATTTCTACCTTCTGAGGAATCTTCATGTCATTAATTTGGTGTGGGGGAGAATCAGGACTGTTACTTTGAAAAAATTAGAGTGTTTAAAGCAGGCTAACGTCTGAATACATTAGCATGGAATAATAAAATAGGACGGTTTGGTTCTATTTTGTTGGTTTCTAGGATCACCGTAATGATTAATAGGGATAGTTGGGGGCATTAGTATTCAATTGTCAGAGGTGAAATTCTTGGATTTATTGAAGACTAACTACTGCGAAAGCATTTGCCAAGGATGTTTTCATTAATC…	Eukaryota	Mucoromycota	Glomeromycetes	Diversisporales	Diversisporaceae	NA	NA	0	0	0	0	0	0	0	0	0	0	0	0	0	0	611	0	0	0	0	0	0	0	0	0	0	0	0	0	0	0	0	0	0	0	0	0	0	0	0	0	0
>asv95	CGGTAATTCCAGCTCCAATAGCGTATATTAAAGTTGTTGCAGTTAAAAAGCTCGTAGTTGAATTTCGAGATCGGCTTACTGGTCGTGCTATTGTACGTACTGGTATAATCGGTTTCTCCTTTCTGACGAACTATAATGCCATTAATTTGGTGTTTTAGGGAATCAGGACTGTTACTTTGAAAAAATTAGAGTGTTTAAAGCAGGCTCACGCTTGAATACATTAGCATGGAATAACGGAATAGGACGTTTGATTCTATTTTGTTGGTTTCTAGGATCGACGTAATGATTAATAGGGATAGTTGGGGGCATTAGTATTCAATTGTCAGAGGTGAAATTCTTGGATTTATTGAAGACTAACTACTGCGAAAGCATTTGCCAAGGATGTTTTCATTAATCAA	Eukaryota	Mucoromycota	Glomeromycetes	Glomerales	Glomeraceae	Glomus	Glomus_indicum	0	0	0	0	0	0	0	0	0	0	0	0	0	0	0	0	0	0	0	0	0	0	0	0	0	0	0	0	215	0	381	0	0	0	0	0	0	0	0	0	0
>asv210	CGGTAATTCCAGCTCCAATAGCGTATATTAAAGTTGTTGCAGTTAAAAAGCTCGTAGTTGAATTTCGGGATCAATATGTTGGTCGTGCCTTGGTACGTACTGGCATTATTGGTTTCTACCTTCTGAAGAACCTCGATGTCATTAATTTGGTGTCTTGGGGAATCAGGACTGTTACTTTGAAAAAATTAGAGTGTTTAAAGCAGGCTCGCGCTTGAATACATTAGCATGGAATAATGAAATAGGACGTTTGATTCTATTTTGTTGGTTTCTAGGATCGACGTAATGATTAATAGGGATAGTTGGGGGCATTAGTATTCAATTGTCAGAGGTGAAATTCTTGGATTTATTGAAGACTAACTACTGCGAAAGCATTTGCCAAGGATGTTTTCATTAATCAA	Eukaryota	Mucoromycota	Glomeromycetes	Glomerales	Glomeraceae	NA	NA	157	1404	158	586	56	24	0	97	113	687	149	0	104	0	384	793	285	114	400	1192	48	57	104	0	296	0	2325	394	116	163	474	287	104	151	0	2461	82	0	0	246	0
>asv96	CGGTAATTCCAGCTCCAATAGCGTATATTAAAGTTGTTGCAGTTAAAAAGCTCGTAGTTGAATTTCGAGACCGGCTTACTGGTCGTGCTATTGTGCGTACTGGTATAATCGGTTTCTCCTTTCTGACGAACTATAATGCCATTAATTTGGTGTTATAGGGAATCAGGACTGTTACTTTGAAAAAATTAGAGTGTTTAAAGCAGGCTCACGCTTGAATACATTAGCATGGAATAACGGAATAGGACGTTTGATTCTATTTTGTTGGTTTCTAGGATCGACGTAATGATTAATAGGGATAGTTGGGGGCATTAGTATTCAATTGTCAGAGGTGAAATTCTTGGATTTATTGAAGACTAACTACTGCGAAAGCATTTGCCAAGGATGTTTTCATTAATCAA	Eukaryota	Mucoromycota	Glomeromycetes	Glomerales	Glomeraceae	Glomus	Glomus_indicum	0	0	0	0	0	0	0	0	0	0	0	0	0	0	0	0	0	0	0	0	0	0	0	0	0	0	0	0	347	0	236	0	0	0	0	0	0	0	0	0	0
>asv242	CGGTAATTCCAGCTCCAATAGCGTATATTAAAGTTGTTGCAGTTAAAAAGCTCGTAGTTGAATTTTGGATTCTGCCAATTGGTCCATCTTTTAGATGAGTACTGGTTGTGTGGGGTCTATCCGCCTGGTGATACGTAATGTCCTTTATTGGATGTTGCGGGTAGTCAGGACCTTTACCTTGAAAAAATTAGAGTGTTTAAAGCAGGCTTATGCCGGAATACATTAGCATGGAATAATAGAATAGGACGAAGTTGTTTTATTTTGTTGGTTTCTAGGACAACCGTAATGATTAATAGGGATAGTTGGGGGCATTAGTATTCAATTGTCAGAGGTGAAATTCTTGGATTTATTGAAGACTAACTACTGCGAAAGCATTTGCCAAGGATGTTTTCATTAATC…	Eukaryota	Mucoromycota	Glomeromycetes	Archaeosporales	Archaeosporaceae	Archaeospora	Archaeospora_trappei	0	0	0	345	0	0	0	56	0	0	0	0	0	0	0	0	0	0	0	0	0	0	0	0	0	0	0	0	0	0	178	0	0	0	0	0	0	0	0	0	0
>asv97	CGGTAATTCCAGCTCCAATAGCGTATATTAAAGTTGTTGCAGTTAAAAAGCTCGTAGTTGAATTTCGGGGTTAGCAGGTCGGTCGTGCCATCGGTATGAACTGGTCTCGCTGATCCCTCCCTCTTGACGAACTGTGATGCCATTAATTTGGTGTCGCAGGGAATCAGGACTGTTACTTTGAAAAAATTAGAGTGTTTAAAGCAGGCTCACGCTTGAATACATTAGCATGGAATAATGAAATAGGACGTTTGATCCTATTTTGTTGGTTTCTAGGATTGACGTAATGATTAATAGGGATAGTTGGGGGCATTAGTATTCAATTGTCAGAGGTGAAATTCTTGGATTGATTAAAGACGAACGACAGCGAAAGCTTTTGCCAAGGATGTTTTCATTAATCAA	Eukaryota	Mucoromycota	Glomeromycetes	Glomerales	Glomeraceae	NA	NA	0	0	0	0	0	0	0	0	0	0	0	0	0	0	102	14	0	0	0	22	0	0	30	197	0	0	0	33	0	0	18	70	0	0	0	0	0	0	0	49	0
>asv98	CGGTAATTCCAGCTCCAATAGCGTATATTAAAGTTGTTGCAGTTAAAAAGCTCGTAGTTGAATTTCGGGACCAATTTGTTGGTCGTGCCTCGGTACGTACTGGTATCATTGGTTTCTCCCTTCTGAAGAACCTCGATGCCATTAATTTGGTGTCGTGGGGAATCAGGACTGTTACTTTGAAAAAATTAGAGTGTTTAAAGCAAGCATACGCTTGAATACATTAGCATGGAATAATGAAATAGGACGTTTGATTCTATTTTGTTGGTTTCTAGGATCGACGTAATGATTAATAGGGATAGTTGGGGGCATTAGTATTCAATTGTCAGAGGTGAAATTCTTGGATTTATTGAAGACTAACTACTGCGAAAGCATTTGCCAAGGATGTTTTCATTAATCAA	Eukaryota	Mucoromycota	Glomeromycetes	Glomerales	Glomeraceae	NA	NA	0	0	0	0	0	0	0	0	0	0	0	0	0	0	0	0	0	0	0	0	0	0	0	0	0	0	0	523	0	0	0	0	0	0	0	0	0	0	0	0	0
>asv99	CGGTAATTCCAGCTCCAATAGCGTATATTAAAGTTGTTGCAGTTAAAAAGCTCGTAGTTGAATTTCGGGGTTAGCAGGTCGGTCGTGCCATCGGTATGAACTGGTCTCGCTGATCCCTCCCTCTTGACGAACTGTGATGCCATTAATTTGGTGTCGCAGGGAATCAGGACTGTTACTTTGAAAAAATTAGAGTGTTTAAAGCAGGCTCACGCTTGAATACATTAGCATGGAATAATGAAATAGGACGTTTGATCCTATTTTGTTGGTTTCTAGGATTGACGTAATGATTAATAGGGATAGTTGGGGGCATTAGTATTCAATTGTCAGAGGTGAAATTCTCGGATTTAGGAAAGACTGACTTCAGCGAAAGCATTTGCCAAGGATGTTTTCATTAATCAA	Eukaryota	Mucoromycota	Glomeromycetes	Glomerales	Glomeraceae	NA	NA	0	0	0	0	0	0	12	0	0	0	0	0	0	0	239	15	0	0	0	0	0	0	44	126	0	0	0	15	0	0	33	0	0	0	0	0	0	0	0	38	0
>asv243	CGGTAATTCCAGCTCCAATAGCGTATATTAAAGTTGTTGCAGTTAAAAAGCTCGTAGTTGAATTTCGGGATTAATATGTTGGTCGTGCCTTGGTACGTACTGGCATTATTGATTCCTACCTTCTGAAGAACCTTGATGTCATTAATTTGGTGTCTTGGGGAATCAGGACCGTTACTTTGAAAAAATTAGAGTGTTTAAAGCAGGCTCGCGCTTGAATACATTAGCATGGAATAATGAAATAGGACGTTTGATTCTATTTTGTTGGTTTCTAGGATCGACGTAATGATTAATAGGGATAGTTGGGGGCATTAGTATTCAATTGTCAGAGGTGAAATTCTTGGATTTATTGAAGACTGACTACTGCGAAAGCATTTGCCAAGGATGTTTTCATTAATCAA	Eukaryota	Mucoromycota	Glomeromycetes	Glomerales	Glomeraceae	NA	NA	0	0	0	0	0	0	0	0	0	521	0	0	0	0	0	0	0	0	0	0	0	0	0	0	0	0	0	0	0	0	0	0	0	0	0	0	0	0	0	0	0
>asv100	CGGTAATTCCAGCTCCAATAGCGTATATTAAAGTTGCTGCAGTTAAAAAGCTCGTAGTTGAATTTCGGGACCAATATGTCGGTCGTGCCTCGGTACGCACTGGCTTATAGGTTTCTCCCTTCTGACGAACCATGATGTCATTAATTTGGTGTCTTGGGGAATCAGGACTGTTACTTTGAAAAAATTAGAGTGTTTAAAGCAGGCTCACGCTTGAATACATTAGCATGGAATAATGAAATAGGACGTTTGATTCTATTTTGTTGGTTTCTAGGATCGACGTAATGATTAATAGGGATAGTTGGGGGCATTAGTATTCAATTGTCAGAGGTGAAATTCTTGGATTTATTGAAGACTAACTACTGCGAAAGCATTTGCCAAGGATGTTTTCATTAATCAA	Eukaryota	Mucoromycota	Glomeromycetes	Glomerales	Glomeraceae	NA	NA	0	0	0	0	0	0	0	0	0	0	0	0	0	0	0	0	0	0	0	0	0	0	0	0	0	0	0	0	77	0	0	0	0	0	0	0	0	0	0	0	0
>asv101	CGGTAATTCCAGCTCCAATAGCGTATATTAAAGTTGCTGCAGTTAAAAAGCTCGTAGTTGAATTTCGGGATCAATATGTTGGTCGTGCCTCGGTACGTACTAGCTTATTGGTTTCTCCCTTCTGATGAACCATGATGTCATTTATTTGGTGTTATGAGGAATCAGGACTGTTACTTTGAAAAAATTAGAGTGTTTAAAGCAGGCTCACGCTTGAATACATTAGCATGGAATAATGAAATAGGACGTTTGATTCTATTTTGTTGGTTTCTAGGATCGACGTAATGATTAATAGGGATAGTTGGGGGCATTAGTATTCAATTGTCAGAGGTGAAATTCTTGGATTTATTGAAGACTAACTACTGCGAAAGCATTTGCCAAGGATGTTTTCATTAATCAA	Eukaryota	Mucoromycota	Glomeromycetes	Glomerales	Glomeraceae	NA	NA	0	0	0	0	0	0	0	26	0	0	0	0	0	0	0	0	380	0	0	0	42	0	0	0	0	0	0	0	43	0	0	0	0	0	0	0	0	0	0	0	0
>asv244	CGGTAATTCCAGCTCCAATAGCGTATATTAAAGTTGTTGCAGTTAAAAAGCTCGTAGTTGAATTTCGGGATCAATATGTTGGTCGTGCCTTGGTACGCACTGGCATTATTGGTTTCTACCTTCTGAAGAACCTCGATGTCATTAATTTGGTGTCTTGGGGAATCAGGACTGTTACTTTGAAAAAATTAGAGTGTTTAAAGCAGGCTCGCGCTTGAATACATTAGCATGGAATAATGAAATAGGACGTTTGATTCTATTTTGTTGGTTTCTAGGATCGACGTAATGATTAATAGGGATAGTTGGGGGCATTAGTATTCAATTGTCAGAGGTGAAATTCTTGGATTTATTGAAGACTAACTACTGCGAAAGCATTTGCCAAGGATGTTTTCATTAATCAA	Eukaryota	Mucoromycota	Glomeromycetes	Glomerales	Glomeraceae	NA	NA	0	0	0	0	0	0	0	0	0	0	0	0	0	0	0	0	0	0	0	0	0	0	0	0	77	0	370	0	0	0	0	0	0	0	0	0	0	0	0	0	0
>asv245	CGGTAATTCCAGCTCCAATAGCGTATATTAAAGTTGTTGCAGTTAAAAAGCTCGTAGTTGAACTTCGGGGTCTACCCATTGGTCAGGCTTAATTGTCTGCACTGGTGAGATGGATCTCTACCTTCTGAGGAACTTTCATGCCATTTATTTGGTGTGATGGGAAATCAGGACTGTTACTTTGAAAAAATTAGAGTGTTTAAAGCAGACTATCGTCTGAATACATTAGCATGGAATAATGAAATAGGACGGACTGATTCTATTTCGTTGGTTTCTAGGATCACCGTAATGATTAATAGGGATAGTTGGGGGCATTAGTATTCAATTGTCAGAGGTGAAATTCTTGGATTTATTGAAGACTAACTACTGCGAAAGCATTTGCCAAGGATGTTTTCATTAATC…	Eukaryota	Mucoromycota	Glomeromycetes	Diversisporales	Diversisporaceae	NA	NA	0	0	0	0	0	0	0	0	0	0	0	0	0	0	0	0	0	0	0	0	0	0	0	0	0	0	0	0	0	0	0	0	0	0	0	0	0	0	0	0	0
>asv102	CGGTAATTCCAGCTCCAATAGCGTATATTAAAGTTGTTGCAGTTAAAAAGCTCGTAGTTGAATTTCGGGATCAATGCGTCGGTCGTGCCTTCGGTACGTACTAGCGTCATTGATTCCTCCCTTCTGAAGAACCGTGATGTCATTAATTTGGTGTTACGGGGAATCAGGACTGTTACCTTGAAAAAATTAGAGTGTTTAAAGCAGGCTAACGCTTGAATACATTAGCATGGAATAATGAAATAGGACGTTCGAACCTATTTTGTTGGCTTCTAGGATCGACGTAATGATTAATAGGGATAGTTGGGGGCATTAGTATTCAATTGTCAGAGGTGAAATTCTTGGATTTATTGAAGACTAACTACTGCGAAAGCATTTGCCAAGGATGTTTTCATTAATCAA	Eukaryota	Mucoromycota	Glomeromycetes	Glomerales	Glomeraceae	NA	NA	0	0	0	0	0	0	0	0	0	0	0	0	0	0	0	0	0	0	0	0	0	0	0	0	0	0	444	0	0	0	0	0	0	0	0	0	0	0	0	0	0
>asv103	CGGTAATTCCAGCTCCAATAGCGTATATTAAAGTTGTTGCAGTTAAAAAGCTCGTAGTTGAATTTCGGGATCAATGCGTCGGTCGTGCCTTCGGTACGTACTAGCGTCATTGATTCCTCCCTTCTGAAGAACCGTGATGTCATTAATTTGGTGTTACGGGAAATCAGGACTGTTACCTTGAAAAAATTAGAGTGTTTAAAGCAGGCTAACGCTTGAATACATTAGCATGGAATAATGAAATAGGACGTTCGAACCTATTTTGTTGGTTTCTAGGATCGACGTAATGATTAATAGGGATAGTTGGGGGCATTAGTATTCAATTGTCAGAGGTGAAATTCTTGGATTTATTGAAGACTAACTACTGCGAAAGCATTTGCCAAGGATGTTTTCATTAATCAA	Eukaryota	Mucoromycota	Glomeromycetes	Glomerales	Glomeraceae	NA	NA	0	0	0	281	0	0	0	0	0	0	0	0	0	0	0	0	0	0	0	0	0	0	0	0	0	0	0	0	0	0	159	0	0	0	0	0	0	0	0	0	0
>asv246	CGGTAATTCCAGCTCCAATAGCGTATATTAAAGTTGTTGCAATTAAAAAGCTCGTAGTTGAATTTCGGAATCAATATGTTGGTCGTACCATTGGTACGTACTGGCATTATTGATTCCTACCTTCTGAAGAACCTTGATGTCATTAATTTGGTGTCTTGGAGAATCAGGACTGTTACTTTGAAAAAATTAGAGTGTTTAAAGCAGACTCGCGCTTGAATACATTAGCATGGAATAATGAAATAGGACGTTTGATTCTATTTTGTTAGTTTCTAGGATCGACGTAATGATTAATAGGGATAGTTGGGGGCATTAGTATTCAATTGTCAGAGGTGAAATTCTTGGATTTATTGAAGACTAACTACTGCGAAAGCATTTGCCAAGGATGTTTTCATTAATCAA	Eukaryota	Mucoromycota	Glomeromycetes	Glomerales	Glomeraceae	NA	NA	0	0	0	0	0	0	0	0	0	0	0	0	0	0	0	0	69	0	133	72	0	0	142	0	0	0	0	0	0	0	0	0	19	0	0	0	0	0	0	0	0
>asv211	CGGTAATTCCAGCTCCAATAGCGTATATTAAAGTTGTTGCAGTTAAAAAGCTCGTAGTTGAACTTCGGGGTTTACTCATTGGTCAGGCTTAATTGTCTGTACTGGTGAGATGAATCTCTACCTTCTGAGGAACTTTCATGCCATTTATTTGGTGTGATTGGAAATCAGGACTGTTACTTTGAAAAAATTAGAGTGTTTAAAGCAGGCTAACGTCTGAATACATTAGCATGGAATAATGAAATAGGACGGATTGATTCTATTTCGTTGGTTTCTAGGGTCACCGTAATGATTAATAGGGATAGTTGGGGGCATTAGTATTCAATTGTCAGAGGTGAAATTCTTGGATTTATTGAAGACTAACTACTGCGAAAGCATTTGCCAAGGATGTTTTCATTAATC…	Eukaryota	Mucoromycota	Glomeromycetes	Diversisporales	Diversisporaceae	NA	NA	0	0	2560	0	0	0	192	0	0	0	0	0	0	0	0	0	0	0	0	0	0	38	379	0	0	0	713	5463	0	0	0	403	0	53	0	2796	15	33	879	0	0
>asv9	CGGTAATTCCAGCTCCAATAGCGTATATTAAGGTTGCTGCGGTTAAAAAGCTCGTAGTTGAATTTTGGGATTGATGCATCGGTCGTGCCTTAAGGGGTATGAACTGGTGTGGCCAATTCCTCACCTTCTGGTGAATTGTGATGCCTCCTTGACCGGGTGTTTCAATGAACCAGGACTTTTTACTTTGAAAAAATTAGAGTGTTTAAAGCAGGCATTGTTTGCTTGAATACATTAGCATGGAATAATAAAATAGGATGATGATTCTATTTTGTTGGTTTCTAGGATCACCGTAATGATTAATAGGGACAGTTGGGGGCATTAGTATTCAATTGTCAGAGGTGAAATTCTTGGATTAATTGAAGACTAACTACTGCGAAAGCATTTGCCAAGGATGTTTTC…	Eukaryota	Mucoromycota	Glomeromycetes	Glomerales	NA	NA	NA	0	0	0	0	0	0	406	0	0	0	0	0	0	0	0	0	0	0	0	0	0	0	0	0	0	0	0	0	0	0	0	0	0	0	0	0	0	0	0	0	0
>asv247	CGGTAATTCCAGCTCCAATAGCGTATATTAAAGTTGTTGCAATTAAAAAGCTCGTAGTTGAATTTCGGAATCAATATGTTGGTTGTACCATTGGTACGTACTGGCATTATTGATTCCTACCTTCTGAAGAACCTTGATGTCATTAATTTGGTGTCTTGGAGAATCAGGACTGTTACTTTGAAAAAATTAGAGTGTTTAAAGCAGACTCGCGCTTGAATACATTAGCATGGAATAATGAAATAGGACGTTTGATTCTATTTTGTTGGTTTCTAGGATCGACGTAATGATTAATAGGGATAGTTGGGGGCATTAGTATTCAATTGTCAGAGGTGAAATTCTTGGATTTATTGAAGACTAACTACTGCGAAAGCATTTGCCAAGGATGTTTTCATTAATCAA	Eukaryota	Mucoromycota	Glomeromycetes	Glomerales	Glomeraceae	NA	NA	0	0	0	0	0	0	0	0	0	0	0	0	43	0	0	362	0	0	0	0	0	0	0	0	0	0	0	0	0	0	0	0	0	0	0	0	0	0	0	0	0
>asv104	CGGTAATTCCAGCTCCAATAGCGTATATTAAAGTTGTTGCAGTTAAAAAGCTCGTAGTTGAATTTCGGGATCAATTTATCGGTCGTGCCAATGGTATGAACTGGTACAATTGGTTTCTCCCTTCTGACGAAGCATGATGTCATTAATTTGGTGTCGTGGGGAATCAGGACTGTTACTTTGAAAAAATTAGAGTGTTTAAAGCAGGCTCGCGCTTGAATACATTAGCATGGAATAATGAAATAGGACGTTTGATTCTATTTTGTTGGTTTCTAGGATCGACGTAATGATTAATAGGGATAGTTGGGGGCATTAGTATTCAATTGTCAGAGGTGAAATTCTTGGATTTATTGAAGACTAACTACTGCGAAAGCATTTGCCAAGGATGTTTTCATTAATCAA	Eukaryota	Mucoromycota	Glomeromycetes	Glomerales	Glomeraceae	NA	NA	0	95	0	0	0	0	0	0	0	0	0	0	0	0	0	0	0	0	0	0	0	0	0	0	0	0	0	0	0	0	0	207	0	0	0	100	0	0	0	0	0
>asv105	CGGTAATTCCAGCTCCAATAGCGTATATTAAAGTTGTTGCAGTTAAAAAGCTCGTAGTTGAATTTCGGGGTTAGCAGGTCGGTCGTGCCATCGGTATGAACTGGTCTCGCTGATCCCTCCCTCTTGACGAACTGTGATGCCATTAATTTGGTGTCGCAGGGAATCAGGACTGTTACTTTGAAAAAATTAGAGTGTTTAAAGCAGGCTCACGCTTGAATACATTAGCATGGAATAATGAAATAGGACGTTTGATCCTATTTTGTTGGTTTCTAGGATTGACGTAATGATTAATAGGGATAGTTGGGGGCATTAGTATTCAATTGTCAGAGGTGAAATTCTTGGATTTATTGAAGACTAACTACTGCGAAAGCTTTTGCCAAGGATGTTTTCATTAATCAA	Eukaryota	Mucoromycota	Glomeromycetes	Glomerales	Glomeraceae	NA	NA	0	0	0	0	0	0	0	0	0	0	0	0	0	0	98	0	0	0	0	0	0	0	0	179	0	0	0	0	0	0	0	51	0	0	0	0	0	0	0	64	0
>asv248	CGGTAATTCCAGCTCCAATAGCGTATATTAAAGTTGTTGCAGTTAAAAAGCTCGTAGTTGAATTTCGGAATCAATATATTGGTCGTGCCTTGGTACGTACTGATATTATTGGTTTCTACCTTCTGAAGAACCTCGATGTCATTAATTTGGTGTCTTGGGGAATCAGGACTGTTACTTTGAAAAAATTAGAGTGTTTAAAGCAGGCTCGCGCTTGAATACATTAGCATGGAATAATGAAATAGGACGTTTGATTCTATTTTGTTGGTTTCTAGGATCGACGTAATGATTAATAGGGATAGTTGGGGGCATTAGTATTCAATTGTCAGAGGTGAAATTCTTGGATTTATTGAAGACTAACTACTGCGAAAGCATTTGCCAAGGATGTTTTCATTAATCAA	Eukaryota	Mucoromycota	Glomeromycetes	Glomerales	Glomeraceae	NA	NA	41	12	0	0	0	0	0	0	0	0	100	0	0	0	0	0	0	0	0	33	0	0	0	0	0	0	0	0	0	0	0	82	0	0	0	0	22	0	0	0	0
>asv106	CGGTAATTCCAGCTCCAATAGCGTATATTAAAGTTGTTGCAGTTAAAAAGCTCGTAGTTGAATTTCGAGACCGGCTTACTGGTCGTGCTGTTGTACGTACTGGTATAATCGGTTTCTCCTTTCTGACGAACTTTAATGCCATTAATTTGGTGTTTTAGGGAATCAGGACTGTTACTTTGAAAAAATTAGAGTGTTTAAAGCAGGCTCACGCTTGAATACATTAGCATGGAATAACGGAATAGGACGTTTGATTCTATTTTGTTGGTTTCTAGGATCGACGTAATGATTAATAGGGATAGTTGGGGGCATTAGTATTCAATTGTCAGAGGTGAAATTCTTGGATTTATTGAAGACTAACTACTGCGAAAGCATTTGCCAAGGATGTTTTCATTAATCAA	Eukaryota	Mucoromycota	Glomeromycetes	Glomerales	Glomeraceae	Glomus	Glomus_indicum	0	0	0	0	0	0	0	0	0	0	0	0	0	0	0	0	0	0	0	0	0	0	0	0	0	0	0	0	93	0	291	0	0	0	0	0	0	0	0	0	0
>asv249	CGGTAATTCCAGCTCCAATAGCGTATATTAAAGTTGTTGCAGTTAAAAAGCTCGTAGTTGAATTTCGGGATCAGTACGCCGGTCGTGCTTCGGTATGCACTGGTGTCACTGGTTCCTCCCTTCTGAAGAACCATCATGCCATTCATTTGGTGTGGCGGGGAATCAGGACTGTTACTTTGAAAAAATTAGAGTGTTTAAAGCAGGCTCGCGCTTGAATACATTAGCATGGAATAATGAAATAGGACGTTTGACCCTATTTTGTTGGTTTCTAGGATCGACGTAATGATTAATAGGGATAGTTGGGGGCATTAGTATTCAATTGTCAGAGGTGAAATTCTTGGATTTATTGAAGACTAACTACTGCGAAAGCATTTGCCAAGGATGTTTTCATTAATCAA	Eukaryota	Mucoromycota	Glomeromycetes	Glomerales	Glomeraceae	NA	NA	0	0	0	0	0	0	0	0	0	0	0	0	0	0	0	0	0	0	0	0	0	0	0	0	0	0	0	0	0	0	372	0	0	0	0	0	0	0	0	0	0
>asv250	CGGTAATTCCAGCTCCAATAGCGTATATTAAAGTTGTTGCAGTTAAAAAGCTCGTAGTTGAATTTCGGGATCAGTTGGTCGGTCGTGCCTCGGTACGTACTGGTCAAATTGATTCCTACCTTCTGACGAACCACGATGTCATTAGTTTGGTGTCGCGGGAAATCAGGACTGTTACTTTGAAAAAATTAGAGTGTTTAAAGCAAGCTCGCGCTTGAATACATTAGCATGGAATAATGAAATAGGACGTCTGATTCTATTTTGTTGGTTTCTAGGATCGACGTAATGATTAATAGGGATAGTTGGGGGCATTAGTATTCAATTGTCAGAGGTGAAATTCTTGGATTTATTGAAGACTAACTACTGCGAAAGCATTTGCCAAGGATGTTTTCATTAATCAA	Eukaryota	Mucoromycota	Glomeromycetes	Glomerales	Glomeraceae	NA	NA	0	0	0	158	0	0	0	0	0	0	0	0	0	0	213	0	0	0	0	0	0	0	0	0	0	0	0	0	0	0	0	0	0	0	0	0	0	0	0	0	0
>asv251	CGGTAATTCCAGCTCCAATAGCGTATATTAAAGTTGTTGCAGTTAAAAAGCTCGTAGTTGAATTTCGGGATTAATATGTTGGTCGTGCCTTGGTACGTACTGGCATTATTGATTTCTACCTTCTGAAGAACCTCGATGTCATTAATTTGGTGTCTTGGGGAATCAGGACCGTTACTTTGAAAAAATTAGAGTGTTTAAAGCAGGCTCGCGCTTGAATACATTAGCATGGAATAATGAAATAGGACGTTTGATTCTATTTTGTTGGTTTCTAGGATCGACGTAATGATTAATAGGGATAGTTGGGGGCATTAGTATTCAATTGTCAGAGGTGAAATTCTTGGATTTATTGAAGACTGACTACTGCGAAAGCATTTGCCAAGGATGTTTTCATTAATCAA	Eukaryota	Mucoromycota	Glomeromycetes	Glomerales	Glomeraceae	NA	NA	50	0	0	0	0	0	0	0	0	0	0	0	39	0	275	0	0	0	0	0	0	0	0	0	0	0	0	0	0	0	0	0	0	0	0	0	0	0	0	0	0
>asv107	CGGTAATTCCAGCTCCAATAGCGTATATTAAAGTTGTTGCAGTTAAAAAGCTCGTAGTTGAATTTCGGGACTAATATGTCGGTCGTGCCTCGGTACGAACTGGTTTATTGGTTTCTCCTTTCTGAAGAACCATGATGTCATTTATTTGGTGTCGTGGGGAATCAGGACTGTTACTTTGAAAAAATTAGAGTGTTTAAAGCAGGCTCACGCTTGAATACATTAGCATGGAATAATGAAATAGGACGTTTGATTCTATTTTGTTGGTTTCTAGGATCGACGTAATGATTAATAGGGATAGTTGGGGGCATTAGTATTCAATTGTCAGAGGTGAAATTCTTGGATTTATTGAAGACTAACTACTGCGAAAGCATTTGCCAAGGATGTTTTCATTAATCAA	Eukaryota	Mucoromycota	Glomeromycetes	Glomerales	Glomeraceae	NA	NA	0	0	0	0	0	0	0	0	23	0	0	0	0	0	0	0	0	0	0	0	0	0	0	0	0	0	0	0	26	0	0	0	0	0	0	0	0	0	0	0	0
>asv212	CGGTAATTCCAGCTCCAATAGCGTATATTAAAGTTGTTGCAGTTAAAAAGCTCGTAGTTGAATTTCGGGATTAATATGTTGGTCGTGCCTTGGTACGTACTGGCATTATTGATTCCTACCTTCTGAAGAACCTCGATGTCATTAATTTGGTGTCTTGGGGAATCAGGACCGTTACTTTGAAAAAATTAGAGTGTTTAAAGCAGGCTCGCGCTTGAATACATTAGCATGGAATAATGAAATAGGACGTTTGATTCTATTTTGTTGGTTTCTAGGATCGACGTAATGATTAATAGGGATAGTTGGGGGCATTAGTATTCAATTGTCAGAGGTGAAATTCTTGGATTTATTGAAGACTGACTACTGCGAAAGCATTTGCCAAGGATGTTTTCATTAATCAA	Eukaryota	Mucoromycota	Glomeromycetes	Glomerales	Glomeraceae	NA	NA	1096	716	102	1104	0	22	242	0	124	3149	71	0	293	0	689	0	103	0	0	1302	0	0	33	0	0	112	106	77	18	80	0	523	28	0	0	670	28	68	75	491	0
>asv108	CGGTAATTCCAGCTCCAATAGCGTATATTAAAGTTGTTGCAGTTAAAAAGCTCGTAGTTGAATTTCGAGACCGGTTTATTGGTCGTGCTTTTGTACGTACTGGTATTATTGGTTTCTCCTTTCTGACGAATCTTAATGCCATTAATTTGGTGTTTTGGGGAATCAGGACTGTTACTTTGAAAAAATTAGAGTGTTTAAAGCAGGCTCACGCTTGAATACATTAGCATGGAATAACGGAATAGGACGTTTGATTCTATTTTGTTGGTTTCTAGGATCGACGTAATGATTAATAGGGATAGTTGGGGGCATTAGTATTCAATTGTCAGAGGTGAAATTCTTGGATTTATTGAAGACTAACTACTGCGAAAGCATTTGCCAAGGATGTTTTCATTAATCAA	Eukaryota	Mucoromycota	Glomeromycetes	Glomerales	Glomeraceae	Glomus	Glomus_indicum	0	0	0	0	0	0	0	0	0	0	0	0	0	0	0	0	0	0	0	0	0	0	0	0	0	0	0	0	227	0	121	0	0	0	0	0	0	0	0	0	0
>asv252	CGGTAATTCCAGCTCCAATAGCGTATATTAAAGTTGTTGCAGTTAAAAAGCTCGTAGTTGAATTTCGGGATCAGTTGGTCGGTCGTGCCTCGGTACGTACTGGTCAAATTGGTTCCTACCTTCTGACGAACCGCGATGTCATTAGTTTGGTGTCGCGGGAAATCAGGACTGTTACTTTGAAAAAATTAGAGTGTTTAAAGCAGGCTCGCGCTTGAATACATTAGCATGGAATAATGAAATAGGACGTTTGATTTTATTTTGTTGGTTTCTAGGATCGACGTAATGATTAATAGGGATAGTTGGGGGCATTAGTATTCAATTGTCAGAGGTGAAATTCTTGGATTTATTGAAGACTAACTACTGCGAAAGCATTTGCCAAGGATGTTTTCATTAATCAA	Eukaryota	Mucoromycota	Glomeromycetes	Glomerales	Glomeraceae	NA	NA	0	0	0	0	0	0	0	0	0	0	0	0	0	0	0	0	0	0	0	99	0	0	0	0	0	0	0	0	0	0	0	0	0	0	0	0	0	0	0	246	0
>asv109	CGGTAATTCCAGCTCCAATAGCGTATATTAAAGTTGTTGCAGTTAAAAAGCTCGTAGTTGAATTTCGGGGTTAGTAGGTTGGTCATGCCTCTGGTATGTACTGGTCTCACTGATTCCTCCTTCCTGATGAACCGTAATGCCATTAATTTGGTGTTGCGGGGAATTTGGACTGTTACTTTGAAAAAATTAGAGTGTTTAAAGCAAGCTAACGCTTGAATACATTAGCATGGAATAATGAAATAGGACGTTCGATCCTATTTTGTTGGTTTCTAGGATTGACGTAATGATTAATAGGGATAGTTGGGGGCATTAGTATTCAATTGTCAGAGGTGAAATTCTTGGATTTATTGAAGACTAACTACTGCGAAAGCATTTGCCAAGGATGTTTTCATTAATCAA	Eukaryota	Mucoromycota	Glomeromycetes	Glomerales	Glomeraceae	Rhizophagus	NA	0	0	0	0	0	0	0	0	40	0	0	0	0	0	0	0	0	0	0	0	0	0	0	0	0	0	300	0	0	0	0	0	0	0	0	0	0	0	0	0	0
>asv110	CGGTAATTCCAGCTCCAAAAGCGTATGCTAAAGTTGTTGCAGTTAAAAAGCTCGTAGTTGAATTTCGGGGTTAGCAGGTCGGTCGTGCCATCGGTATGAACTGGTCTCGCTGATCCCTCCCTCTTGAAGAACTGTGATGCCATTAATTTGGTGTCGCAGGGAATCAGGACTGTTACTTTGAAAAAATTAGAGTGTTTAAAGCAGGCTCACGCTTGAATACATTAGCATGGAATAATGAAATAGGACGTTTGATCCTATTTTGTTGGTTTCTAGGATTGACGTAATGATTAATAGGGATAGTTGGGGGCATTAGTATTCAATTGTCAGAGGTGAAATTCTTGGATTTATTGAAGACTAACTACTGCGAAAGCATTTGCCAAGGATGTTTTCATTAATCAA	Eukaryota	Mucoromycota	Glomeromycetes	Glomerales	Glomeraceae	NA	NA	0	0	0	40	0	0	0	0	0	0	0	0	0	0	0	0	0	0	24	0	0	0	0	133	0	0	0	0	0	0	0	0	0	0	0	32	0	0	0	87	0
>asv111	CGGTAATTCCAGCTCCAATAGCGTATATTAAAGTTGCTGCAGTTAAAAAGCTCGTAGTTGAATTTCGGGATCAATATGTCGGTCGTGCCTCGGTACGTACTGGCTTATTGGTTTCTCCTTTCTGAAGAACCATGATGTCATTTATTTGGTGTCGTGGGAAATCAGGACTGTTACTTTGAAAAAATTAGAGTGTTTAAAGCAGGCTCACGCTTGAATACATTAGCATGGAATAATGAAATAGGACGTTTGATTCTATTTTGTTGGTTTCTAGGATCGACGTAATGATTAATAGGGATAGTTGGGGGCATTAGTATTCAATTGTCAGAGGTGAAATTCTTGGATTTATTGAAGACTAACTACTGCGAAAGCATTTGCCAAGGATGTTTTCATTAATCAA	Eukaryota	Mucoromycota	Glomeromycetes	Glomerales	Glomeraceae	NA	NA	0	0	0	0	0	0	0	0	0	0	0	0	0	0	0	0	113	0	0	0	0	0	0	0	153	0	61	0	0	0	0	0	0	0	0	0	0	0	0	0	0
>asv112	CGGTAATTCCAGCTCCAATAGCGTATATTAAAGTTGTTGCAGTTAAAAAGCTCGTAGTTGAATTTCGGGATCAATATGTTGGTCGTGCCTCGGTACGTACTAGCTTATTGGTTTCTCCTTTCTGAAGAACCATGATGTCATTCATTTGGTGTCGTGGGGAATCAGGACTGTTACTTTGAAAAAATTAGAGTGTTTAAAGCAGGCTCACGCTTGAATACATTAGCATGGAATAATGAAATAGGACGTTTGATTCTATTTTGTTGGTTTCTAGGATCGACGTAATGATTAATAGGGATAGTTGGGGGCATTAGTATTCAATTGTCAGAGGTGAAATTCTTGGATTTATTGAAGACTAACTACTGCGAAAGCATTTGCCAAGGATGTTTTCATTAATCAA	Eukaryota	Mucoromycota	Glomeromycetes	Glomerales	Glomeraceae	NA	NA	0	0	0	0	0	0	0	0	0	0	0	0	0	0	0	0	0	0	0	0	0	0	0	0	0	0	0	0	0	0	0	0	0	0	0	0	0	0	0	0	0
>asv113	CGGTAATTCCAGCTCCAATAGCGTATATTAAAGTTGTTGCAGTTAAAAAGCTCGTAGTTGAATTTCGGGGTTAGCAGGTCGGTCGTGCCATTCGGTATGAACTGGTCTCGCTGATCCCTCCCTCTTGACGAACTGTGATGCCATTAATTTGGTGTCGCATGGAATCAGGACTGTTACTTTGAAAAAATTAGAGTGTTTAAAGCAGGCTCACGCTTGAATACATTAGCATGGAATAATGAAATAGGACGTTTGATCCTATTTTGTTGGTTTCTAGGATTGACGTAATGATTAATAGGGATAGTTGGGGGCATTAGTATTCAATTGTCAGAGGTGAAATTCTTGGATTTATTGAAGACTAACTACTGCGAAAGCATTTGCCAAGGATGTTTTCATTAATCAA	Eukaryota	Mucoromycota	Glomeromycetes	Glomerales	Glomeraceae	NA	NA	0	0	0	324	0	0	0	0	0	0	0	0	0	0	0	0	0	0	0	0	0	0	0	0	0	0	0	0	0	0	0	0	0	0	0	0	0	0	0	0	0
>asv114	CGGTAATTCCAGCTCCAATAGCGTATATTAAAGTTGTTGCAGTTAAAAAGCTCGTAGTTGAATTTCGGGGTTAGCAGGTCGGTCGTGCCATCGGTATGAACTGGTCTCGCTGATCCCTCCCTCTTGACGAACTGTGATGCCATTAATTTGGTGTCGCAGGGAATCAGGACTGTTACTTTGAAAAAATTAGAGTGTTTAAAGCAGGCTCACGCTTGAATACATTAGCATGGAATAATGAAATAGGACGTTTGATCCTATTTTGTTAGTTTCTAGGATTGACGTAATGATTAATAGGGATAGTTGGGGGCATTAGTATTCAATTGTCAGAGGTGAAATTCTTGGATTTATTGAAGACTAACTACTGCGAAAGCATTTGCCAAGGATGTTTTCATTAATCAA	Eukaryota	Mucoromycota	Glomeromycetes	Glomerales	Glomeraceae	NA	NA	0	0	0	277	0	0	0	0	0	0	0	0	46	0	0	0	0	0	0	0	0	0	0	0	0	0	0	0	0	0	0	0	0	0	0	0	0	0	0	0	0
>asv213	CGGTAATTCCAGCTCCAATAGCGTATATTAAAGTTGTTGCAGTTAAAAAGCTCGTAGTTGAATTTCGGGATTAATATGTTGGTCGTGCCTTGGTACGTACTGGCATTATTGATTCCTACCTTCTGAAGAACCTCGATGTCATTAATTTGGTGTCTTGGGGAATCAGGACCGTTACTTTGAAAAAATTAGAGTGTTTAAAGCAGGCTCGCGCTTGAATACATTAGCATGGAATAATGAAATAGGACGTTTGATTCTATTTTGTTGGTTTCTAGGATCGACGTAATGATTAATAGGGATAGTTGGGGGCATTAGTATTCAATTGTCAGAGGTGAAATTCTTGGATTTATTGAAGACTAACTACTGCGAAAGCATTTGCCAAGGATGTTTTCATTAATCAA	Eukaryota	Mucoromycota	Glomeromycetes	Glomerales	Glomeraceae	NA	NA	732	1121	131	976	0	0	199	0	147	1709	103	0	211	0	583	0	213	0	0	1871	0	0	0	0	0	53	132	119	0	131	0	609	0	0	0	1152	48	75	0	664	0
>asv115	CGGTAATTCCAGCTCCAATAGCGTATATTAAAGTTGTTGCAGTTAAAAAGCTCGTAGTTGAACTTCGGGGTTTACTCATTGGTCAGGCTTAATTGTCTGTACTAGTGAGATGAATCTCTACCTTCTGAGGAACTTTCATGCCATTTATTTGGTGTGGTTGGAAATCAGGACTGTTACTTTGAAAAAATTAGAGTGTTTAAAGCAGGCTAACGTCTGAATACATTAGCATGGAATAATGAAATAGGACGGATTGATTCTATTTCGTTGGTTTCTAGGGTCACCGTAATGATTAATAGGGATAGTTGGGGGCATTAGTATTCAATTGTCAGAGGTGAAATTCTTGGATTTATTGAAGACTAACTACTGCGAAAGCATTTGCCAAGGATGTTTTCATTAATC…	Eukaryota	Mucoromycota	Glomeromycetes	Diversisporales	Diversisporaceae	NA	NA	0	0	0	0	0	0	0	0	0	0	0	0	0	0	322	0	0	0	0	0	0	0	0	0	0	0	0	0	0	0	0	0	0	0	0	0	0	0	0	0	0
>asv253	CGGTAATTCCAGCTCCAATAGCGTATATTAAAGTTGTTGCAGTTAAAAAGCTCGTAGTTGAATTTCGGGATCAGTTGGTCGGTCGTGCCTCGGTACGTACTGGTCAAATTGGTTCCTACCTTCTGACGAACCGCGATGTCATTAGTTTGGTGTCGCGGGAAATCAGGACTGTTACTTTGAAAAAATTAGAGTGTTTAAAGCAGGCTCGCGCTTGAATACATTAGCATGGAATAATGAAATAGGACGTTTGATTCTATTTTGTTGGTTTCTAGGATCGACGTAATGATTAATAGGGATAGTTGGGGGCATTAGTATTCAATTGTCAGAGGTGAAATTCTTGGATTTATTGAAGACTAACTACTGCGAAAGCATTTGCCAAGGATGTTTTCATTAATCAA	Eukaryota	Mucoromycota	Glomeromycetes	Glomerales	Glomeraceae	NA	NA	0	0	0	0	0	0	0	0	0	0	0	0	0	0	0	0	0	0	0	151	0	0	0	0	0	0	0	0	0	0	0	0	0	0	0	0	0	0	0	166	0
>asv116	CGGTAATTCCAGCTCCAATAGCGTATATTAAAGTTGTTGCAGTTAAAAAGCTCGTAGTTGAATTTCGGGATCAATTTATCGGTCGTGCCAATGGTATGAACTGGTACAATTGGTTTCTCCCTTCTGACGAAACATGATGTCATTAATTTGGTGTCGTGGGGAATCAGGACTGTTACTTTGAAAAAATTAGAGTGTTTAAAGCAAGCATTAGCTTGAATACATTAGCATGGAATAATGAAATAGGACGTTTGATCCTATTTCGTTGGTTTCTAGGATCGACGTAATGATTAATAGGGATAGTTGGGGGCATTAGTATTCAATTGTCAGAGGTGAAATTCTTGGATTTATTGAAGACTAACTACTGCGAAAGCATTTGCCAAGGATGTTTTCATTAATCAA	Eukaryota	Mucoromycota	Glomeromycetes	Glomerales	Glomeraceae	NA	NA	0	0	0	0	0	0	0	0	0	0	0	0	0	0	0	0	0	0	0	0	0	0	0	0	0	0	0	0	0	0	158	0	0	0	0	47	0	0	0	70	0
>asv254	CGGTAATTCCAGCTCCAATAGCGTATATTAAAGTTGTTGCAGTTAAAAAGCTCGTAGTTGAATTTCGGGATCAATATGTTGGTCGTGCCTTGGTACGTACTGGCATTATCGATTCCTACCTTCTGAAGAACCTCGATGTCATTAATTTGGTGTCTTGGGGAATCAGGACTGTTACTTTGAAAAAATTAGAGTGTTTAAAGCAAGCTCGCGCTTGAATACATTAGCATGGAATAATGAAATAGGACGTTTGATTCTATTTTGTTGGTTTCTAGGATCGACGTAATGATTAATAGGGATAGTTGGGGGCATTAGTATTCAATTGTCAGAGGTGAAATTCTTGGATTTATTGAAGACTAACTACTGCGAAAGCATTTGCCAAGGATGTTTTCATTAATCAA	Eukaryota	Mucoromycota	Glomeromycetes	Glomerales	Glomeraceae	NA	NA	0	0	0	0	0	0	0	0	0	0	0	0	0	0	0	0	0	0	0	306	0	0	0	0	0	0	0	0	0	0	0	0	0	0	0	0	0	0	0	0	0
>asv117	CGGTAATTCCAGCTCCAATAGCGTATATTAAAGTTGTTGCAGTTAAAAAGCTCGTAGTTGAATTTCGGGATCAATTAATTGGTCGTGCCTCTAGTACGTACTGATTTTATTGGTTTCTCCCTTCTGACGAACCATGATGTCATTAATTTGGTGTCGTGGAGAATCAGGACTGTTACTTTGAAAAAATTAGAGTGTTTAAAGCAAGCTAACGCTTGAATACATTAGCATGGAATAATGAAATAGGACGTTTGATCCTATTTTGTTGGTTTCTAGGATCGACGTAATGATTAATAGGGATAGTTGGGGGCATTAGTATTCAATTGTCAGAGGTGAAATTCTTGGATTTATTGAAGACTAACTACTGCGAAAGCATTTGCCAAGGATGTTTTCATTAATCAA	Eukaryota	Mucoromycota	Glomeromycetes	Glomerales	Glomeraceae	NA	NA	0	0	0	0	0	0	0	0	0	0	0	0	0	0	0	0	0	0	0	0	0	0	0	0	0	0	0	0	0	0	0	0	35	0	0	0	270	0	0	0	0
>asv255	CGGTAATTCCAGCTCCAATAGCGTATATTAAAGTTGTTGCAGTTAAAAAGCTCGTAGTTGAATTTTGGATTCTGCCAGTTGGTCCATCTTTTGATGAGTACTGATTGTGCGGGGTCTATCCGCCTGGGGATACGTAATGTACTTTATTGTATGTTGCGGGTAGCCAGGACCTTTACCTTGAAAAAATTAGAGTGTTTAAAGCAGGCTTATGCCGGAATACATTAGCATGGAATAATAGAATAGGACGATGTTGTTTTATTTTGTTGGTTTCTAGGACAACCGTAATGATTAATAGGGATAGTTGGGGGCATTAGTATTCAATTGTCAGAGGTGAAATTCTTGGATTTATTGAAGACTAACTACTGCGAAAGCATTTGCCAAGGATGTTTTCATTAATCAA	Eukaryota	Mucoromycota	Glomeromycetes	Archaeosporales	Archaeosporaceae	Archaeospora	Archaeospora_trappei	0	0	0	0	0	0	0	0	0	0	0	0	0	0	0	0	0	0	77	0	0	0	88	0	0	0	138	0	0	0	0	0	0	0	0	0	0	0	0	0	0
>asv256	CGGTAATTCCAGCTCCAATAGCGTATATTAAAGTTGTTGCAGTTAAAAAGCTCGTAGTTGAATTTCGGGATCAATATGTTGGTCGTGCCTTGGTACGTACTGGCATTATCGATTCCTACCTTCTGAAGAACCTCGATGTCATTAATTTGGTGTCTTGGGAAATCAGGACTGTTACTTTGAAAAAATTAGAGTGTTTAAAGCAGGCTCGCGCTTGAATACATTAGCATGGAATAATGAAATAGGACGTTTGATTCTATTTTGTTGGTTTCTAGGATCGACGTAATGATTAATAGGGATAGTTGGGGGCATTAGTATTCAATTGTCAGAGGTGAAATTCTTGGATTTATTGAAGACTAACTACTGCGAAAGCATTTGCCAAGGATGTTTTCATTAATCAA	Eukaryota	Mucoromycota	Glomeromycetes	Glomerales	Glomeraceae	NA	NA	0	147	0	0	0	0	0	108	0	0	0	0	0	0	0	0	46	0	0	0	0	0	0	0	0	0	0	0	0	0	0	0	0	0	0	0	0	0	0	0	0
>asv118	CGGTAATTCCAGCTCCAATAGCGTATATTAAAGTTGTTGCAGTTAAAAAGCTCGTAGTTGAATTTCGGGGTTAGCAGGTCGGTCGTGCCATCGGTATGAACTGGTCTCGCTGATCCCTCCCTCTTGAAGAACTGTGATGCCATTAATTTGGTGTCGCAGGGAATCAGGACTGTTACTTTGAAAAAATTAGAGTGTTTAAAGCAGGCTCACGCTTGAATACATTAGCATGGAATAATGAAATAGGACGTTTAATCCTATTTTGTTGGTTTCTAGGATTGACGTAATGATTAATAGGGATAGTTGGGGGCATTAGTATTCAATTGTCAGAGGTGAAATTCTTGGATTTATTGAAGACTAACTACTGCGAAAGCATTTGCCAAGGATGTTTTCATTAATCAA	Eukaryota	Mucoromycota	Glomeromycetes	Glomerales	Glomeraceae	NA	NA	0	0	0	0	0	0	0	0	0	49	0	0	0	0	0	0	0	0	0	197	0	0	0	0	0	0	0	0	0	0	0	0	0	0	0	0	0	0	0	0	0
>asv119	CGGTAATTCCAGCTCCAATAGCGTATGCTAAAGTTGTTGCAGTTAAAAAGCTCGTAGTTGAATTTCGGGGTTAGCAGGTCGGTCGTGCCATCGGTATGAACTGGTCTCGCTGATCCCTCCCTCTTGAAGAACTGTGATGCCATTAATTTGGTGTCGCAGGGAATCAGGACTGTTACTTTGAAAAAATTAGAGTGTTTAAAGCAGGCTCACGCTTGAATACATTAGCATGGAATAATGAAATAGGACGTTTGATCCTATTTTGTTGGTTTCTAGGATTGACGTAATGATTAATAGGGATAGTTGGGGGCATTAGTATTCAATTGTCAGAGGTGAAATTCTTGGATTTATTGAAGACTAACTACTGCGAAAGCATTTGCCAAGGATGTTTTCATTAATCAA	Eukaryota	Mucoromycota	Glomeromycetes	Glomerales	Glomeraceae	NA	NA	0	0	0	0	0	0	0	0	0	0	0	0	0	0	0	0	0	0	43	0	0	0	0	137	0	0	0	0	0	0	0	0	0	0	0	0	0	0	0	111	0
>asv257	CGGTAATTCCAGCTCCAATAGCGTATATTAAAGTTGTTGCAGTTAAAAAGCTCGTAGTTGAATTTCGGGATTAATATGTTGGTCGTGCCTTGGTACGTACTGGCATTATTGATTTCTACCTTCTGAAGAACCTCGATGTCATTAATTTGGTGTCTTGGGGAATCAGGACCGTTACTTTGAAAAAATTAGAGTGTTTAAAGCAGGCTCGCGCTTGAATACATTAGCATGGAATAATGAAATAGGACGTTTGATTCTATTTTGTTGGTTTCTAGGATCGACGTAATGATTAATAGGGATAGTTGGGGGCATTAGTATTCAATTGTCAGAGGTGAAATTCTTGGATTTATTGAAGACTAACTACTGCGAAAGCATTTGCCAAGGATGTTTTCATTAATCAA	Eukaryota	Mucoromycota	Glomeromycetes	Glomerales	Glomeraceae	NA	NA	38	0	0	0	0	0	0	0	0	0	0	0	19	0	230	0	0	0	0	0	0	0	0	0	0	0	0	0	0	0	0	0	0	0	0	0	0	0	0	0	0
>asv120	CGGTAATTCCAGCTCCAATAGCGTATATTAAAGTTGCTGCAGTTAAAAAGCTCGTAGTTGAATTTCGGGACTAATATGTCGGTCGTGCCTCGGTACGCACTGGCTTATTGGTTTCTCCTTTCTGAAGAACGATGATGTCATTTATTTGGTGTCGTGGGGAATCAGGACTGTTACTTTGAAAAAATTAGAGTGTTTAAAGCAGGCTCACGCTTGAATACATTAGCATGGAATAATGAAATAGGACGTTTGATTCTATTTTGTTGGTTTCTAGGATCGACGTAATGATTAATAGGGATAGTTGGGGGCATTAGTATTCAATTGTCAGAGGTGAAATTCTTGGATTTATTGAAGACTAACTACTGCGAAAGCATTTGCCAAGGATGTTTTCATTAATCAA	Eukaryota	Mucoromycota	Glomeromycetes	Glomerales	Glomeraceae	NA	NA	0	0	0	0	0	0	0	0	0	0	0	0	0	0	0	0	0	0	0	0	0	0	0	0	128	0	158	0	0	0	0	0	0	0	0	0	0	0	0	0	0
>asv121	CGGTAATTCCAGCTCCAATAGCGTATATTAAAGTTGTTGCAGTTAAAAAGCTCGTAGTTGAATTTCGGGGTCAGTAGGTTGGTCGTGCCACCGGTACGTACTGGTCTCACTGATTTCTCCTTCCTGATGAGCTGTAATGCCATTAATTTGGTGTTGCAGGGAATCTGGACTGTTACTTTGAAAAAATTAGAGTGTTTAAAGCAGGCTAACGCTTGAATACATTAGCATGGAATAATGAAATAGGACGTTCGATCCTATTTTGTTGGTTTCTAGGATTGACGTAATGATTAATAGGGATAGTTGGGGGCATTAGTATTCAATTGTCAGAGGTGAAATTCTTGGATTTATTGAAGACTAACTACTGCGAAAGCATTTGCCAAGGATGTTTTCATTAATCAA	Eukaryota	Mucoromycota	Glomeromycetes	Glomerales	NA	Rhizophagus	NA	0	0	0	285	0	0	0	0	0	0	0	0	0	0	0	0	0	0	0	0	0	0	0	0	0	0	0	0	0	0	0	0	0	0	0	0	0	0	0	0	0
>asv122	CGGTAATTCCAGCTCCAATAGCGTATATTAAAGTTGTTGCAGTTAAAAAGCTCGTAGTTGAATTTCGGGGTCAGTAGGTTGGTCGTGCCACCGGTACGTACTGGTCTCACTGATTCCTCCTTCCTGATGAGCTGTAATGCCATTAATTTGGTGTTGCAGGGAATCTGGACTGTTACTTTGAAAAAATTAGAGTGTTTAAAGCAGGCTAACGCTTGAATACATTAGCATGGAATAATGAAATAGGACGTTCGATCCTATTTTGTTGGTTTCTAGGATTGACGTAATGATTAATAGGGATAGTTGGGGGCATTAGTATTCAATTGTCAGAGGTGAAATTCTTGGATTTATTGAAGACTAACTACTGCGAAAGCATTTGCCAAGGATGTTTTCATTAATCAA	Eukaryota	Mucoromycota	Glomeromycetes	Glomerales	NA	Rhizophagus	NA	85	0	0	135	0	0	0	0	0	0	58	0	0	0	0	0	0	0	0	0	0	0	0	0	0	0	0	0	0	0	0	0	0	0	0	0	0	0	0	0	0
>asv10	CGGTAATTCCAGCTCCAATAGCGTATATTAAGGTTGCTGCGGTTAAAAAGCTCGTAGTTGAATTTTGGGATTGATGCATCGGTCGTGCCTTAAGGGGTATGAACTGGTGTGGCCAATTCCTCACTTTCTGGTGAATTGTGATGCCTCCTTGACCGAGTGTTTCAATGAACCAGGACTTTTTACTTTGAAAAAATTAGAGTGTTTAAAGCAGGCATTATTTGCTTGAATACATTAGCATGGAATAATAAAATAGGATGATGATTCTATTTTGTTGGTTTCTAGGATCACCGTAATGATTAATAGGGACAGTTGGGGGCATTAGTATTCAATTGTCAGAGGTGAAATTCTTGGATTAATTGAAGACTAACTACTGCGAAAGCATTTGCCAAGGATGTTTTC…	Eukaryota	Mucoromycota	Glomeromycetes	Glomerales	NA	NA	NA	0	0	0	0	0	0	277	0	0	0	0	0	0	0	0	0	0	0	0	0	0	0	0	0	0	0	0	0	0	0	0	0	0	0	0	0	0	0	0	0	0
>asv123	CGGTAATTCCAGCTCCAATAGCGTATATTAAAGTTGTTGCAGTTAAAAAGCTCGTAGTTGAATTTCGAGACCGGTCTACTGGTCGTGCTTTTGTACGTACTGGTATAAGCGGTTTCTCTCTTCTGACGAACTATAATGCCATTAATTTGGTGTTTTAGGGAATCAGGACTGTTACTTTGAAAAAATTAGAGTGTTTAAAGCAGGCTCACGCTTGAATACATTAGCATGGAATAACGAAATAGGACGTTTGATTCTATTTTGTTGGTTTCTAGGATCGACGTAATGATTAATAGGGATAGTTGGGGGCATTAGTATTCAATTGTCAGAGGTGAAATTCTTGGATTTATTGAAGACTAACTACTGCGAAAGCATTTGCCAAGGATGTTTTCATTAATCAA	Eukaryota	Mucoromycota	Glomeromycetes	Glomerales	Glomeraceae	Glomus	Glomus_indicum	0	0	0	0	0	0	0	0	0	0	0	0	0	0	0	0	0	0	0	0	0	0	0	0	0	0	0	0	168	0	109	0	0	0	0	0	0	0	0	0	0
>asv36	CGGTAATTCCAGCTCCAATAGCGTATATTAAAGTTGTTGCAGTTAAAAAGCTCGTAGTTGAATTTCGGGATCAATATTTCGGTCATGCCGTTGGTATGCACTGTTATCATTGATTTCTCACCTTCTAAAGAACCGTAATGCCATTAATTTGGTGTTACGGGGAATTAGGACTGTTACCTTGAAAAAATTAGAGTGTTTAAAGCAGGCTCACGCTTGAATACATTAGCATGGAATAATGAAATAGGACATCCGATTCTATTTTGTTGGTTTCTAGGATCGATGTAATGATTAATAGGGATAGTTGGGGGCATTAGTATTCAATTGTCAGAGGTGAAATTCTTGGATTTATTGAAGACTAACTACTGCGAAAGCATTTGCCAAGGATGTTTTCATTAATCAA	Eukaryota	Mucoromycota	Glomeromycetes	Glomerales	Glomeraceae	Funneliformis	Funneliformis_mosseae	0	0	3449	0	0	0	0	0	0	0	0	0	0	0	0	0	0	0	653	0	0	0	7602	0	0	0	0	0	0	0	0	0	0	0	0	0	0	0	151	0	0
>asv124	CGGTAATTCCAGCTCCAATAGCGTATATTAAAGTTGTTGCAGTTAAAAAGCTCGTAGTTGAATTTCGGGGTTAGCAGGTCGGTCGTGCCATCGGTATGAACTGGTCTCGCTGATCCCTCCCTCTTGAAGAACTGTGATGCCATTAATTTGGTGTCGCAGGGAATCAGGACTGTTACTTTGAAAAAATTAGAGTGTTTAAAGCAGGCTCACGCTTGAATACATTAGCATGGAATAATGAAATAGGACGTTTGATCCTATTTTGTTGGTTTCTAGGATTGACGTAATGATTAATAGGGATAGTTGGGGGCATTAGTATTCAATTGTCAGAGGTGAAATTCTCGGATTTAGGAAAGACTGACTTCAGCGAAAGCATTTGCCAAGGATGTTTTCATTAATCAA	Eukaryota	Mucoromycota	Glomeromycetes	Glomerales	Glomeraceae	NA	NA	0	0	12	34	0	0	0	0	0	0	14	0	0	0	42	0	0	0	76	0	0	0	0	91	0	0	0	0	0	0	0	0	0	0	0	0	0	0	0	0	0
>asv125	CGGTAATTCCAGCTCCAATAGCGTATATTAAAGTTGTTGCAGTTAAAAAGCTCGTAGTTGAATTTCGGGGTTAGTAGGTTGGTTATGCCTCTGGTATGTACTGGTCTCACTGATTCCTCCTTCCTGATGAGCCGTAATGCCATTAATTTGGTGTTGCGGGGAATTTGGACTGTTACTTTGAAAAAATTAGAGTGTTTAAAGCAAGCTAACGCTTGAATACATTAGCATGGAATAATGAAATAGGACGTTCGATCCTATTTTGTTGGTTTCTAGGATTGACGTAATGATTAATAGGGATAGTTGGGGGCATTAGTATTCAATTGTCAGAGGTGAAATTCTTGGATTTATTGAAGACTAACTACTGCGAAAGCATTTGCCAAGGATGTTTTCATTAATCAA	Eukaryota	Mucoromycota	Glomeromycetes	Glomerales	Glomeraceae	Rhizophagus	NA	0	0	0	0	0	0	0	0	0	0	0	0	0	0	0	0	0	0	0	0	0	0	0	0	0	0	0	0	0	0	0	0	0	0	0	0	0	0	0	0	0
>asv126	CGGTAATTCCAGCTCCAATAGCGTATATTAAAGTTGCTGCAGTTAAAAAGCTCGTAGTTGAATTTCGGGACCAATATATCGGTCGTGCTTTTGTACGTACTGGTATAATTGGTTTCTCCCTTCTGAAGAACCTTGATGTCATTAATTTGGTGTCTTGGGGAATCAGGACTGTTACTTTGAAAAAATTAGAGTGTTTAAAGCAGGCTCGCGCTTGAATACATTAGCATGGAATAATGAAATAGGACGTTTGATTCTATTTTGTTGGTTTCTAGGATCGACGTAATGATTAATAGGGATAGTTGGGGGCATTAGTATTCAATTGTCAGAGGTGAAATTCTTGGATTTATTGAAGACTAACTACTGCGAAAGCATTTGCCAAGGATGTTTTCATTAATCAA	Eukaryota	Mucoromycota	Glomeromycetes	Glomerales	Glomeraceae	Glomus	Glomus_iranicum	0	0	0	0	0	0	0	0	0	0	0	0	0	0	0	0	0	0	0	0	0	0	0	0	0	0	0	0	64	0	210	0	0	0	0	0	0	0	0	0	0
>asv258	CGGTAATTCCAGCTCCAATAGCGTATATTAAAGTTGTTGCAGTTAAAAAGCTCGTAGTTGAATTTCGGGATCAATATGTTGGTCGTGCCTTGGTACGTACTGGCATTATCGATTCCTACCTTCTGAAGAACCTCGATGTCATTAATTTGGTGTCTTGGGGAATCAGGACTGTTACTTTGAAAAAATTAGAGTGTTTAAAGCAGGCTCGCGCTTGAATACATTAGCATGGAATAATGAAATAGGACGTTTGATTCTATTTTGTTGGTTTCTAGGATCGACGTAATGATTAATAGGGATAGTTGGGGGCATTAGTATTCAATTGTCAGAGGTGAAATTCTCGGATTTAGGAAAGACTGACTTCAGCGAAAGCATTTGCCAAGGATGTTTTCATTAATCAA	Eukaryota	Mucoromycota	Glomeromycetes	Glomerales	Glomeraceae	NA	NA	0	0	0	0	0	0	0	0	0	0	0	31	0	0	54	28	0	0	34	0	0	0	0	0	0	0	63	0	0	0	38	0	0	0	0	19	0	0	0	0	0
>asv214	CGGTAATTCCAGCTCCAATAGCGTATATTAAAGTTGTTGCAGTTAAAAAGCTCGTAGTTGAACTTCGGGGTTCACCCATTGGTCAGGCTTAATTGTCTGTACTGGTGAGATGAGTCTCTACCTTCTGAGGAACTTTCATGCCATTTATTTGGTGTGGTTGGAAATCAGGACTGTTACTTTGAAAAAATTAGAGTGTTTAAAGCAGGCTAACGTCTGAATACATTAGCATGGAATAATGAAATAGGACGGATTGATTCTATTTCGTTGGTTTCTAGGGTCACCGTAATGATTAATAGGGATAGTTGGGGGCATTAGTATTCAATTGTCAGAGGTGAAATTCTTGGATTTATTGAAGACTAACTACTGCGAAAGCATTTGCCAAGGATGTTTTCATTAATC…	Eukaryota	Mucoromycota	Glomeromycetes	Diversisporales	Diversisporaceae	NA	NA	0	0	914	0	0	0	72	44	0	0	0	0	0	0	0	0	0	0	0	0	0	0	422	0	0	0	128	6973	0	0	0	485	0	10	0	474	0	45	320	0	0
>asv127	CGGTAATTCCAGCTCCAATAGCGTATATTAAAGTTGCTGCAGTTAAAAAGCTCGTAGTTGAATTTCGGGACTAATATGTCGGTCGTGCCTCGGTACGTACTGGTTTATTGGTTTCTCCTTTCTGAAGAACCATGATGTCATTTATTTGGTGTCGTGGGGAATCAGGACTGTTACTTTGAAAAAATTAGAGTGTTTAAAGCAGGCTCACGCTTGAATACATTAGCATGGTATAATGAAATAGGACGTTTGATTCTATTTTGTTGGTTTCTAGGATCGACGTAATGATTAATAGGGATAGTTGGGGGCATTAGTATTCAATTGTCAGAGGTGAAATTCTTGGATTTATTGAAGACTAACTACTGCGAAAGCATTTGCCAAGGATGTTTTCATTAATCAA	Eukaryota	Mucoromycota	Glomeromycetes	Glomerales	Glomeraceae	NA	NA	0	0	0	0	0	0	0	0	0	0	0	0	0	0	0	0	0	0	0	0	0	0	0	0	129	0	135	0	0	0	0	0	0	0	0	0	0	0	0	0	0
>asv259	CGGTAATTCCAGCTCCAATAGCGTATATTAAAGTTGTTGCAGTTAAAAAGCTCGTAGTTGAATTTCGGGATCAGTACGCCGGTCGTGCTTCGGTATGCACTGGTGTCACTGGTTCCTCCCTTCTGAAGAACCATCATGCCATTCAGTTGGTGTGGCGGGGAATCAGGACTGTTACTTTGAAAAAATTAGAGTGTTTAAAGCAGGCTCGCGCTTGAATACATTAGCATGGAATAATGAAATAGGACGTTTGACCCTATTTTGTTGGTTTCTAGGATCAACGTAATGATTAATAGGGATAGTTGGGGGCATTAGTATTCAATTGTCAGAGGTGAAATTCTTGGATTTATTGAAGACTAACTACTGCGAAAGCATTTGCCAAGGATGTTTTCATTAATCAA	Eukaryota	Mucoromycota	Glomeromycetes	Glomerales	Glomeraceae	NA	NA	0	0	0	0	0	0	0	0	0	0	0	0	0	0	0	259	0	0	0	0	0	0	0	0	0	0	0	0	0	0	0	0	0	0	0	0	0	0	0	0	0
>asv39	CGGTAATTCCAGCTCCAATAGCGTATATTAAAGTTGTTGCAGTTAAAAAGCTCGTAGTTGAATTTCGGGATCAAGGGATCGGTCATGCCTTGGTATGTACTGGTTTTATTGGTTCTCACCTTCTAAAGAACCATGATGTCATTCATTTGATGTTATGGGGAATTAGGACTGTTACCTTGAAAAAATTAGAGTGTTTAAAGCAAGCTTACGCTTGAATACATTAGCATGGAATAATGAAATAGGACATCAGATTCTATTTTGTTGGTTTCTAGGATCGATGTAATGATTAATAGGGATAGTTGGGGGCATTAGTATTCAATTGTCAGAGGTGAAATTCTTGGATTTATTGAAGACTAACTACTGCGAAAGCATTTGCCAAGGATGTTTTCATTAATCAA	Eukaryota	Mucoromycota	Glomeromycetes	Glomerales	Glomeraceae	Septoglomus	Septoglomus_africanum	0	0	0	0	0	0	0	0	0	0	0	230	0	0	0	0	0	0	0	0	0	0	0	0	0	0	0	0	0	0	0	0	0	0	0	0	0	0	0	0	0
>asv260	CGGTAATTCCAGCTCCAATAGCGTATATTAAAGTTGTTGCAGTTAAAAAGCTCGTAGTTGAATTTCGGGATCAGTTGGTCGGTCGTGCTTCGGTACGTACTGGTCAAATTGATTCCTACCTTCTGACGAACCACGATGTCATTAATTTGGTGTCGCGGGAAATCAGGACTGTTACTTTGAAAAAATTAGAGTGTTTAAAGCAAGCTCGCGCTTGAATACATTAGCATGGAATAATGAAATAGGACGTTTGATTCTATTTTGTTGGTTTCTAGGATCGACGTAATGATTAATAGGGATAGTTGGGGGCATTAGTATTCAATTGTCAGAGGTGAAATTCTTGGATTTATTGAAGACTAACTACTGCGAAAGCATTTGCCAAGGATGTTTTCATTAATCAA	Eukaryota	Mucoromycota	Glomeromycetes	Glomerales	Glomeraceae	NA	NA	0	0	0	0	0	0	0	0	0	0	0	0	0	0	0	0	0	0	0	0	0	0	0	0	0	0	0	0	0	0	0	107	0	0	0	0	0	0	0	0	0
>asv215	CGGTAATTCCAGCTCCAATAGCGTATATTAAAGTTGTTGCAGTTAAAAAGCTCGTAGTTGAACCTTAGGCCCGTGCGGGTGGTCCGTCCTCTGGGCGAGCACTGCTCCGTCGCGGGTCTCACCTTCTGGCGAGCGTGGATGCCATTCACTTGGTGTCCGCGGGAACCAGGACCTTTACCTTGAAAAAATTAGAGTGCTCAAAGCGGGCTCGTACGCTTGAATACATTAGCATGGAATAATGAAATAGGACGACGGTTCTATTTTGTTGGTTTCCGGGACAGTCGTAATGATTAATAGGGATAGTTGGGGGCATTCGTATTCAATTGTCAGAGGTGAAATTCTTGGATTTATTGAAGACGGACTACTGCGAAAGCATTTGCCAAGGATGTTTTCATTAAT…	Eukaryota	Mucoromycota	Glomeromycetes	NA	NA	NA	NA	0	0	0	0	0	0	0	0	0	0	0	0	0	0	0	0	0	0	0	0	0	0	0	0	0	0	0	143	0	0	0	0	0	0	4057	0	0	0	0	0	0
>asv261	CGGTAATTCCAGCTCCAATAGCGTATATTAAAGTTGTTGCAGTTAAAAAGCTCGTAGTTGAATTTTGGGATCAATATGTTGGTCGTACCATTGGTACGTACTGGCATTATTGATTCCTACCTTCTGAAGAACCTTGATGTCATTAATTTGATGTCTTGGGGAATCAGGACTGTTACTTTGAAAAAATTAGAGTGTTTAAAGCAGGCTCGCGCTTGAATACATTAGCATGGAATAATGAAATAGGACATTTGATTCTATTTTGTTGGTTTCTAGGATCGACGTAATGATTAATAGGGATAGTTGGGGGCATTAGTATTCAATTGTCAGAGGTGAAATTCTTGGATTTATTGAAGACTAACTACTGCGAAAGCATTTGCCAAGGATGTTTTCATTAATCAA	Eukaryota	Mucoromycota	Glomeromycetes	Glomerales	Glomeraceae	NA	NA	0	0	0	0	0	0	0	0	0	0	0	0	0	0	0	0	0	0	0	213	0	0	0	0	0	0	0	32	0	0	0	0	0	0	0	0	0	0	0	0	0
>asv128	CGGTAATTCCAGCTCCAATAGCGTATATTAAAGTTGTTGCAGTTAAAAAGCTCGTAGTTGAATTTCGGGGTTAGCAGGTCGGTCGTGCCATCGGTATGAACTGGTCTCGCTGATCCCTCCCTCTTGAAGAACTGTGATGCCATTAATTTGGTGTCGCAGGGAATCAGGACTGTTACTTTGAAAAAATTAGAGTGTTTAAAGCAGGCTCACGCTTGAATACATTAGCATGGAATAATGAAATAGGACGTTTGATCCTATTTTGTTGGTTTCTAGGATTGACGTAATGATTAATAGGGATAGTTGGGGGCATTAGTATTCAATTGTCAGAGGTGAAATTCTTGGATTGATTAAAGACGAACGACAGCGAAAGCTTTTGCCAAGGATGTTTTCATTAATCAA	Eukaryota	Mucoromycota	Glomeromycetes	Glomerales	Glomeraceae	NA	NA	0	0	0	21	0	0	0	0	0	0	0	0	0	0	0	0	0	0	40	0	0	0	0	98	0	0	0	0	0	0	0	0	0	0	0	11	0	0	0	72	0
>asv129	CGGTAATTCCAGCTCCAATAGCGTATATTAAAGTTGTTGCAGTTAAAAAGCTCGTAGTTGAATTTCGGGGTTAGCAGGTCGGTCGTGCCATCGGTATGAACTGGTCTCGCTGATCCCTCCCTCTTGACGAACTGTGATGCCATTAATTTGGTGTCGCAGGGAATCAGGACTGTTACTTTGAAAAAATTAGAGTGTTTAAAGCAGGCTCACGCTTGAATACATTAGCATGGAATAATGAAATAAGACGTTTGATCCTATTTTGTTGGTTTCTAGGATTGACGTAATGATTAATAGGGATAGTTGGGGGCATTAGTATTCAATTGTCAGAGGTGAAATTCTTGGATTTATTGAAGACTAACTACTGCGAAAGCATTTGCCAAGGATGTTTTCATTAATCAA	Eukaryota	Mucoromycota	Glomeromycetes	Glomerales	Glomeraceae	NA	NA	0	0	0	0	0	0	0	0	0	0	0	0	41	0	127	0	0	0	0	0	0	0	0	0	0	0	0	0	0	0	0	0	0	0	0	0	0	0	0	0	0
>asv329	CGGTAATTCCAGCTCCAATAGCGTATATTAAAGTTGTTGCAGTTAAAAAGCTCGTAGTTGAACTTCAGGCCTGTCCAGACGGTCCGCCTTAATTGGTGTGTACTGTCCTTGGGTGGGTCCTACCTTCTGGCGAAGCGGCATGGCCTTAATTGGTTGTGTCGGGGAACCAGGACTTTTACTGTGAAAAAATTAGAGTGTTCAAAGCAGGCAAATATGCTCGAATACATTAGCATGGAATAATGGAATAGGACGATGGTTCTATTTTGTTGGTTCTAGGACCGTTGTAATGATTAATAGGGATAGTTGGGGGCATTAGTATTCAATTGTCAGAGGTGAAATTCTTGGATTTATTGAAGACTAACTACTGCGAAAGCATTTGCCAAGGATGTTTTCATTAAT…	Eukaryota	Mucoromycota	Glomeromycetes	Paraglomerales	Paraglomeraceae	Paraglomus	NA	0	0	0	0	0	0	0	0	0	0	0	0	0	0	0	0	0	0	0	0	0	0	0	0	0	0	0	0	0	0	0	0	0	0	0	0	0	0	0	0	0
>asv130	CGGTAATTCCAGCTCCAATAGCGTATATTAAAGTTGTTGCAGTTAAAAAGCTCGTAGTTGAACTTCGGGATTTACTCATTGGTCAGGCTTAATTGTCTGTACTGGTGAGATGAATCTCTACCTTCTGAGGAACTTTCATGCCATTTATTTGGTGTGATTGGAAATCAGGACTGTTACTTTGAAAAAATTAGAGTGTTTAAAGCAGGCTAACGTCTGAATACATTAGCATGGAATAATGAAATAGGACGGATTGATTCTATTTCGTTGGTTTCTAGGGTCACCGTAATGATTAATAGGGATAGTTGGGGGCATTAGTATTCAATTGTCAGAGGTGAAATTCTTGGATTTATTGAAGACTAACTACTGCGAAAGCATTTGCCAAGGATGTTTTCATTAATC…	Eukaryota	Mucoromycota	Glomeromycetes	Diversisporales	Diversisporaceae	NA	NA	0	0	0	0	0	0	0	0	0	0	0	0	0	0	63	167	0	0	0	0	0	0	0	0	0	0	0	0	0	0	0	0	0	0	0	0	0	0	0	0	0
>asv262	CGGTAATTCCAGCTCCAATAGCGTATATTAAAGTTGTTGCAGTTAAAAAGCTCGTAGTTGAATTTCGGGATCAATGTGTTGGTCGTGCCTTGGTACGTACTGGCATTATCGATTCCTACCTTCTGAAGAACCTCGATGTCATTAATTTGGTGTCTTGGGGAATCAGGACTGTTACTTTGAAAAAATTAGAGTGTTTAAAGCAGGCTCGCGCTTGAATACATTAGCATGGAATAATGAAATAGGACGTTTGATTCTATTTTGTTGGTTTCTAGGATCGACGTAATGATTAATAGGGATAGTTGGGGGCATTAGTATTCAATTGTCAGAGGTGAAATTCTTGGATTTATTGAAGACTAACTACTGCGAAAGCATTTGCCAAGGATGTTTTCATTAATCAA	Eukaryota	Mucoromycota	Glomeromycetes	Glomerales	Glomeraceae	NA	NA	0	0	0	0	0	0	0	0	0	179	0	0	0	0	0	0	0	50	0	0	0	0	0	0	0	0	0	0	0	0	0	0	0	0	0	0	0	0	0	0	0
>asv131	CGGTAATTCCAGCTCCAATAGCGTATATTAAAGTTGTTGCAGTTAAAAAGCTCGTAGTTGAATTTCGGGGTTAGTAGGTTGGTCATGCCTCTGGTATGTACTGGTCTCACTGATTCCTCCTTCCTGATGAACCTTAATGCCATTAATTTGGTGTTTTGGGGAATTTGGACTGTTACTTTGAAAAAATTAGAGTGTTTAAAGCAAGCTAACGCTTGAATACATTAGCATGGAATAATGAAATAGGACGTTCGATCCTATTTTGTTGGTTTCTAGGATTGACGTAATGATTAATAGGGATAGTTGGGGGCATTAGTATTCAATTGTCAGAGGTGAAATTCTTGGATTTATTTAAGACTAACTACTGCGAAAGCATTTGCCAAGGATGTTTTCATTAATCAA	Eukaryota	Mucoromycota	Glomeromycetes	Glomerales	Glomeraceae	Rhizophagus	Rhizophagus_vesiculiferus	0	40	0	0	0	19	0	0	0	0	0	0	0	0	0	0	0	0	0	0	0	0	0	0	0	0	0	0	0	0	0	0	0	0	0	34	0	0	0	68	0
>asv132	CGGTAATTCCAGCTCCAATAGCGTATATTAAAGTTGTTGCAGTTAAAAAGCTCGTAGTTGAATTTCGAGACCGGTTTATTGGTCGTGCTTTTGTACGTACTGGTATAATCGGTTTCTCTCTTCTGACGAACTATAATGCCATTAATTTGGTGTTATGGGAAATCAGGACTGTTACTTTGAAAAAATTAGAGTGTTTAAAGCAGGCTCACGCTTGAATACATTAGCATGGAATAACGGAATAGGACGTTTGATTCTATTTTGTTGGTTTCTAGGATTGACGTAATGATTAATAGGGATAGTTGGGGGCATTAGTATTCAATTGTCAGAGGTGAAATTCTTGGATTTATTGAAGACTAACTACTGCGAAAGCATTTGCCAAGGATGTTTTCATTAATCAA	Eukaryota	Mucoromycota	Glomeromycetes	Glomerales	Glomeraceae	Glomus	Glomus_indicum	0	0	0	0	0	0	0	0	0	0	0	0	0	0	0	0	0	0	0	0	0	0	0	0	0	0	0	0	126	0	101	0	0	0	0	0	0	0	0	0	0
>asv133	CGGTAATTCCAGCTCCAATAGCGTATATTAAAGTTGCTGCAGTTAAAAAGCTCGTAGTTGAATTTCGGGACCAATATGTCGGTCGTGCTTCGGTACGTACTGTCATAATTGGTTTCTCCCTTCTGAAGAACCTTGATGTCATTAATTTGGTGTCTTGGGGAATCAGGACTGTTACTTTGAAAAAATTAGAGTGTTTAAAGCAGGCTCGCGCTTGAATACATTAGCATGGAATAATGAAATAGGACGTTTGATTCTATTTTGTTGGTTTCTAGGATCGACGTAATGATTAATAGGGATAGTTGGGGGCATTAGTATTCAATTGTCAGAGGTGAAATTCTTGGATTTATTGAAGACTAACTACTGCGAAAGCATTTGCCAAGGATGTTTTCATTAATCAA	Eukaryota	Mucoromycota	Glomeromycetes	Glomerales	Glomeraceae	Glomus	Glomus_iranicum	0	0	0	0	0	0	0	0	0	0	0	0	0	0	0	0	0	0	0	0	0	0	0	0	0	0	0	0	86	0	139	0	0	0	0	0	0	0	0	0	0
>asv263	CGGTAATTCCAGCTCCAATAGCGTATATTTAAGTTGTTGCAGTTAAAAAGCTCGTAGTTGAATTTCGGGATCAATATGTTGGTCGTACCATTGGTACGTACTGGCATTATTGATTCCTACCTTCTGAAGAACCTTGATGTCATTAATTTGGTGTCTTGGGGAATCAGGACTGTTACTTTGAAAAAATTAGAGTGTTTAAAGCAGGCTCGCGCTTGAATACATTAGCATGGAATAATGAAATAGGACGTTTGATTCTATTTTGTTGGTTTCTAGGATCGACGTAATGATTAATAGGGATAGTTGGGGGCATTAGTATTCAATTGTCAGAGGTGAAATTCTTGGATTTATTGAAGACTAACTACTGCGAAAGCATTTGCCAAGGATGTTTTCATTAATCAA	Eukaryota	Mucoromycota	Glomeromycetes	Glomerales	Glomeraceae	NA	NA	0	0	0	0	41	0	0	0	82	0	0	0	0	0	0	0	0	45	0	0	0	0	0	0	0	0	0	0	0	0	0	0	0	46	0	0	0	0	0	0	0
>asv264	CGGTAATTCCAGCTCCAATAGCGTATATTTAAGTTGTTGCAGTTAAAAAGCTCGTAGTTGAATTTCGGGATTAATATGTTGGTCGTGCCTTGGTACGTACTGGCATTATTGATTCCTACCTTCTGAAGAACCTCGATGTCATTAATTTGGTGTCTTGGGGAATCAGGACCGTTACTTTGAAAAAATTAGAGTGTTTAAAGCAGGCTCGCGCTTGAATACATTAGCATGGAATAATGAAATAGGACGTTTGATTCTATTTTGTTGGTTTCTAGGATCGACGTAATGATTAATAGGGATAGTTGGGGGCATTAGTATTCAATTGTCAGAGGTGAAATTCTTGGATTTATGAAAGACGAACAACTGCGAAAGCATTTGCCAAGGATGTTTTCATTAATCAA	Eukaryota	Mucoromycota	Glomeromycetes	Glomerales	Glomeraceae	NA	NA	0	0	0	0	0	0	0	0	67	25	0	0	34	0	0	0	0	0	0	0	0	0	0	0	0	36	0	0	0	0	0	0	0	0	0	0	0	0	0	0	0
>asv63	CGGTAATTCCAGCTCCAATAGCGTATATTAAAGTTGTTGCAGTTAAAAAGCTCGTAGTTGAATTTCGGGGTTAGTAGGTTGGTCATGCCTCTGGTATGTACTGGTCTCACTGATTCCTCCTTCCTGATGAGCCGTAATGCCATTAATTTGGTGTTGCGGGGAATTTGGACTGTTACTTTGAAAAAATTAGAGTGTTTAAAGCAAGCTAACGCTTGAATACATTAGCATGGAATAATGAAATAGGACGTTCGATCCTATTTTGTTGGTTTCTAGGATTGACGTAATGATTAATAGGGATAGTTGGGGGCATTAGTATTCAATTGTCAGAGGTGAAATTCTTGGATTTATTGAAGACTAACTACTGCGAAAGCATTTGCCAAGGATGTTTTCATTAATCAA	Eukaryota	Mucoromycota	Glomeromycetes	Glomerales	Glomeraceae	Rhizophagus	NA	615	372	1223	0	45	195	35	35	0	68	0	319	119	19	1617	0	75	113	0	0	43	75	0	1762	39	72	333	0	106	0	0	121	0	24	0	0	91	0	37	0	0
>asv134	CGGTAATTCCAGCTCCAATAGCGTATATTAAAGTTGTTGCAGTTAAAAAGCTCGTAGTTGAATTTCGGAATCAATATGTTGGTCGTGCCTCGGTACGTACTAGCTTATTGGTTTCTCCTTTCTGAAGAACCATGATGTCATTTATTTGGTGTCGTGGGGAATCAGGACTGTTACTTTGAAAAAATTAGAGTGTTTAAAGCAGGCTCACGCTTGAATACATTAGCATGGAATAATGAAATAGGACGTTTGATTCTATTTTGTTGGTTTCTAGGATCGACGTAATGATTAATAGGGATAGTTGGGGGCATTAGTATTCAATTGTCAGAGGTGAAATTCTTGGATTTATTGAAGACTAACTACTGCGAAAGCATTTGCCAAGGATGTTTTCATTAATCAA	Eukaryota	Mucoromycota	Glomeromycetes	Glomerales	Glomeraceae	NA	NA	0	0	0	0	0	0	0	0	0	0	0	0	0	0	0	0	42	0	0	0	0	0	0	0	114	0	0	0	20	0	0	0	0	27	0	0	0	0	0	0	0
>asv265	CGGTAATTCCAGCTCCAATAGCGTATATTAAAGTTGTTGCAGTTAAAAAGCTCGTAGTTGAATTTCGGGATCAGTACGCCGGTCGTGCTTCGGTATGCACTGGTGTCACTGGTTCCTCCCTTCTGAAGAACCATCATGCCATTCAGTTGGTGTGGCGGGGAATCAGGACTGTTACTTTTAAAAAATTAGAGTGTTTAAAGCAGGCTCGCGCTTGAATACATTAGCATGGAATAATGAAATAGGACGTTTGACCCTATTTTGTTGGTTTCTAGGATCGACGTAATGATTAATAGGGATAGTTGGGGGCATTAGTATTCAATTGTCAGAGGTGAAATTCTTGGATTTATTGAAGACTAACTACTGCGAAAGCATTTGCCAAGGATGTTTTCATTAATCAA	Eukaryota	Mucoromycota	Glomeromycetes	Glomerales	Glomeraceae	NA	NA	0	0	0	0	0	0	0	0	0	0	104	0	0	0	0	0	0	0	98	0	0	0	0	0	0	0	0	0	0	0	0	0	0	0	0	0	0	0	0	0	0
>asv266	CGGTAATTCCAGCTCCAATAGCGTATATTAAAGTTGTTGCAGTTAAAAAGCTCGTAGTTGAATTTCGGGATCAGTACGCCGGTCGTGCTTCGGTATGCACTGGTGTCACTGGTTCCTCCCTTCTGAAGAACCATCATGCCATTCAGTTGGTGTGGCGGGGAATCAGGACTGTTACTTTGAAAAAATTAGAGTGTTTAAAGCAGGCTCGCGCTTGAATACATTAGCATGGAATAATGAAATAGGACGTTTGACCCTATTTTGTTGGTTTCTAGGATCGACGTAATGATTAATAGGGATAGTTGGGGGCATTAGTATTCAATTGTCAGAGGTGAAATTCTTGGATTTATTGAAGACTAACTACTGCGAAAGCATTTGCCAAGGATGTTTTCATTAATCAA	Eukaryota	Mucoromycota	Glomeromycetes	Glomerales	Glomeraceae	NA	NA	0	0	0	0	0	0	0	0	0	0	0	0	0	0	0	193	0	0	0	0	0	0	0	0	0	0	0	0	0	0	0	0	0	0	0	0	0	0	0	0	0
>asv267	CGGTAATTCCAGCTCCAATAGCGTATATTAAAGTTGTTGCAGTTAAAAAGCTCGTAGTTGAATTTTGGGATCAATATGTTGGTCGTACCATTGGTACGTACTGGCATTATTGATTCCTACCTTCTGAAGAACCTTGATGTCATTAATTTGATGTCTTGGGGAATCAGGACTGTTACTTTGAAAAAATTAGAGTGTTTAAAGCAGGCTCGCGCTTGAATACATTAGCATGGAATAATGAAATAGGACGTTTGATTCTATTTTGTTGGTTTCTAGGATCGACGTAATGATTAATAGGGATAGTTGGGGGCATTAGTATTCAATTGTCAGAGGTGAAATTCTTGGATTTATTGAAGACTAACTACTGCGAAAGCATTTGCCAAGGATGTTTTCATTAATCAA	Eukaryota	Mucoromycota	Glomeromycetes	Glomerales	Glomeraceae	NA	NA	0	0	0	0	0	0	0	0	0	0	0	0	0	0	0	0	0	0	0	179	0	0	0	0	0	0	0	0	0	0	0	0	0	0	0	0	0	0	0	0	0
>asv268	CGGTAATTCCAGCTCCAATAGCGTATATTAAAGTTGTTGCAGTTAAAAAGCTCGTAGTTGAATTTCGGGATCAATATGTTGGTCGTGCCTTGGTACGTACTGGCATTATCGATTCCTACCTTCTGAAGAACCTTGATGTCATTAATTTGGTGTCTTGGGGAATCAGGACTGTTACTTTGAAAAAATTAGAGTGTTTAAAGCAGGCTCGCGCTTGAATACATTAGCATGGAATAATGAAATAGGACGTTTGATTCTATTTTGTTGGTTTCTAGGATCGACGTAATGATTAATAGGGATAGTTGGGGGCATTAGTATTCAATTGTCAGAGGTGAAATTCTTGGATTTATTGAAGACTGACTACTGCGAAAGCATTTGCCAAGGATGTTTTCATTAATCAA	Eukaryota	Mucoromycota	Glomeromycetes	Glomerales	Glomeraceae	NA	NA	0	0	0	0	0	0	0	0	0	178	0	0	0	0	0	0	0	0	0	0	0	0	0	0	0	0	0	0	0	0	0	0	0	0	0	0	0	0	0	0	0
>asv135	CGGTAATTCCAGCTCCAATAGCGTATATTAAAGTTGTTGCAGTTAAAAAGCTCGTAGTTGAATTTCGGGATCAATTAATTGGTCGTGCCTATGGTACGTACTGATTTTATTGGTTTCTCCCTTCTGACGAACCATGATGTCATTAATTTGGTGTCGTGGAGAATCAGGACTGTTACTTTGAAAAAATTAGAGTGTTTAAAGCAAGCTAACGCTTGAATACATTAGCATGGAATAATGAAATAGGACGTTTGATCCTATTTTGTTGGTTTCTAGGATCGACGTAATGATTAATAGGGATAGTTGGGGGCATTAGTATTCAATTGTCAGAGGTGAAATTCTTGGATTTATTGAAGATTAACTACTGCGAAAGCATTTGCCAAGGATGTTTTCATTAATCAA	Eukaryota	Mucoromycota	Glomeromycetes	Glomerales	Glomeraceae	NA	NA	0	0	0	0	0	0	0	0	0	0	0	0	0	0	0	0	0	0	0	0	0	0	0	0	0	0	0	0	0	0	0	0	18	0	0	0	157	0	0	0	0
>asv269	CGGTAATTCCAGCTCCAATAGCGTATATTAAAGTTGTTGCAGTTAAAAAGCTCGTAGTTGAACTTCGGGGTCTACCCATTGGTCAGGCTTAATTGTCTGCACTGGTGAGATGGATCTCTACCTTCTGAGGAACTTTCATGCCATTTATTTAGTGTGATTGGAAATCAGGACTGTTACTTTGAAAAAATTAGAGTGTTTAAAGCAGACTATCGTCTGAATACATTAGCATGGAATAATGAAATAGGACGGACTGATTCTATTTCGTTGGTTTCTAGGATCACCGTAATGATTAATAGGGATAGTTGGGGGCATTAGTATTCAATTGTCAGAGGTGAAATTCTTGGATTTATTGAAGACTAACTACTGCGAAAGCATTTGCCAAGGATGTTTTCATTAATC…	Eukaryota	Mucoromycota	Glomeromycetes	Diversisporales	Diversisporaceae	NA	NA	0	0	0	0	0	0	0	0	0	0	0	0	0	0	0	0	0	0	0	0	0	0	0	0	0	0	0	0	0	0	0	0	0	0	0	0	0	0	0	0	0
>asv136	CGGTAATTCCAGCTCCAATAGCGTATATTAAAGTTGTTGCAGTTAAAAAGCTCGTAGTTGAATTTCGGGATCAATTTATCGGTCGTACCAATGGTATGAACTGGTACAGTTGGTTTCTCCCTTCTGATAAAGCGTGATGCCATTAACTTGGTGTCGCCGGGGAATCAGGACTGTTACTTTGAAAAAATTAGAGTGTTTAAAGCAGGCTTAGGCTTGAATACATTAGCATGGAATAATGAAATAGGACGTTTGATCCTATTTTGTTGGTTTCTAGGATCGACGTAATGATTAATAGGGATAGTTGGGGGCATTAGTATTCAATTGTCAGAGGTGAAATTCTTGGATTTATTGAAGACTAACTACTGCGAAAGCATTTGCCAAGGATGTTTTCATTAATCAA	Eukaryota	Mucoromycota	Glomeromycetes	Glomerales	Glomeraceae	NA	NA	0	0	0	0	0	0	0	0	0	0	0	0	0	0	0	0	0	0	0	0	0	0	0	0	0	0	0	0	0	0	0	168	0	0	0	0	0	0	0	0	0
>asv137	CGGTAATTCCAGCTCCAATAGCGTATATTAAAGTTGCTGCAGTTAAAAAGCTCGTAGTTGAATTTCGGGACTAATATGTCGGTCGTGCTTCGGTACGTACTGGTTTATTGGTTTCTCCTTTCTGAAGAACCATGATGTCATTTATTTGGTGTCGTGGGGAATCAGGACTGTTACTTTGAAAAAATTAGAGTGTTTAAAGCAGGCTCACGCTTGAATACATTAGCATGGAATAATGAAATAGGACGTTTGATTCTATTTTGTTGGTTTCTAGGATCGACGTAATGATTAATAGGGATAGTTGGGGGCATTAGTATTCAATTGTCAGAGGTGAAATTCTTGGATTTATTGAAGACTAACTACTGCGAAAGCATTTGCCAAGGATGTTTTCATTAATCAA	Eukaryota	Mucoromycota	Glomeromycetes	Glomerales	Glomeraceae	NA	NA	0	0	0	0	0	0	0	0	0	0	0	0	0	0	0	0	166	0	0	0	0	0	0	0	0	0	0	0	0	0	0	0	0	0	0	0	0	0	0	0	0
>asv138	CGGTAATTCCAGCTCCAATAGCGTATATTAAAGTTGCTGCAGTTAAAAAGCTCGTAGTTGAATTTCGGGACCAATATGTCGGTCGTGCTTCGGTACGTACTGATATAATTGGTTTCTCCCTTCTGAAGAACCTTGATGTCATTAATTTGGTGTCTTGGGGAATCAGGACTGTTACTTTGAAAAAATTAGAGTGTTTAAAGCAGGCTCGCGCTTGAATACATTAGCATGGAATAATGAAATAGGACGTTTGATTCTATTTTGTTGGTTTCTAGGATCGACGTAATGATTAATAGGGATAGTTGGGGGCATTAGTATTCAATTGTCAGAGGTGAAATTCTTGGATTTATTGAAGACTAACTACTGCGAAAGCATTTGCCAAGGATGTTTTCATTAATCAA	Eukaryota	Mucoromycota	Glomeromycetes	Glomerales	Glomeraceae	Glomus	Glomus_iranicum	0	0	0	0	0	0	0	0	0	0	0	0	0	0	0	0	0	0	0	0	0	0	0	0	0	0	0	0	82	0	83	0	0	0	0	0	0	0	0	0	0
>asv40	CGGTAATTCCAGCTCCAATAGCGTATATTAAAGTTGTTGCAGTTAAAAAGCTCGTAGTTGAATTTCGGGATCAATATTTCGGTCATGCCGTTGGTATGCACTGTTATCATTGATTTCTCACCTTCTAAAGAACCGTAATGCCATTAATTTGGTGTTACGGGGAATTAGGACTGTTACCTTGAAAAAATTAGAGTGTTTAAAGCAGGCTCACGCTTGAATACATTAGCATGGAATAATGAAATAGGACATCCGATTCTATTTTGTTGGTTTCTAGGATCGATGTAATGATTAATAGGGATAGTTGGGGGCATTAGTATTCAATTGTCAGAGGTGAAATTCTCGGATTTAGGAAAGACTGACTTCAGCGAAAGCATTTGCCAAGGATGTTTTCATTAATCAA	Eukaryota	Mucoromycota	Glomeromycetes	Glomerales	Glomeraceae	Funneliformis	Funneliformis_mosseae	0	0	28	0	0	0	0	0	0	0	0	0	0	0	0	0	0	0	0	0	0	0	136	0	0	0	0	0	0	0	0	0	0	0	0	0	0	0	0	0	0
>asv64	CGGTAATTCCAGCTCCAATAGCGTATATTAAAGTTGTTGCAGTTAAAAAGCTCGTAGTTGAATTTCGGGGTTAGCAGGTCGGTCGTGCCATCGGTATGAACTGGTCTCGCTGATCCCTCCCTCTTGACGAACTGTGATGCCATTAATTTGGTGTCGCAGGGAATCAGGACTGTTACTTTGAAAAAATTAGAGTGTTTAAAGCAGGCTCGCGCTTGAATACATTAGCATGGAATAATGAAATAGGACGTTTGATTCTATTTTGTTGGTTTCTAGGATCGACGTAATGATTAATAGGGATAGTTGGGGGCATTAGTATTCAATTGTCAGAGGTGAAATTCTTGGATTTATTGAAGACTAACTACTGCGAAAGCATTTGCCAAGGATGTTTTCATTAATCAA	Eukaryota	Mucoromycota	Glomeromycetes	Glomerales	Glomeraceae	NA	NA	104	426	0	251	0	0	122	85	0	77	0	0	74	0	757	416	230	0	194	1580	0	0	0	0	62	0	151	128	0	313	147	430	0	114	0	650	100	55	0	675	0
>asv330	CGGTAATTCCAGCTCCAATAGCGTATATTAAAGTTGTTGCAGTTAAAAAGCTCGTAGTTGAACTTCAGGCCTGTCCAGATGGTCCGCCTTAATTGGTGTGTACTGTCCTTGGGTGGGTCCTACCTTCTGGCGAAGCGGCATGGCCTTAGTTGGTTGTGTTGGGGAACCAGGACTTTTACTGTGAAAAAATTAGAGTGTTCAAAGCAGGCATATATGCTCGAATACATTAGCATGGAATAATGGAATAGGACGATGGTTCTATTTTGTTGGTTCTAGGACCGTTGTAATGATTAATAGGGATAGTTGGGGGCATTAGTATTCAATTGTCAGAGGTGAAATTCTTGGATTTATTGAAGACTAACTACTGCGAAAGCATTTGCCAAGGATGTTTTCATTAAT…	Eukaryota	Mucoromycota	Glomeromycetes	Paraglomerales	Paraglomeraceae	Paraglomus	NA	0	0	0	0	0	0	0	0	0	0	0	0	0	0	0	0	0	0	0	0	0	0	0	0	0	0	0	0	0	0	0	0	0	0	0	0	0	0	0	0	0
>asv270	CGGTAATTCCAGCTCCAATAGCGTATATTAAAGTTGTTGCAGTTAAAAAGCTCGTAGTTGAACTTCGGGGTTTACTCATTGGTCAGGCTTAATTGTCTGTACTGGTGAGATGAATCTCTACCTTCTGAGGAACTTTCATGCCATTTATTTGGTGTGGTTGGAAATCAGGACTGTTACTTTGAAAAAATTAGAGTGTTTAAAGCAGGCTAACGTCTGAATACATTAGCATGGAATAATGAAATAGGACGGATTGATTCTATTTCGTTGGTTTCTAGGGTCACCGTAATGATTAATAGGGATAGTTGGGGGCATTAGTATTCAATTGTCAGAGGTGAAATTCTCGGATTTAGGAAAGACTGACTTCAGCGAAAGCATTTGCCAAGGATGTTTTCATTAATC…	Eukaryota	Mucoromycota	Glomeromycetes	Diversisporales	Diversisporaceae	NA	NA	0	0	20	0	0	0	0	0	0	0	0	0	0	0	0	0	0	0	0	0	0	0	33	0	0	0	23	47	0	0	0	11	0	0	0	13	0	0	0	0	0
>asv139	CGGTAATTCCAGCTCCAATAGCGTATATTAAAGTTGTTGCAGTTAAAAAGCTCGTAGTTGAATTTCGGGGTTAGTAGGTTGGTCATGCCTCTGGTATGTACTGGTCTCACTGATTCCTCCTTCCTGATGAACCTTAATGCCATTAATTTGGTGTTTTGGGAAATTTGGACTGTTACTTTGAAAAAATTAGAGTGTTTAAAGCAAGCTAACGCTTGAATACATTAGCATGGAATAATGAAATAGGACGTTCGATCCTATTTTGTTGGTTTCTAGGATTGACGTAATGATTAATAGGGATAGTTGGGGGCATTAGTATTCAATTGTCAGAGGTGAAATTCTTGGATTTATTGAAGACTAACTACTGCGAAAGCATTTGCCAAGGATGTTTTCATTAATCAA	Eukaryota	Mucoromycota	Glomeromycetes	Glomerales	Glomeraceae	Rhizophagus	Rhizophagus_vesiculiferus	0	0	0	0	0	0	0	0	0	0	0	0	0	0	0	0	0	0	0	0	0	0	0	0	0	0	0	0	0	0	0	0	0	0	0	0	0	0	0	0	0
>asv271	CGGTAATTCCAGCTCCAATAGCGTATATTAAAGTTGTTGCAGTTAAAAAGCTCGTAGTTGAACTTCGGGGTTTACTCATTGGTCAGGCTTAATTGTCTGTACTGGTGAGATGAATCTCTACCTTCTGAGGAACTTTCATGCCATTTATTTGGTGTGGTTGGAAATCAGGACTGTTACTTTGAAAAAATTAGAGTGTTTAAAGCAGACTAACGTCTGAATACATTAGCATGGAATAATGAAATAGGACGGATTGATTCTATTTCGTTGGTTTCTAGGGTCACCGTAATGATTAATAGGGATAGTTGGGGGCATTAGTATTCAATTGTCAGAGGTGAAATTCTTGGATTTATTGAAGACTAACTACTGCGAAAGCATTTGCCAAGGATGTTTTCATTAATC…	Eukaryota	Mucoromycota	Glomeromycetes	Diversisporales	Diversisporaceae	NA	NA	0	0	0	0	0	0	0	0	0	0	0	0	0	0	0	145	0	0	0	0	0	0	0	0	0	0	0	0	0	0	0	0	0	0	0	0	0	0	0	0	0
>asv41	CGGTAATTCCAGCTCCAATAGCGTATGCTAAAGTTGTTGCAGTTAAAAAGCTCGTAGTTGAATTTCGGGATCAATATTTCGGTCATGCCGTTGGTATGCACTGTTATCATTGATTTCTCACCTTCTAAAGAACCGTAATGCCATTAATTTGGTGTTACGGGGAATTAGGACTGTTACCTTGAAAAAATTAGAGTGTTTAAAGCAGGCTCACGCTTGAATACATTAGCATGGAATAATGAAATAGGACATCCGATTCTATTTTGTTGGTTTCTAGGATCGATGTAATGATTAATAGGGATAGTTGGGGGCATTAGTATTCAATTGTCAGAGGTGAAATTCTTGGATTTATTGAAGACTAACTACTGCGAAAGCATTTGCCAAGGATGTTTTCATTAATCAA	Eukaryota	Mucoromycota	Glomeromycetes	Glomerales	Glomeraceae	Funneliformis	Funneliformis_mosseae	0	0	0	0	0	0	0	0	0	0	0	0	0	0	0	0	0	0	0	0	0	0	145	0	0	0	0	0	0	0	0	0	0	0	0	0	0	0	0	0	0
>asv272	CGGTAATTCCAGCTCCAATAGCGTATATTAAAGTTGTTGCAGTTAAAAAGCTCGTAGTTGAATTTCGGGATCAATGTGTTGGTCGTGCCTTGGTACGTACTGGCATTATCGATTCCTACCTTCTGAAGAACCTCGATGTCATTAATTTGGTGTCTTGGGGAATCAGGACTGTTACTTTGAAAAAATTAGAGTGTTTAAAGCAGGCTCGCGCTTGAATACATTAGCATGGAATAATGAAATAGGACGTTTGATTCTATTTTGTTGGTTTCTAGGATCGACGTAATGATTAATAGGGATAGTTGGGGGCATTAGTATTCAATTGTCAGAGGTGAAATTCTTGGATTTATTGAAGACTGACTACTGCGAAAGCATTTGCCAAGGATGTTTTCATTAATCAA	Eukaryota	Mucoromycota	Glomeromycetes	Glomerales	Glomeraceae	NA	NA	0	0	0	0	0	0	0	0	0	143	0	0	0	0	0	0	0	0	0	0	0	0	0	0	0	0	0	0	0	0	0	0	0	0	0	0	0	0	0	0	0
>asv140	CGGTAATTCCAGCTCCAATAGCGTATATTAAAGTTGTTGCAGTTAAAAAGCTCGTAGTTGAATTTCGAGACCGGTTTACTGGTCGTGCTTTTGTACGTACTGGTATTATTGGTTTCTCCTTTCTGACGAATCATAATGCCATTAATTTGGTGTTTTGGGGAATTAGGACTGTTACTTTGAAAAAATTAGAGTGTTTAAAGCAGGCTCACGCTTGAATACATTAGCATGGAATAACGAAATAGGACGTTTGATTTTATTTTGTTGGTTTCTAGGATCGACGTAATGATTAATAGGGATAGTTGGGGGCATTAGTATTCAATTGTCAGAGGTGAAATTCTTGGATTTATTGAAGACTAACTACTGCGAAAGCATTTGCCAAGGATGTTTTCATTAATCAA	Eukaryota	Mucoromycota	Glomeromycetes	Glomerales	Glomeraceae	Glomus	Glomus_indicum	0	0	0	0	0	0	0	0	0	0	0	0	0	0	0	0	0	0	0	0	0	0	0	0	0	0	0	0	104	0	38	0	0	0	0	0	0	0	0	0	0
>asv141	CGGTAATTCCAGCTCCAATAGCGTATATTAAAGTTGTTGCAGTTAAAAAGCTCGTAGTTGAATTTCGGGGTTAGCAGGTCGGTCGTGCCATCGGTATGAACTGGTCTCGCTGATCCCTCCCTCTTGACGAACTGTGATGCCATTAATTTGGTGTCGCAGGGAATCAGGACTGTTACTTTGAAAAAATTAGAGTGTTTAAAGCAGGCTCACGCTTGAATACATTAGCATGGAATAATGAAATAGGACGTTTGATCCTATTTTGTTGGTTTCTAGGATTGACGTAATGATTAATAGGGACGGTCGGGGGCATTAGTATTTAATTGTCAGAGGTGAAATTCTCGGATTTAGGAAAGACTGACTTCAGCGAAAGCATTTGCCAAGGATGTTTTCATTAATCAA	Eukaryota	Mucoromycota	Glomeromycetes	Glomerales	Glomeraceae	NA	NA	0	0	0	0	0	0	0	0	0	0	0	0	0	0	90	0	0	0	0	0	0	0	14	30	0	0	0	0	0	0	0	5	0	0	0	0	0	0	0	0	0
>asv42	CGGTAATTCCAGCTCCAATAGCGTATATTAAAGTTGTTGCAGTTAAAAAGCTTGTAGTTGAATTTCAGGATCAATATTTTAGTCATACCGTTAGTATGCACTGTTATCATTGATTTCTCACCTTCTAAAGAACCGTAATGCCATTAATTTGGTATTACAGGGAATTAGGACTATTATCTTGAAAAAAATTAGAGTGTTTAAAGCAGGCTCACGCTTGAATACATTAGCATGAAATAATGAAATAAGACATCCGATTCTATTTTGTTAGTTTCTAGGATCGATGTAATGATTAATAGGAATAGTTAGGGGCATTAGTATTCAATTATCAGAGGTGAAATTCTTGGATTTATTGAAGACTAACTACTGCGAAAGTATTTGCCAAGGATGTTTTCATTAATC…	Eukaryota	Mucoromycota	Glomeromycetes	Glomerales	Glomeraceae	Funneliformis	Funneliformis_mosseae	0	0	64	0	0	0	0	0	0	0	0	0	0	0	0	0	0	0	0	0	0	0	74	0	0	0	0	0	0	0	0	0	0	0	0	0	0	0	0	0	0
>asv273	CGGTAATTCCAGCTCCAATAGCGTATATTAAAGTTGTTGCAGTTAAAAAGCTCGTAGTTGAATTTCGGGATTAATATGTTGGTCGTGCCTTGGTACGTACTGGCATTATTGATTCCTACCTTCTGAAGAACCTCGATGTCATTAATTTGGTGTCTTGGGGAATCAGGACCGTTACTTTGAAAAAATTAGAGTGTTTAAAGCAGGCTCGCGCTTGAATACATTAGCATGGGATAATGAAATAGGACGTTTGATTCTATTTTGTTGGTTTCTAGGATCGACGTAATGATTAATAGGGATAGTTGGGGGCATTAGTATTCAATTGTCAGAGGTGAAATTCTTGGATTTATTGAAGACTGACTACTGCGAAAGCATTTGCCAAGGATGTTTTCATTAATCAA	Eukaryota	Mucoromycota	Glomeromycetes	Glomerales	Glomeraceae	NA	NA	65	0	0	0	0	0	35	0	0	0	0	0	36	0	0	0	0	0	0	0	0	0	0	0	0	0	0	0	0	0	0	0	0	0	0	0	0	0	0	0	0
>asv142	CGGTAATTCCAGCTCCAATAGCGTATATTAAAGTTGTTGCAGTTAAAAAGCTCGTAGTTGAATTTCGGGATTAGCAGGTCGGTCGTGCCACTGGTACGTACTGGTCTTGCTGATTCCTCCCTCTTGACGAGCCGTAATGCCATTAATTTGGTGTTGCGGGGAATCAGGACTGTTACTTTGAAAAAATTAGAGTGTTTAAAGCAGGCATGCGCTTGAATACATTAGCATGGAATAATGAAATAGGACGTTCGATCTTATTTTGTTGGTTTCTAGGATTGACGTAATGATTAATAGGGATAGTTGGGGGCATTAGTATTCAATTGTCAGAGGTGAAATTCTTGGATTTATTGAAGACTAACTACTGCGAAAGCATTTGCCAAGGATGTTTTCATTAATCAA	Eukaryota	Mucoromycota	Glomeromycetes	Glomerales	Glomeraceae	NA	NA	0	0	0	0	0	0	0	0	0	0	0	0	0	0	0	0	135	0	0	0	0	0	0	0	0	0	0	0	0	0	0	0	0	0	0	0	0	0	0	0	0
>asv143	CGGTAATTCCAGCTCCAATAGCGTATATTAAAGTTGTTGCAGTTAAAAAGCTCGTAGTTGAATTTCGAGACCGGCTTACTGGTCGTGCTATTGTGCGTACTGGTATAATCGGTTTCTCCTTTCTGACGAACTTTAATGCCATTAATTTGGTGTTTTAGGGAATCAGGACTGTTACTTTGAAAAAATTAGAGTGTTTAAAGCAGGCTCACGCTTGAATACATTAGCATGGAATAACGGAATAGGACGTTTGATTCTATTTTGTTGGTTTCTAGGATCGACGTAATGATTAATAGGGATAGTTGGGGGCATTAGTATTCAATTGTCAGAGGTGAAATTCTTGGATTTATTGAAGACTAACTACTGCGAAAGCATTTGCCAAGGATGTTTTCATTAATCAA	Eukaryota	Mucoromycota	Glomeromycetes	Glomerales	Glomeraceae	Glomus	Glomus_indicum	0	0	0	0	0	0	0	0	0	0	0	0	0	0	0	0	0	0	0	0	0	0	0	0	0	0	0	0	132	0	0	0	0	0	0	0	0	0	0	0	0
>asv43	CGGTAATTCCAGCTCCAATAGCGTATATTAAAGTTGTTGCAGTTAAAAAGCTCGTAGTTGAATTTCGGGATCAATAGGTCGGTCATGCCGTCGGTATGTACTGGCTTTATTGGTTCTCACCTTCTAATGAACCGTAATGTCATTAATTTGATGCTACGGGGAATTAGGACTGTTACCTTGAAAAAATTAGAGTGTTTAAAGCAGGCTAACGCTTGAATACATTAGCATGGAATAATGAAATAGGACATCAGATTCTATTTTGTTGGTTTCTAGGATCGATGTAATGATTAATAGGGATAGTTGGGGGCATTAGTATTCAATTGTCAGAGGTGAAATTCTTGGATTTATTGAAGACTAACTACTGCGAAAGCATTTGCCAAGGATGTTTTCATTAATCAA	Eukaryota	Mucoromycota	Glomeromycetes	Glomerales	Glomeraceae	Funneliformis	NA	0	0	0	0	0	0	0	0	0	0	0	0	0	0	0	0	0	0	0	0	0	0	0	0	0	0	0	0	0	0	132	0	0	0	0	0	0	0	0	0	0
>asv144	CGGTAATTCCAGCTCCAATAGCGTATATTAAAGTTGTTGCAGTTAAAAAGCTCGTAGTTGAATTTCGGGGTTAGCAGGTCGGTCGTGCCATCGGTATGAACTGGTCTCGCTGATCCCTCCCTCTTGACGAACTGTGATGCCATTAAGCAGGCTCACGCTTGAATACATTAGCATGGAATAATGAAATAGGACGTTTGATCCTATTTTGTTGGTTTCTAGGATTGACGTAATGATTAATAGGGATAGTTGGGGGCATTAGTATTCAATTGTCAGAGGTGAAATTCTTGGATTTATTGAAGACTAACTACTGCGAAAGCATTTGCCAAGGATGTTTTCATTAATCAA	Eukaryota	Mucoromycota	Glomeromycetes	Glomerales	Glomeraceae	NA	NA	0	0	0	0	0	27	0	0	0	0	0	0	0	0	0	0	0	0	0	0	0	0	0	0	0	0	0	0	0	0	0	0	0	0	0	0	100	0	0	0	0
>asv274	CGGTAATTCCAGCTCCAATAGCGTATATTAAAGTTGTTGCAGTTAAAAAGCTCGTAGTTGAATTTCGGGATCAGTTGGTCGGTCGTGCTTCGGTACGTACTGGTCAAATTGATTCCTACCTTCTGACGAACCACGATGTCATTAGTTTGGTGTCGCGGGAAATCAGGACTGTTACTTTGAAAAAATTAGAGTGTTTAAAGCAGGCTCGCGCTTGAATACATTAGCATGGAATAATGAAATAGGACGTTTGATTTTATTTTGTTGGTTTCTAGGATCGACGTAATGATTAATAGGGATAGTTGGGGGCATTAGTATTCAATTGTCAGAGGTGAAATTCTTGGATTTATTGAAGACTAACTACTGCGAAAGCATTTGCCAAGGATGTTTTCATTAATCAA	Eukaryota	Mucoromycota	Glomeromycetes	Glomerales	Glomeraceae	NA	NA	0	0	0	0	0	0	0	0	0	0	0	0	0	0	0	0	0	0	0	70	0	0	0	0	0	0	0	0	0	0	0	0	0	0	0	0	0	0	0	0	0
>asv44	CGGTAATTCCAGCTCCAATAGCGTATATTAAAGTTGTTGCAGTTAAAAAGCTCGTAGTTGAATTTCGGGATCAATAGGTCGGTCATGCCGTCGGTATGTACTGGCTTTATTGGTTCTCACCTTCTAATGAACCGTAATGTCATTAATTTGATGCTACGGGGAATTAGGACTGTTACCTTGAAAAAATTAGAGTGTTTAAAGCAGGCTAACGCTTGAATACATTAGCATGGAATAATGAAATAGGACATCAGATTCTATTTTGTTGGTTTCTAGGATCGATGTAATGATTAATAGGGATAGTTGGGGGCATTAGTATTCAATTGTCAGAGGTGAAATTCTTGGATTTATTGAGGACTAACTACTGCGAAAGCATTTGCCAAGGATGTTTTCATTAATCAA	Eukaryota	Mucoromycota	Glomeromycetes	Glomerales	Glomeraceae	Funneliformis	NA	0	0	0	0	0	0	0	0	0	0	0	0	0	0	0	0	0	0	0	0	0	0	0	0	0	0	0	0	0	0	126	0	0	0	0	0	0	0	0	0	0
>asv146	CGGTAATTCCAGCTCCAATAGCGTATATTAAAGTTGTTGCAGTTAAAAAGCTCGTAGTTGAATTTCGGGGTTAGTAGGTTGGTCATGCCTCTGGTATGTACTGGTCTCACTGATTCCTCCTTCCTGATGAGCCGTAATGCCATTTATTTGGTGTTGCGGGGAATTTGGACTGTTACTTTGAAAAAATTAGAGTGTTTAAAGCAAGCTAACGCTTGAATACATTAGCATGGAATAATGAAATAGGACGTTCGATCCTATTTTGTTGGTTTCTAGGATTGACGTAATGATTAATAGGGATAGTTGGGGGCATTAGTATTCAATTGTCAGAGGTGAAATTCTTGGATTTATTGAAGACTAACTACTGCGAAAGCATTTGCCAAGGATGTTTTCATTAATCAA	Eukaryota	Mucoromycota	Glomeromycetes	Glomerales	Glomeraceae	Rhizophagus	NA	0	0	0	0	0	0	0	0	0	0	0	0	0	0	0	0	0	0	0	0	0	0	0	0	0	0	0	0	0	0	0	0	0	0	0	0	0	0	0	0	0
>asv275	CGGTAATTCCAGCTCCAATAGCGTATATTAAAGTTGTTGCAGTTAAAAAGCTCGTAGTTGAATTTCGGGATCAGTTGGTCGGTCGTGCTTCGGTACGTACTGGTCAAATTGATTCCTACCTTCTGACGAACCACGATGTCATTAGTTTGGTGTCGCGGGAAATCAGGACTGTTACTTTGAAAAAATTAGAGTGTTTAAAGCAGGCTCGCGCTTGAATACATTAGCATGGAATAATGAAATAGGACGTTTGATTCTATTTTGTTGGTTTCTAGGATCGACGTAATGATTAATAGGGATAGTTGGGGGCATTAGTATTCAATTGTCAGAGGTGAAATTCTTGGATTTATTGAAGACTAACTACTGCGAAAGCATTTGCCAAGGATGTTTTCATTAATCAA	Eukaryota	Mucoromycota	Glomeromycetes	Glomerales	Glomeraceae	NA	NA	0	0	0	0	0	0	0	0	0	0	0	0	0	0	0	0	0	0	0	57	0	0	0	0	0	0	0	0	0	0	0	0	0	0	0	0	0	0	0	0	0
>asv12	CGGTAATTCCAGCTCCAATAGCGTATATTAAAGTTGTTGCAGTTAAAAAGCTCGTAGTTGAATTTCGGGATTGACACATCGGTCGTGCCTTAAGGGGTATGAACTGGTGTAGTCAATTTCTCACCTTCTGGAGAACCGCGATGTCCTTAATTGGGTGCCGCGGGGAACCAGGACCTTTACTTTGAAAAAATTAGAGTGTTTAAAGCAGGCATTTTGCTTGAATACATTAGCATGGAATAATAAAATAGGACGGATGATTCTATTTTGTTGGTTTCTAGGACCACCGTAATGATTAATAGGGATAGTTGGGGGCATTAGTATTCAATTGTCAGAGGTGAAATTCTTGGATTTATTGAAGACTAACTACTGCGAAAGCATTTGCCAAGGATGTTTTCATTA…	Eukaryota	Mucoromycota	Glomeromycetes	Glomerales	Claroideoglomeraceae	Claroideoglomus	NA	0	0	0	0	0	0	0	0	0	0	0	0	0	0	0	0	0	0	0	0	0	0	0	0	0	0	0	0	0	0	0	0	0	0	0	123	0	0	0	0	0
>asv147	CGGTAATTCCAGCTCCAATAGCGTATATTAAAGTTGTTGCAGTTAAAAAGCTCGTAGTTGAATTTCGGGGTTAGCAGGTCGGTCGTGCCATCGGTATGAACTGGTCTCGCTGATCCCTCCCTCTTGACGAACTGTGATGCCATTAATTTGGTGTCGCAGAGAATCAGGACTGTTACTTTGAAAAAATTAGAGTGTTTAAAGCAGGCTCACGCTTGAATACATTAGCATGGAATAATGAAATAGGACGTTTGATCCTATTTTGTTGGTTTCTAGGATTGACGTAATGATTAATAGGGATAGTTGGGGGCATTAGTATTCAATTGTCAGAGGTGAAATTCTTGGATTTATTGAAGACTAACTACTGCGAAAGCATTTGCCAAGGATGTTTTCATTAATCAA	Eukaryota	Mucoromycota	Glomeromycetes	Glomerales	Glomeraceae	NA	NA	0	0	0	0	0	0	0	0	0	0	0	0	0	0	0	0	0	0	0	0	0	0	0	0	0	0	0	0	0	121	0	0	0	0	0	0	0	0	0	0	0
>asv65	CGGTAATTCCAGCTCCAATAGCGTATATTAAAGTTGTTGCAGTTAAAAAGCTCGTAGTTGAATTTCGGGGTTAGCAGGTCGGTCGTGCCATCGGTATGAACTGGTCTCGCTGATCCCTCCCTCTTGACGAACTGTGATGCCATTAATTTGGTGTCGCAGGGAATCAGGACTGTTACTTTGAAAAAATTAGAGTGTTTAAAGCAGGCTCACGCTTGAATACATTAGCATGGAATAATGAAATAGGACGTTTGATTCTATTTTGTTGGTTTCTAGGATCGACGTAATGATTAATAGGGATAGTTGGGGGCATTAGTATTCAATTGTCAGAGGTGAAATTCTTGGATTTATTGAAGACTAACTACTGCGAAAGCATTTGCCAAGGATGTTTTCATTAATCAA	Eukaryota	Mucoromycota	Glomeromycetes	Glomerales	Glomeraceae	NA	NA	80	246	0	236	0	0	0	0	0	45	31	0	71	0	694	300	525	0	156	1345	0	0	82	0	65	0	145	293	0	278	101	344	0	59	0	385	99	66	0	580	0
>asv148	CGGTAATTCCAGCTCCAATAGCGTATATTAAAGTTGTTGCAGTTAAAAAGCTCGTAGTTGAATTTCGGGATCAATTTATCGGTCGTGCCAATGGTATGAACTGGTACAATTGGTTTCTTCCTTCTGATAAAGCGTGATGCCATTAACTTGGTGTCGCCGGGGAATCAGAACTGTTACTTTGAAAAAATTAGAGTGTTTAAAGCAGGCTTAGGCTTGAATACATTAGCATGGAATAATGAAATAGGACGTTTGATCCTATTTTGTTGGTTTCTAGGATCGACGTAATGATTAATAGGGATAGTTGGGGGCATTAGTATTCAATTGTCAGAGGTGAAATTCTTGGATTTATTGAAGACTAACTACTGCGAAAGCATTTGCCAAGGATGTTTTCATTAATCAA	Eukaryota	Mucoromycota	Glomeromycetes	Glomerales	Glomeraceae	NA	NA	0	0	0	0	0	0	27	0	0	0	0	0	0	0	0	0	0	0	0	0	0	0	0	0	0	0	0	0	0	24	0	0	0	0	0	52	0	0	0	0	0
>asv45	CGGTAATTCCAGCTCCAATAGCGTATATTAAAGTTGTTGCAGTTAAAAAGCTCGTAGTTGAATTTCGGGATCAATATGTCGGTCGTGCCTTCGGTACGTACTGGTATCATTGGTCTCTCCTTTCTGACGAACCATGATGTCATTAATTTGGTGTTATGGGGAGTTAGGACTGTTACTTTGAAAAAATTAGAGTGTTTAAAGCAGGCTTTAGCTTGAATACATTAGCATGGAATAATGAAATAGGACGTTCGAACCTATTTTGTTGGTTTCTAGGATCAACGTAATGATTAATAGGGATAGTTGGGGGCATTAGTATTCAATTGTCAGAGGTGAAATTCTTGGATTTATTGAAGACTAACTACTGCGAAAGCATTTGCCAAGGATGTTTTCATTAATCAA	Eukaryota	Mucoromycota	Glomeromycetes	Glomerales	Glomeraceae	Glomus	NA	0	0	0	0	0	0	0	0	0	0	0	0	0	0	0	0	94	0	0	0	25	0	0	0	0	0	0	0	0	0	0	0	0	0	0	0	0	0	0	0	0
>asv13	CGGTAATTCCAGCTCCAATAGCGTATATTAAAGTTGCTGCGGTTAAAAAGCTCGTAGTTGAATTTCGGAATTGATGCATCGGTCGTGCCTTAAGGGGCATGAACTGGTGTAGCCAATTTCTCACCTTCTGGTGAATTGTTGATGTTCTTAATGGGTGTCTCAATGAACTAGAATTTTTTACTTTGAAAAAATTAGAGTGTTTAAAGCAGGCATTGATTTGCTTGAATACATTAGCATGGAATAATGAAATAGGACAGTGGTTCCGTTTTGTTGGTTTCTAGGATCACGTAATGATTAATAGGGACAGTTGGGGGCATTAGTATTCAATTGTCAGAGGTGAAATTCTTGGATTTATTGAAGACTAACTATTGCGAAAGCATTTGCCAAGGATGTTTTCAT…	Eukaryota	Mucoromycota	Glomeromycetes	Glomerales	NA	NA	NA	0	0	0	0	0	0	0	0	0	0	0	0	0	0	0	32	0	0	44	0	0	0	0	0	0	0	0	0	0	0	0	0	0	0	0	0	15	0	0	0	0
>asv276	CGGTAATTCCAGCTCCAATAGCGTATATTAAAGTTGTTGCAGTTAAAAAGCTCGTAGTTGAATTTCGGGATCAATGTGTTGGTCGTGCCTTGGTACGTACTGGCATTATCGATTCCTACCTTCTGAAGAACCTTGATGTCATTAATTTGGTGTCTTGGGGAATCAGGACTGTTACTTTGAAAAAATTAGAGTGTTTAAAGCAGGCTCGCGCTTGAATACATTAGCATGGAATAATGAAATAGGACGTTTGATTCTATTTTGTTGGTTTCTAGGATCGACGTAATGATTAATAGGGATAGTTGGGGGCATTAGTATTCAATTGTCAGAGGTGAAATTCTTGGATTTATTGAAGACTAACTACTGCGAAAGCATTTGCCAAGGATGTTTTCATTAATCAA	Eukaryota	Mucoromycota	Glomeromycetes	Glomerales	Glomeraceae	NA	NA	0	0	0	0	0	0	0	0	63	0	0	0	0	0	0	0	0	53	0	0	0	0	0	0	0	0	0	0	0	0	0	0	0	0	0	0	0	0	0	0	0
>asv61	CGGTAATTCCAGCTCCAATAGCGTATATTAAAGTTGTTGCAGTTAAAAAGCTCGTAGTTGAATTTCGGGGTTAGCAGGTCGGTCGTGCCATCGGTATGAACTGGTCTCGCTGATCCCTCCCTCTTGACGAACTGTGATGCCATTAATTTGGTGTCGCAGGGAATCAGGACTGTTACTTTGAAAAAATTAGAGTGTTTAAAGCAGGCTCACGCTTGAATACATTAGCATGGAATAATGAAATAGGACGTTTGATCCTATTTTGTTGGTTTCTAGGATTGACGTAATGATTAATAGGGATAGTTGGGGGCATTAGTATTCAATTGTCAGAGGTGAAATTCTTGGATTTATTGAAGACTAACTACTGCGAAAGCATTTGCCAAGGATGTTTTCATTAATCAA	Eukaryota	Mucoromycota	Glomeromycetes	Glomerales	Glomeraceae	NA	NA	452	763	329	2798	0	52	1048	285	0	120	681	0	661	0	13189	2335	1176	0	2246	8438	85	58	1885	12944	114	36	581	2192	124	3483	1367	3436	98	250	84	2063	1765	1511	141	7805	46
>asv149	CGGTAATTCCAGCTCCAATAGCGTATATTAAAGTTGTTGCAGTTAAAAAGCTCGTAGTTGAATTTCGGGATTAGCAGGTCGGTCGTGCCACTGGTACGTACTGGTCTTGCTGATTCCTCCCTCTTGACGAGCCGTAATGCCATTAATTTGGTGTTGCGGGGAATCAGGACTGTTACTTTGAAAAAATTAGAGTGTTTAAAGCAGGCTCACGCTTGAATACATTAGCATGGAATAATGAAATAGGACGTTTGATTCTATTTTGTTGGTTTCTAGGATCGACGTAATGATTAATAGGGATAGTTGGGGGCATTAGTATTCAATTGTCAGAGGTGAAATTCTTGGATTTATTGAAGACTAACTACTGCGAAAGCATTTGCCAAGGATGTTTTCATTAATCAA	Eukaryota	Mucoromycota	Glomeromycetes	Glomerales	Glomeraceae	NA	NA	0	0	0	0	0	0	0	0	0	0	0	0	0	0	0	0	116	0	0	0	0	0	0	0	0	0	0	0	0	0	0	0	0	0	0	0	0	0	0	0	0
>asv150	CGGTAATTCCAGCTCCAATAGCGTATATTAAAGTTGCTGCAGTTAAAAAGCTCGTAGTTGAATTTCGGGACCAATATGTCGGTCGTGCTTTTGTACGTACTGATATAATTGGTTTCTCCCTTCTGAAGAACCTTGATGTCATTAATTTGGTGTCTTGGGGAATCAGGACTGTTACTTTGAAAAAATTAGAGTGTTTAAAGCAGGCTCGCGCTTGAATACATTAGCATGGAATAATGAAATAGGACGTTTGATTCTATTTTGTTGGTTTCTAGGATCGACGTAATGATTAATAGGGATAGTTGGGGGCATTAGTATTCAATTGTCAGAGGTGAAATTCTTGGATTTATTGAAGACTAACTACTGCGAAAGCATTTGCCAAGGATGTTTTCATTAATCAA	Eukaryota	Mucoromycota	Glomeromycetes	Glomerales	Glomeraceae	Glomus	Glomus_iranicum	0	0	0	0	0	0	0	0	0	0	0	0	0	0	0	0	0	0	0	0	0	0	0	0	0	0	0	0	0	0	116	0	0	0	0	0	0	0	0	0	0
>asv151	CGGTAATTCCAGCTCCAATAGCGTATATTAAAGTTGTTGCAGTTAAAAAGCTCGTAGTTGAATTTCGGGGTTAGCAGGTCGGTCGTGCCATTGGTATGAACTGGTCTCGCTGATCCCTCCCTCTTGAAGAACTGTGATGCCATTAATTTGGTGTCGCAGGGAATCAGGACTGTTACTTTGAAAAAATTAGAGTGTTTAAAGCAGGCTTACGCTTGAATACATTAGCATGGAATAATGAAATAGGACGTTTGATCCTATTTTGTTGGTTTCTAGGATTGACGTAATGATTAATAGGGATAGTTGGGGGCATTAGTATTCAATTGTCAGAGGTGAAATTCTTGGATTTATTGAAGACTAACTACTGCGAAAGCATTTGCCAAGGATGTTTTCATTAATCAA	Eukaryota	Mucoromycota	Glomeromycetes	Glomerales	Glomeraceae	NA	NA	0	0	0	0	0	0	0	0	0	0	0	0	0	0	0	0	0	0	0	0	0	0	0	0	0	0	0	0	0	0	0	0	0	0	0	0	0	0	0	114	0
>asv216	CGGTAATTCCAGCTCCAATAGCGTATATTAAAGTTGTTGCAGTTAAAAAGCTCGTAGTTGAATTTCGGGATCAGTACGCCGGTCGTGCCTTCGGTATGCACTGGTGTCACTGGTTTCTCCCTTCTGAAGAACCATCATGCCATTCAGTTGGTGTGGCGGGGAATCAGGACTGTTACTTTGAAAAAATTAGAGTGTTTAAAGCAGGCTCGCGCTTGAATACATTAGCATGGAATAATGAAATAGGACGTTTGACCCTATTTTGTTGGTTTCTAGGATCGACGTAATGATTAATAGGGATAGTTGGGGGCATTAGTATTCAATTGTCAGAGGTGAAATTCTTGGATTTATTGAAGACTAACTACTGCGAAAGCATTTGCCAAGGATGTTTTCATTAATCAA	Eukaryota	Mucoromycota	Glomeromycetes	Glomerales	Glomeraceae	NA	NA	0	0	0	0	0	0	0	60	0	0	308	1255	0	0	0	1790	116	0	68	0	0	0	82	0	0	0	0	0	44	0	2595	0	0	0	0	0	0	0	0	0	0
>asv217	CGGTAATTCCAGCTCCAATAGCGTATATTAAAGTTGTTGCAGTTAAAAAGCTCGTAGTTGAATTTCGGGATCAATATGTTGGTCGTGCCTTGGTACGTACTGGCATTATCGATTCCTACCTTCTGAAGAACCTCGATGTCATTAGTTTGGTGTCTTGGGGAATCAGGACTGTTACTTTGAAAAAATTAGAGTGTTTAAAGCAGGCTCGCGCTTGAATACATTAGCATGGAATAATGAAATAGGACGTTTGATTCTATTTTGTTGGTTTCTAGGATCGACGTAATGATTAATAGGGATAGTTGGGGGCATTAGTATTCAATTGTCAGAGGTGAAATTCTTGGATTTATTGAAGACTAACTACTGCGAAAGCATTTGCCAAGGATGTTTTCATTAATCAA	Eukaryota	Mucoromycota	Glomeromycetes	Glomerales	Glomeraceae	NA	NA	45	440	215	294	0	0	0	136	0	0	185	0	58	0	445	723	196	0	477	1102	0	0	80	0	240	0	804	247	37	76	0	211	45	89	0	0	45	0	0	66	0
>asv277	CGGTAATTCCAGCTCCAATAGCGTATATTAAAGTTGTTGCAGTTAAAAAGCTCGTAGTTGAATTTCGGGATCAATATGTTGGTCGTGCCTTGGTACGTACTGGCATCATCGATTCCTACCTTCTGAAGAACCTCGATGTCATTAATTTGGTGTCTTGGGGAATCAGGACTGTTACTTTGAAAAAATTAGAGTGTTTAAAGCAGGCTCGCGCTTGAATACATTAGCATGGAATAATGAAATAGGACGTTTGATTCTATTTTGTTGGTTTCTAGGATCGACGTAATGATTAATAGGGATAGTTGGGGGCATTAGTATTCAATTGTCAGAGGTGAAATTCTTGGATTTATTGAAGACTAACTACTGCGAAAGCATTTGCCAAGGATGTTTTCATTAATCAA	Eukaryota	Mucoromycota	Glomeromycetes	Glomerales	Glomeraceae	NA	NA	0	0	71	0	0	0	0	0	0	0	34	0	0	0	0	0	0	0	0	0	0	0	0	0	0	0	0	0	0	0	0	0	0	0	0	0	0	0	0	0	0
>asv152	CGGTAATTCCAGCTCCAATAGCGTATATTAAAGTTGTTGCAGTTAAAAAGCTCGTAGTTGAATTTCGGGGTTAGCAGGTCGGTCGTGCCATTGGTATGAACTGGTCTCGCTGATCCCTCCCTCTTGAAGAACTGTGATGCCATTAATTTGGTGTCGCAGGGAATCAGGACTGTTACTTTGAAAAAATTAGAGTGTTTAAAGCAGGCTCACGCTTGAATACATTAGCATGGAATAATGAAATAGGACGTTTGATCCTATTTTGTTGGTTTCTAGGATTGACGTAATGATTAATAGGGATAGTTGGGGGCATTAGTATTCAATTGTCAGAGGTGAAATTCTTGGATTTATTGAAGACTAACTACTGCGAAAGCATTTGCCAAGGATGTTTTCATTAATCAA	Eukaryota	Mucoromycota	Glomeromycetes	Glomerales	Glomeraceae	NA	NA	0	0	0	0	0	0	0	0	0	0	0	0	0	0	0	0	0	0	0	0	0	0	0	0	0	0	0	0	0	0	0	0	0	0	0	0	0	0	0	105	0
>asv46	CGGTAATTCCAGCTCCAAAAGCGTATGCTAAAGTTGTTGCAGTTAAAAAGCTCGTAGTTGAATTTCGGGATCAATATTTCGGTCATGCCGTTGGTATGCACTGTTATCATTGATTTCTCACCTTCTAAAGAACCGTAATGCCATTAATTTGGTGTTACGGGGAATTAGGACTGTTACCTTGAAAAAATTAGAGTGTTTAAAGCAGGCTCACGCTTGAATACATTAGCATGGAATAATGAAATAGGACATCCGATTCTATTTTGTTGGTTTCTAGGATCGATGTAATGATTAATAGGGATAGTTGGGGGCATTAGTATTCAATTGTCAGAGGTGAAATTCTTGGATTTATTGAAGACTAACTACTGCGAAAGCATTTGCCAAGGATGTTTTCATTAATCAA	Eukaryota	Mucoromycota	Glomeromycetes	Glomerales	Glomeraceae	Funneliformis	Funneliformis_mosseae	0	0	0	0	0	0	0	0	0	0	0	0	0	0	0	0	0	0	0	0	0	0	102	0	0	0	0	0	0	0	0	0	0	0	0	0	0	0	0	0	0
>asv153	CGGTAATTCCAGCTCCAATAGCGTATATTTAAGTTGTTGCAGTTAAAAAGCTCGTAGTTGAACTTCGGGGTTTACTCATTGGTCAGGCTTAATTGTCTGTACTGGTGAGATGAATCTCTACCTTCTGAGGAACTTTCATGCCATTTATTTGGTGTGGTTGGAAATCAGGACTGTTACTTTGAAAAAATTAGAGTGTTTAAAGCAGGCTAACGTCTGAATACATTAGCATGGAATAATGAAATAGGACGGATTGATTCTATTTCGTTGGTTTCTAGGGTCACCGTAATGATTAATAGGGATAGTTGGGGGCATTAGTATTCAATTGTCAGAGGTGAAATTCTTGGATTTATTGAAGACTAACTACTGCGAAAGCATTTGCCAAGGATGTTTTCATTAATC…	Eukaryota	Mucoromycota	Glomeromycetes	Diversisporales	Diversisporaceae	NA	NA	0	0	0	0	0	0	0	0	0	0	0	0	0	0	0	0	0	0	0	0	0	0	0	0	0	0	0	0	0	0	0	0	0	0	0	0	0	0	0	0	0
>asv154	CGGTAATTCCAGCTCCAATAGCGTATATTAAAGTTGCTGCAGTTAAAAAGCTCGTAGTTGAATTTCGGGATCAATATGTTGGTCGTGCCTCGGTACGTACTAGCTTATTGGTTTCTCCCTTCTGACGAACCATGATGTCATTTATTTGGTGTTATGGGGAATCAGGACTGTTACTTTGAAAAAATTAGAGTGTTTAAAGCAGGCTCACGCTTGAATACATTAGCATGGAATAATGAAATAGGACGTTTGATTCTATTTTGTTGGTTTCTAGGATCGACGTAATGATTAATAGGGATAGTTGGGGGCATTAGTATTCAATTGTCAGAGGTGAAATTCTTGGATTTATTGAAGACTAACTACTGCGAAAGCATTTGCCAAGGATGTTTTCATTAATCAA	Eukaryota	Mucoromycota	Glomeromycetes	Glomerales	Glomeraceae	NA	NA	0	0	0	0	0	0	0	0	0	0	0	0	0	0	0	0	100	0	0	0	0	0	0	0	0	0	0	0	0	0	0	0	0	0	0	0	0	0	0	0	0
>asv155	CGGTAATTCCAGCTCCAATAGCGTATATTAAAGTTGCTGCAGTTAAAAAGCTCGTAGTTGAATTTCGGGACTAATATGTCGGTCGTGCCTCGGTACGTACTGGCTTATTGGTTTCTCCTTTCTGAAGAACCATGATGTCATTTATTTGGTGTCGTGGGGAATCAGGACTGTTACTTTGAAAAAATTAGAGTGTTTAAAGCAAGCTCACGCTTGAATACATTAGCATGGAATAATGAAATAGGACGTTTGATTCTATTTTGTTGGTTTCTAGGATCGACGTAATGATTAATAGGGATAGTTGGGGGCATTAGTATTCAATTGTCAGAGGTGAAATTCTTGGATTTATTGAAGACTAACTACTGCGAAAGCATTTGCCAAGGATGTTTTCATTAATCAA	Eukaryota	Mucoromycota	Glomeromycetes	Glomerales	Glomeraceae	NA	NA	0	0	0	0	0	0	0	0	0	0	99	0	0	0	0	0	0	0	0	0	0	0	0	0	0	0	0	0	0	0	0	0	0	0	0	0	0	0	0	0	0
>asv156	CGGTAATTCCAGCTCCAATAGCGTATATTAAAGTTGTTGCAGTTAAAAAGCTCGTAGTTGAATTTCGGGGTTAGTAGGTTGGTCATGCCTCTGGTATGTACTGGTCTCACTGATTCCTCCTTCTTTATGAACCGTAATGCCATTAATTTGGTGTTGCGGGGAATTTGGACTGTTACTTTGAAAAAATTAGAGTGTTTAAAGCAAGCTAACGCTTGAATACATTAGCATGGAATAATGAAATAGGACGTTCGATCTTATTTTGTTGGTTTCTAGGATTGACGTAATGATTAATAGGGATAGTTGGGGGCATTAGTATTCAATTGTCAGAGGTGAAATTCTTGGATTTATTGAAGACTAACTACTGCGAAAGCATTTGCCAAGGATGTTTTCATTAATCAA	Eukaryota	Mucoromycota	Glomeromycetes	Glomerales	NA	Rhizophagus	Rhizophagus_irregularis	0	0	0	0	0	0	0	0	0	0	0	0	0	0	0	0	0	0	0	0	0	0	0	0	0	0	98	0	0	0	0	0	0	0	0	0	0	0	0	0	0
>asv157	CGGTAATTCCAGCTCCAATAGCGTATATTAAAGTTGTTGCAGTTAAAAAGCTCGTAGTTGAATTTCGGGGTTAGCAGGTCGGTCGTGCCATCGGTATGAACTGGTCTCGCTGATCCCTCCCTCTTGACGAACTGTGATGCCATTAATTTGGTGTCGCAGGGAATCAGGACTGTTACTTTGAAAAAATTAGAGTGTTTAAAGCAGGCTCACGCTTGAATACATTAGCATGGAATAATGAAATAGGACGTTTGATCCTATTTTGTTGGTTTCTAGGATTGACGTAATGATTAATAGGGATAGTTGGGGGCATTCGTATTTAATCGTCAGAGGTGAAATTCTTGGATTGATTAAAGACGAACGACAGCGAAAGCTTTTGCCAAGGATGTTTTCATTAATCAA	Eukaryota	Mucoromycota	Glomeromycetes	Glomerales	Glomeraceae	NA	NA	0	0	0	0	0	0	0	0	0	0	0	0	0	0	24	0	0	0	0	0	0	0	0	26	0	0	0	0	0	0	0	20	0	0	0	0	0	0	0	26	0
>asv278	CGGTAATTCCAGCTCCAATAGCGTATATTAAAGTTGTTGCAGTTAAAAAGCTCGTAGTTGAATTTCGGGATCAATATGTTGGTCGTGCCTTGGTACATACTGGCATTATTGGTTTCTACCTTCTGAAGAACCTCGATGTCATTAATTTGGTGTCTTGGGGAATCAGGACTGTTACTTTGAAAAAATTAGAGTGTTTAAAGCAGGCTCGCGCTTGAATACATTAGCATGGAATAATGAAATAGGACGTTTGATTCTATTTTGTTGGTTTCTAGGATTGACGTAATGATTAATAGGGATAGTTAGGGGCATTAGTATTCAATTGTCAGAGGTGAAATTCTTGGATTTATTGAAGACTGACTACTGCGAAAGCATTTGCCAAGGATGTTTTCATTAATCAA	Eukaryota	Mucoromycota	Glomeromycetes	Glomerales	Glomeraceae	NA	NA	0	0	0	0	0	0	0	0	0	0	0	0	0	0	0	0	0	0	0	0	0	0	0	0	0	50	0	0	0	0	0	0	0	0	0	0	0	0	0	0	0
>asv279	CGGTAATTCCAGCTCCAATAGCGTATATTAAAGTTGTTGCAGTTAAAAAGCTCGTAGTTGAACTTCGAGGTTTACTCATTGGTCAGGCTTAATTGTCTGTACTGGTGAGATGAATCTCTACCTTCTGAGGAACTTTCATGCCATTTATTTGGTGTGATTGGAAATCAGGACTGTTACTTTGAAAAAATTAGAGTGTTTAAAGCAGGCTAACGTCTGAATACATTAGCATGGAATAATGAAATAGGACGGATTGATTCTATTTCGTTGGTTTCTAGGGTCACCGTAATGATTAATAGGGATAGTTGGGGGCATTAGTATTCAATTGTCAGAGGTGAAATTCTTGGATTTATTGAAGACTAACTACTGCGAAAGCATTTGCCAAGGATGTTTTCATTAATC…	Eukaryota	Mucoromycota	Glomeromycetes	Diversisporales	Diversisporaceae	NA	NA	0	0	0	0	0	0	0	0	0	0	0	0	0	0	89	0	0	0	0	0	0	0	0	0	0	0	0	0	0	0	0	0	0	0	0	0	0	0	0	0	0
>asv218	CGGTAATTCCAGCTCCAATAGCGTATATTAAAGTTGTTGCAGTTAAAAAGCTCGTAGTTGAACTTCGGGGTTTACCCATTGGTCAGGCTTAATTGTCTGCACTGGTGAGATGAATCTCTACCTTCTGAGGAACTTTCATGCCATTTATTTGGTGTGATGGGAAATCAGGACTGTTACTTTGAAAAAATTAGAGTGTTTAAAGCAGGCTAACGTCTGAATACATTAGCATGGAATAATGAAATAGGACGGACTGATTCTATTTCGTTGGTTTCTAGGATCACCGTAATGATTAATAGGGATAGTTGGGGGCATTAGTATTCAATTGTCAGAGGTGAAATTCTTGGATTTATTGAAGACTAACTACTGCGAAAGCATTTGCCAAGGATGTTTTCATTAATC…	Eukaryota	Mucoromycota	Glomeromycetes	Diversisporales	Diversisporaceae	NA	NA	0	0	0	0	0	0	0	0	0	0	0	0	0	0	0	0	0	0	0	0	0	0	0	0	0	0	0	0	0	0	4908	0	0	0	0	0	0	0	0	0	0
>asv280	CGGTAATTCCAGCTCCAATAGCGTATATTAAAGTTGTTGCAGTTAAAAAGCTCGTAGTTGAATTTCGGGATTAATATGTTGGTCGTGCCTTGGTACGTACTGGCATTATTGATTCCTACCTTCTGAAGAACCTCGATGTCATTAATTTGGTGTCTTGGGGAATCAGGACCGTTACTTTGAAAAAATTAGAGTGTTTAAAGCAGGCTCGCGCTTGAATACATTAGCATGGAATAATAAAATAGGACGTGCGGTTCTATTTTGTTGGTTTCTAGAGTCGCCGTAATGATTAATAGGGATAGTTGGGGGCATTAGTATTCAGTTGCTAGAGGTGAAATTCTTGGATTTACTGAAGACTAACTACTGCGAAAGCATTTGCCAAGGATGTTTTCATTAATCAA	Eukaryota	Mucoromycota	Glomeromycetes	Glomerales	Glomeraceae	NA	NA	0	0	0	0	0	0	0	0	0	0	0	0	87	0	0	0	0	0	0	0	0	0	0	0	0	0	0	0	0	0	0	0	0	0	0	0	0	0	0	0	0
>asv281	CGGTAATTCCAGCTCCAATAGCGTATATTAAAGTTGTTGCAGTTAAAAAGCTCGTAGTTGAATTTCGGGATCAATATGTTGGTCGTGCCTTGGTACATACTGGCATTATTGGTTTCTACCTTCTGAAGAACCTCGATGTCATTAATTTGGTGTCTTGGGGAATCAGGACTGTTACTTTGAAAAAATTAGAGTGTTTAAAGCAGGCTCGCGCTTGAATACATTAGCATGGAATAATGAAATAGGACGTTTGATTCTATTTTGTTGGTTTCTAGGATCGACGTAATGATTAATAGGGATAGTTGGGGGCATTAGTATTCAATTGTCAGAGGTGAAATTCTTGGATTTATTGAAGACTAACTACTGCGAAAGCATTTGCCAAGGATGTTTTCATTAATCAA	Eukaryota	Mucoromycota	Glomeromycetes	Glomerales	Glomeraceae	NA	NA	0	0	0	0	0	0	0	0	0	0	0	0	0	0	0	0	0	0	0	0	0	0	0	0	0	0	0	0	0	0	0	0	0	0	0	0	0	0	0	0	0
>asv158	CGGTAATTCCAGCTCCAATAGCGTATATTAAAGTTGTTGCAGTTAAAAAGCTCGTAGTTGAATTTCGGGATCAATTTATCGGTCGTGCTAATGGTATGAACTGGTACAATTGGTTTCTCCCTTCTGATGAAACATGATGTCATTAACTTGGTGTCGTCGGGATTCAGGACTGTTACTTTGAAAAAATTAGAGTGTTTAAAGCAGGCTTAGGCTTGAATACATTAGCATGGAATAATGAAATAGGACGTTTGATCCTATTTTGTTGGTTTCTAGGATCGACGTAATGATTAATAGGGATAGTTGGGGGCATTAGTATTCAATTGTCAGAGGTGAAATTCTTGGATTTATTGAAGACTAACTACCGCGAAAGCATTTGCCAAGGATGTTTTCATTAATCAA	Eukaryota	Mucoromycota	Glomeromycetes	Glomerales	Glomeraceae	NA	NA	0	0	0	0	0	0	0	0	0	0	0	0	0	0	0	0	0	0	0	0	0	0	0	0	0	0	0	0	0	0	0	0	0	0	0	0	0	34	0	0	0
>asv159	CGGTAATTCCAGCTCCAATAGCGTATATTAAAGTTGTTGCAGTTAAAAAGCTCGTAGTTGAATTTCGGGGTTAGCAGGTCGGTCGTGCCATCGGTATGAACTGGTCTCGCTGATCCCTCCCTCTTGACGAACTGTGATGCCATTAATTTGGTGTCGCAGGGAATCAGGACTGTTACTTTGAAAAAATTAGAGTGTTTAAAGCAGGCTCACGCTTGAATACATTAGCATGGAATAATGAAATAGGACGTTTGATCCTATTTTGTTGGTTTCTAGGATTGACGTAATGATTAATAGGGATAGTTGGGGGCATTAGTATTTAATTGTCAGAGGTGAAATTCTCGGATTTAGGAAAGACTGACTTCAGCGAAAGCATTTGCCAAGGATGTTTTCATTAATCAA	Eukaryota	Mucoromycota	Glomeromycetes	Glomerales	Glomeraceae	NA	NA	0	0	0	0	0	0	0	0	0	0	0	0	0	0	72	0	0	0	0	0	0	0	0	0	0	0	0	0	0	0	0	12	0	0	0	0	0	0	0	0	0
>asv282	CGGTAATTCCAGCTCCAATAGCGTATATTAAAGTTGTTGCAGTTAAAAAGCTCGTAGTTGAATTTCGGGATCAGTTGGTCGGTCGTGCCTCGGTACGTACTGGTCAAATTGATTCCTACCTTCTGACGAACCACGATGTCATTAGTTTGGTGTCGCGGGAAATCAGGACTGTTACTTTGAAAAAATTAGAGTGTTTAAAGCAAGCTCGCGCTTGAATACATTAGCATGGAATAATGAAATAGGACGTTTGATTCTATTTTGTTGGTTTCTAGGATCGACGTAATGATTAATAGGGATAGTTGGGGGCATTAGTATTCAATTGTCAGAGGTGAAATTCTTGGATTTATTGAAGACTAACTACTGCGAAAGCATTTGCCAAGGATGTTTTCATTAATCAA	Eukaryota	Mucoromycota	Glomeromycetes	Glomerales	Glomeraceae	NA	NA	0	0	0	0	0	0	0	0	0	0	0	0	0	0	0	0	0	0	0	0	0	0	0	0	0	0	0	0	0	0	0	0	0	44	0	0	39	0	0	0	0
>asv283	CGGTAATTCCAGCTCCAATAGCGTATATTAAAGTTGTTGCAGTTAAAAAGCTCGTAGTTGAACTTCGGAATTTGTTCATTGGTCAGGCTTAACTGTCTGTACTGGTGTTACGAATTTCTACCTTCTGAGGAATCCTCATGTCATTAATTTGGTGCGGGGGGGAATCAGGACTGTTACTTTGAAAAAATTAGTGTGTTTAAAGCAGGCTAACGTCTGAATACATTGGCATGGAATAATAAAATAGGTCTATTTTGTTGGTTTCTAGGATCACCGTAATGATTAATAGGGATAGTTGGGGGCATTAGTATTCAATTGTCAGAGGTGAAATTCTTGGATTTATTGAAGACTAACTACTGCGAAAGCATTTGCCAAGGATGTTTTCATTAATCAA	Eukaryota	Mucoromycota	Glomeromycetes	Diversisporales	Diversisporaceae	NA	NA	0	0	0	0	0	0	0	0	0	0	0	0	0	0	81	0	0	0	0	0	0	0	0	0	0	0	0	0	0	0	0	0	0	0	0	0	0	0	0	0	0
>asv47	CGGTAATTCCAGCTCCAATAGCGTATATTAAAGTTGTTGCAGTTAAAAAGCTCGTAGTTGAATTTCGGGATCAATATTTCGGTCATGCCGTTGGTATGCACTGTTATCATTGATTTCTCACCTTCTAAAGAACCGTAATGCCATTAATTTGGTGTTACGGGGAATTAGGACTGTTACCTTGAAAAAATTAGAGTGTTTAAAGCAGGCTCACGCTTGAATACATTAGCATGGAATAATGAAATAGGACATCCGATTCTATTTTGTTGGTTTCTAGGATCGATGTAATGATTAATAGGGATAGTTGGGGGCATTAGTATTCAATTGTCAGAGGTGAAATTCTTGGATTTATTGAAGACTAACTACTGCGAAAGCTTTTGCCAAGGATGTTTTCATTAATCAA	Eukaryota	Mucoromycota	Glomeromycetes	Glomerales	Glomeraceae	Funneliformis	Funneliformis_mosseae	0	0	0	0	0	0	0	0	0	0	0	0	0	0	0	0	0	0	0	0	0	0	81	0	0	0	0	0	0	0	0	0	0	0	0	0	0	0	0	0	0
>asv284	CGGTAATTCCAGCTCCAATAGCGTATATTAAAGTTGTTGCAGTTAAAAAGCTCGTAGTTGAATTTCGGGATCAATATGTTGGTCGTGCCTTGGTACGTACTGGCATTATCGATTCCTACCTTCTGAAGAACCTTGATGTCATTAATTTGGTGTCTTGGGGAATCAGGACTGTTACTTTGAAAAAATTAGAGTGTTTAAAGCAGGCTCGCGCTTGAATACATTAGCATGGAATAATGAAATAGGACGTTTGATTCTATTTTGTTGGTTTCTAGGATCGACGTAATGATTAATAGGGATAGTTGGGGGCATTAGTATTCAATTGTCAGAGGTGAAATTCTTGGATTTATTGAAGACTAACTACTGCGAAAGCATTTGCCAAGGATGTTTTCATTAATCAA	Eukaryota	Mucoromycota	Glomeromycetes	Glomerales	Glomeraceae	NA	NA	0	0	0	0	0	0	0	0	0	0	0	0	0	0	0	0	0	0	0	0	0	0	0	0	0	0	0	0	0	0	0	0	0	0	0	0	0	0	0	0	0
>asv285	CGGTAATTCCAGCTCCAATAGCGTATATTAAAGTTGTTGCAGTTAAAAAGCTCGTAGTTGAACTTCGGGGTTTACCCATTGGTCAGGCTTAATTGTCTGCACTGGTGAGATGAATCTCTACCTTCTGAGGAACTTTCATGCCATTTATTTGGTGTGATGGGAAATCAGGACTGTTACTTTGAAAAAATTAGAGTGTTTAAAGCAGGCTAACGTCTGAATACATTAGCATGGAATAATGAAATAGGACGGACTGATTCTATTTCGTTGGTTTCTAGGATCACCGTAATGATTAATAGGGATAGTTGGGGGCATTAGTATTCAATTGTCAGAGGTGAAATTCTCGGATTTAGGAAAGACTGACTTCAGCGAAAGCATTTGCCAAGGATGTTTTCATTAATC…	Eukaryota	Mucoromycota	Glomeromycetes	Diversisporales	Diversisporaceae	NA	NA	0	0	0	0	0	0	0	0	0	0	0	0	0	0	0	0	0	0	0	0	0	0	0	0	0	0	0	0	0	0	79	0	0	0	0	0	0	0	0	0	0
>asv286	CGGTAATTCCAGCTCCAATAGCGTATATTTAAGTTGTTGCAGTTAAAAAGCTCGTAGTTGAACTTCGGGGTTTACTCATTGGTCAGGCTTAATTGTCTGTACTGGTGAGATGAATCTCTACCTTCTGAGGAACTTTCATGCCATTTATTTGGTGTGATTGGAAATCAGGACTGTTACTTTGAAAAAATTAGAGTGTTTAAAGCAGGCTAACGTCTGAATACATTAGCATGGAATAATGAAATAGGACGGATTGATTCTATTTCGTTGGTTTCTAGGGTCACCGTAATGATTAATAGGGATAGTTGGGGGCATTAGTATTCAATTGTCAGAGGTGAAATTCTTGGATTTATTGAAGACTAACTACTGCGAAAGCATTTGCCAAGGATGTTTTCATTAATC…	Eukaryota	Mucoromycota	Glomeromycetes	Diversisporales	Diversisporaceae	NA	NA	0	0	0	0	0	20	0	0	0	0	0	0	0	0	0	0	0	0	0	0	0	0	0	0	0	0	0	0	0	0	0	0	0	0	0	0	0	22	0	0	0
>asv161	CGGTAATTCCAGCTCCAATAGCGTATATTAAAGTTGTTGCAGTTAAAAAGCTCGTAGTTGAATTTCGGGATCAATTTATCGGTCGTGCCAATGGTATGAACTGGTACAATTGGTTTCTCCCTTCTGATAAAGCGTGATGCCATTAACTTGGTGTCGCCGGGGAATCAGGACTGTTACTTTGAAAAAATTAGAGTGTTTAAAGCAGGCTTAGGCTTGAATACATTAGCATGGAATAATGAAATAGGACGTTTGATCCTATTTTGTTGGTTTCTAGGATCGACGTAATGATTAATAGGGATAGTTGGGGGCATTAGTATTCAATTGTCAGAGGTGAAATTCTTGGATTTATTGAAGACTAACTACTGCGAAAGCATTTGCCAAGGATGTTTTCATTAATCAA	Eukaryota	Mucoromycota	Glomeromycetes	Glomerales	Glomeraceae	NA	NA	0	0	0	0	0	0	0	0	0	0	0	0	0	0	0	0	0	0	0	0	0	0	0	0	0	0	0	0	0	0	0	0	0	0	0	0	0	0	0	78	0
>asv66	CGGTAATTCCAGCTCCAATAGCGTATATTAAAGTTGTTGCAGTTAAAAAGCTCGTAGTTGAATTTCGGGATCAATGCGTCGGTCGTGCCTTCGGTACGTACTAGCGTCATTGATTCCTCCCTTCTGAAGAACCGTGATGTCATTAATTTGGTGTTACGGGGAATCAGGACTGTTACCTTGAAAAAATTAGAGTGTTTAAAGCAGGCTAACGCTTGAATACATTAGCATGGAATAATGAAATAGGACGTTCGAACCTATTTTGTTGGTTTCTAGGATCGACGTAATGATTAATAGGGATAGTTGGGGGCATTAGTATTCAATTGTCAGAGGTGAAATTCTTGGATTTATTGAAGACTAACTACTGCGAAAGCATTTGCCAAGGATGTTTTCATTAATCAA	Eukaryota	Mucoromycota	Glomeromycetes	Glomerales	Glomeraceae	NA	NA	101	0	609	1206	0	0	0	0	0	0	0	0	0	0	0	0	51	0	0	0	0	0	53	0	37	0	1575	0	0	0	768	0	0	0	0	0	0	0	0	0	0
>asv162	CGGTAATTCCAGCTCCAATAGCGTATATTAAAGTTGTTGCAGTTAAAAAGCTCGTAGTTGAATTTCGGGGTTAGCAGGTCGGTCGTGCCATCGGTATGAACTGGTCTCGCTGATCCCTCCCTCTTGAAGAACTGTGATGCCATTAATTTGGTGTCGCAGGGAATCAGGACTGTTACTTTGAAAAAATTAGAGTGTTTAAAGCAGGCTCACGCTTGAATACATTAGCATGGAATAACGGAATAGGACGTTTGATTCTATTTTGTTGGTTTCTAGGATCGACGTAATGATTAATAGGGATAGTTGGGGGCATTAGTATTCAATTGTCAGAGGTGAAATTCTTGGATTTATTGAAGACTAACTACTGCGAAAGCATTTGCCAAGGATGTTTTCATTAATCAA	Eukaryota	Mucoromycota	Glomeromycetes	Glomerales	Glomeraceae	NA	NA	0	0	0	0	0	0	0	0	0	0	0	0	0	0	0	0	0	0	0	0	0	0	0	0	0	0	0	0	75	0	0	0	0	0	0	0	0	0	0	0	0
>asv219	CGGTAATTCCAGCTCCAATAGCGTATATTAAAGTTGTTGCAGTTAAAAAGCTCGTAGTTGAATTTCGGGATCAATATGTTGGTCGTGCCATTGGTACGTACTGGCATTATTGATTCCTACCTTCTGAAGAACCTTGATGTCATTAATTTGGTGTCTTGGGAATCAGGACTGTTACTTTGAAAAAATTAGAGTGTTTAAAGCAGGCTCGCGCTTGAATACATTAGCATGGAATAATGAAATAGGACGTTTGATTCTATTTTGTTGGTTTCTAGGATCGACGTAATGATTAATAGGGATAGTTGGGGGCATTAGTATTCAATTGTCAGAGGTGAAATTCTTGGATTTATTGAAGACTAACTACTGCGAAAGCATTTGCCAAGGATGTTTTCATTAATCAA	Eukaryota	Mucoromycota	Glomeromycetes	Glomerales	Glomeraceae	NA	NA	0	710	0	0	0	0	0	0	0	384	0	0	0	0	0	0	0	0	0	0	0	0	0	0	296	0	0	0	0	0	0	0	0	0	0	2192	0	0	0	406	0
>asv220	CGGTAATTCCAGCTCCAATAGCGTATATTAAAGTTGTTGCAGTTAAAAAGCTCGTAGTTGAATTTCGGGATCAGTTGGTCGGTCGTGCCTCGGTACGTACTGGTCAAATTGATTCCTACCTTCTGACGAACCACGATGTCATTAATTTGGTGTCGCGGGAAATCAGGACTGTTACTTTGAAAAAATTAGAGTGTTTAAAGCAGGCTCGCGCTTGAATACATTAGCATGGAATAATGAAATAGGACGTTTGATTCTATTTTGTTGGTTTCTAGGATCGACGTAATGATTAATAGGGATAGTTGGGGGCATTAGTATTCAATTGTCAGAGGTGAAATTCTTGGATTTATTGAAGACTAACTACTGCGAAAGCATTTGCCAAGGATGTTTTCATTAATCAA	Eukaryota	Mucoromycota	Glomeromycetes	Glomerales	Glomeraceae	NA	NA	236	212	0	0	0	0	0	0	0	0	0	0	0	0	0	0	0	0	0	1313	0	0	0	0	0	0	0	188	0	59	0	564	29	88	0	67	80	0	0	617	0
>asv163	CGGTAATTCCAGCTCCAATAGCGTATATTAAAGTTGTTGCAGTTAAAAAGCTCGTAGTTGAATTTCGGGGTTAGCAGGTCGGTCGTGCCATCGGTATGAACTGGTCTCGCTGATCCCTCCCTCTTGACGAACTGTGATGCCATTAATTTGGTGTCGCAGGGAATCAGGACTGTTACTTTGAAAAAATTAGAGTGTTTAAAGCAGGCTCACGCTTGAATACATTAGCATGGAATAATGAAATAGGACGTTTGATCCTATTTTGTTGGTTTCTAGGATTGACGTAATGATTGATAGGGACAGTCGGGGGCATTCGTATTTAATCGTCAGAGGTGAAATTCTTGGATTGATTAAAGACGAACGACAGCGAAAGCTTTTGCCAAGGATGTTTTCATTAATCAA	Eukaryota	Mucoromycota	Glomeromycetes	Glomerales	Glomeraceae	NA	NA	0	0	0	0	0	0	0	0	0	0	0	0	0	0	30	0	0	0	0	0	0	0	0	39	0	0	0	0	0	0	0	0	0	0	0	0	0	0	0	0	0
>asv287	CGGTAATTCCAGCTCCAATAGCGTATATTTAAGTTGTTGCAGTTAAAAAGCTCGTAGTTGAATTTCGGGATCAATGTGTTGGTCGTGCCTTGGTACGTACTGGCATTATCGATTCCTACCTTCTGAAGAACCTTGATGTCATTAATTTGGTGTCTTGGGGAATCAGGACTGTTACTTTGAAAAAATTAGAGTGTTTAAAGCAGGCTCGCGCTTGAATACATTAGCATGGAATAATGAAATAGGACGTTTGATTCTATTTTGTTGGTTTCTAGGATCGACGTAATGATTAATAGGGATAGTTGGGGGCATTAGTATTCAATTGTCAGAGGTGAAATTCTTGGATTTATTGAAGACTAACTACTGCGAAAGCATTTGCCAAGGATGTTTTCATTAATCAA	Eukaryota	Mucoromycota	Glomeromycetes	Glomerales	Glomeraceae	NA	NA	0	0	0	0	0	0	0	0	68	0	0	0	0	0	0	0	0	0	0	0	0	0	0	0	0	0	0	0	0	0	0	0	0	0	0	0	0	0	0	0	0
>asv335	CGGTAATTCCAGCTCCAATAGCGTATATTAAAGTTGTTGCAGTTAAAAAGCTCGTAGTTGAACTTCGGGGTTTACCCATTGGTCAGGCTTAATTGTCTGCACTGGTGAGATAAATCTCTACCTTCTGAGGAACTTTCATGCCATTTATTTGGTGTGATGGGAAATCAGGACTGTTACTTTGAAAAAATTAGAGTGTTTAAAGCAGGCTAACGTCTGAATACATTAGCATGGAATAATGAAATAGGACGGACTGATTCTATTTCGTTGGTTTCTAGGATCACCGTAATGATTAATAGGGATAGTTGGGGGCATTAGTATTCAATTGTCAGAGGTGAAATTCTCGGATTTAGGAAAGACTGACTTCAGCGAAAGCATTTGCCAAGGATGTTTTCATTAATC…	Eukaryota	Mucoromycota	Glomeromycetes	Diversisporales	Diversisporaceae	NA	NA	0	0	0	0	0	0	0	0	0	0	0	0	0	0	0	0	0	0	0	0	0	0	0	0	0	0	0	0	0	0	68	0	0	0	0	0	0	0	0	0	0
>asv331	CGGTAATTCCAGCTCCAATAGCGTATATTAAAGTTGTTGCAGTTAAAAAGCTCGTAGTTGAACTTCAGGCCTGTCCAGATGGTCCGCCTTAATTGGTGTGTACTGTCCTTGGGTGGGTCCTACCTTCTGGCGAAGCGGCATGGCCTTAATTGGTTGTGTTGGGGAACCAGGACTTTTACTGTGAAAAAATTAGAGTGTTCAAAGCAGGCATATATGCTCGAATACATTAGCATGGAATAATGGAATAGGACGATGGTTCTATTTTGTTGGTTCTAGGACCGTTGTAATGATTAATAGGGATAGTTGGGGGCATTAGTATTCAATTGTCAGAGGTGAAATTCTTGGATTGATTAAAGACGAACGACAGCGAAAGCTTTTGCCAAGGATGTTTTCATTAAT…	Eukaryota	Mucoromycota	Glomeromycetes	Paraglomerales	Paraglomeraceae	Paraglomus	NA	0	0	0	0	0	0	0	0	0	0	0	67	0	0	0	0	0	0	0	0	0	0	0	0	0	0	0	0	0	0	0	0	0	0	0	0	0	0	0	0	0
>asv67	CGGTAATTCCAGCTCCAATAGCGTATATTAAAGTTGTTGCAGTTAAAAAGCTCGTAGTTGAATTTCGGAATTAGTAGGCTGGTCATGCCTCTGGTATGTACTGGTCTCACTGATTCCTCCTTCCTGATGAACCTTAATGCCATTAATTTGGTGTTTTGGGGAATTTGGACTGTTACTTTGAAAAAATTAGAGTGTTTAAAGCAAGCTAACGCTTGAATACATTAGCATGGAATAATGAAATAGGACGTTCGATCCTATTTTGTTGGTTTCTAGGATTGACGTAATGATTAATAGGGATAGTTGGGGGCATTAGTATTCAATTGTCAGAGGTGAAATTCTTGGATTTATTGAAGACTAACTACTGCGAAAGCATTTGCCAAGGATGTTTTCATTAATCAA	Eukaryota	Mucoromycota	Glomeromycetes	Glomerales	Glomeraceae	Rhizophagus	Rhizophagus_vesiculiferus	559	316	1121	0	74	45	23	0	0	9	0	0	107	0	802	0	56	81	0	0	0	37	0	0	22	63	0	0	71	19	0	0	0	8	0	0	0	0	0	0	0
>asv288	CGGTAATTCCAGCTCCAATAGCGTATATTAAAGTTGTTGCAGTTAAAAAGCTCGTAGTTGAATTTCGGGATCAATATGTTGGTCGTATCATTGGTACGTACTGGCATTATTGATTCCTACCTTCTGAAGAACCTTGATGTCATTAATTTGGTGTCTTGGGGAATCAGGACTGTTACTTTGAAAAAATTAGAGTGTTTAAAGTAGGCTCGCGCTTGAATACATTAGCATGGAATAATGAAATAGGACGTTTGATTCTATTTTGTTGGTTTCTAGGATCGACGTAATGATTAATAGGGATAGTTGGGGGCATTAGTATTCAATTGTCAGAGGTGAAATTCTTGGATTTATTGAAGACTAACTACTGCGAAAGCATTTGCCAAGGATGTTTTCATTAATCAA	Eukaryota	Mucoromycota	Glomeromycetes	Glomerales	Glomeraceae	NA	NA	0	0	0	0	0	0	0	0	0	62	0	0	0	0	0	0	0	0	0	0	0	0	0	0	0	0	0	0	0	0	0	0	0	0	0	0	0	0	0	0	0
>asv68	CGGTAATTCCAGCTCCAATAGCGTATATTAAAGTTGTTGCAGTTAAAAAGCTCGTAGTTGAATTTCGGGGTTAGTAGGTTGGTCATGCCTCTGGTATGTACTGGTCTCACTGATTCCTCCTTCCTGATGAACCTTAATGCCATTAATTTGGTGTTTTGGGGAATTTGGACTGTTACTTTGAAAAAATTAGAGTGTTTAAAGCAAGCTAACGCTTGAATACATTAGCATGGAATAATGAAATAGGACGTTCGATCCTATTTTGTTGGTTTCTAGGATTGACGTAATGATTAATAGGGATAGTTGGGGGCATTAGTATTCAATTGTCAGAGGTGAAATTCTTGGATTTATTGAAGACTAACTACTGCGAAAGCATTTGCCAAGGATGTTTTCATTAATCAA	Eukaryota	Mucoromycota	Glomeromycetes	Glomerales	Glomeraceae	Rhizophagus	Rhizophagus_vesiculiferus	394	219	1036	0	65	47	18	17	0	22	0	0	84	0	167	0	48	83	0	0	20	47	0	543	0	43	0	0	74	0	0	0	0	0	0	0	122	0	0	0	0
>asv56	CGGTAATTCCAGCTCCAATAGCGTATATTAAAGTTGTTGCAGTTAAAAAGCTCGTAGTTGAACTTCGGGGTTTACCCATTGGTCAGGCTTAATTGTCTGCACTGGTGAGATAAATCTCTACCTTCTGAGGAACTTTCATGCCATTTATTTGGTGTGATGGGAAATCAGGACTGTTACTTTGAAAAAATTAGAGTGTTTAAAGCAGGCTAACGTCTGAATACATTAGCATGGAATAATGAAATAGGACGGACTGATTCTATTTCGTTGGTTTCTAGGATCACCGTAATGATTAATAGGGATAGTTGGGGGCATTAGTATTCAATTGTCAGAGGTGAAATTCTTGGATTTATTGAAGACTAACTACTGCGAAAGCATTTGCCAAGGATGTTTTCATTAATC…	Eukaryota	Mucoromycota	Glomeromycetes	Diversisporales	Diversisporaceae	NA	NA	0	0	0	0	0	0	0	0	0	0	0	0	0	0	0	0	0	0	0	0	0	0	0	0	0	0	0	0	0	0	3484	0	0	0	0	0	0	0	0	0	0
>asv289	CGGTAATTCCAGCTCCAATAGCGTATGCTAAAGTTGTTGCAGTTAAAAAGCTCGTAGTTGAACTTCGGGGTTCACCCATTGGTCAGGCTTAATTGTCTGTACTGGTGAGATGAGTCTCTACCTTCTGAGGAACTTTCATGCCATTTATTTGGTGTGGTTGGAAATCAGGACTGTTACTTTGAAAAAATTAGAGTGTTTAAAGCAGGCTAACGTCTGAATACATTAGCATGGAATAATGAAATAGGACGGATTGATTCTATTTCGTTGGTTTCTAGGGTCACCGTAATGATTAATAGGGATAGTTGGGGGCATTAGTATTCAATTGTCAGAGGTGAAATTCTTGGATTTATTGAAGACTAACTACTGCGAAAGCATTTGCCAAGGATGTTTTCATTAATC…	Eukaryota	Mucoromycota	Glomeromycetes	Diversisporales	Diversisporaceae	NA	NA	0	0	0	0	0	0	0	0	0	0	0	0	0	0	0	0	0	0	0	0	0	0	0	0	0	0	0	61	0	0	0	0	0	0	0	0	0	0	0	0	0
>asv221	CGGTAATTCCAGCTCCAATAGCGTATATTAAAGTTGTTGCAGTTAAAAAGCTCGTAGTTGAACTTCGGGGTTCACCCATTGGTCAGGCTTAATTGTCTGTACTGGTGAGATGAGTCTCTACCTTCTGAGGAACTTTCATGCCATTTATTTGGTGTGATGGGAAATCAGGACTGTTACTTTGAAAAAATTAGAGTGTTTAAAGCAGGCTAACGTCTGAATACATTAGCATGGAATAATGAAATAGGACGGATTGATTCTATTTCGTTGGTTTCTAGGGTCACCGTAATGATTAATAGGGATAGTTGGGGGCATTAGTATTCAATTGTCAGAGGTGAAATTCTTGGATTTATTGAAGACTAACTACTGCGAAAGCATTTGCCAAGGATGTTTTCATTAATC…	Eukaryota	Mucoromycota	Glomeromycetes	Diversisporales	Diversisporaceae	NA	NA	0	0	382	0	0	0	0	0	0	0	0	0	0	0	0	0	0	0	0	0	0	0	144	0	0	0	97	1688	0	0	0	139	0	0	0	656	0	0	279	0	0
>asv164	CGGTAATTCCAGCTCCAATAGCGTATATTAAAGTTGTTGCAGTTAAAAAGCTCGTAGTTGAACTTCGGGGTTTACTCATTGGTCAGGCTTAATTGTCTGTACTGGTGAGATGAATCTCTACCTTCTGAGGAACTTTCATGCCATTTATTTGGTGTGGTTGGAAATCAGGACTGTTACTTTGAAAAAATTAGAGTGTTTAAAGCAGGCTAACGTCTGAATACATTAGCATGGAATAATGAAATAGGACGGATTGATTCTATTTCGTTGGTTTCTAGGGTCACCGTAATGATTAATAGGGATAGTTGGGGGCATTAGTATTCAATTGTCAGAGGTGAAATTCTTGGATTTATTGAAGACTAACTACTGCGAAAGCTTTTGCCAAGGATGTTTTCATTAATC…	Eukaryota	Mucoromycota	Glomeromycetes	Diversisporales	Diversisporaceae	NA	NA	0	0	0	0	0	0	0	0	0	0	0	0	0	0	0	0	0	0	0	0	0	0	0	0	0	0	0	60	0	0	0	0	0	0	0	0	0	0	0	0	0
>asv165	CGGTAATTCCAGCTCCAATAGCGTATATTAAAGTTGCTGCAGTTAAAAAGCTCGTAGTTGAATTTCGGGACTAATATGTCGGTCGTGCCTAGGTACGTACTGGCTTATTGGTTTCTCCTTTCTGAAGAACCATGATGTCATTTATTTGGTGTCGTGGGGAATCAGGACTGTTACTTTGAAAAAATTAGAGTGTTTAAAGCAGGCTCACGCTTGAATACATTAGCATGGAATAATGAAATAGGACGTTTGATTCTATTTTGTTGGTTTCTAGGATCGACGTAATGATTAATAGGGATAGTTGGGGGCATTAGTATTCAATTGTCAGAGGTGAAATTCTTGGATTTATTGAAGACTAACTACTGCGAAAGCATTTGCCAAGGATGTTTTCATTAATCAA	Eukaryota	Mucoromycota	Glomeromycetes	Glomerales	Glomeraceae	NA	NA	0	0	0	0	0	0	0	0	0	0	0	0	0	0	0	0	59	0	0	0	0	0	0	0	0	0	0	0	0	0	0	0	0	0	0	0	0	0	0	0	0
>asv326	CGGTAATTCCAGCTCCAATAGCGTATATTAAAGTTGTTGCAGTTAAAAAGCTCGTAGTTGAACTTCAGGCCTGTCCAGATGGTCCGCCTTAATTGGTGTGTACTGTCCTTGGGTGGGTCCTACCTTCTGGCGAAGCGGCATGGCCTTAATTGGTTGTGTTGGGGAACCAGGACTTTTACTGTGAAAAAATTAGAGTGTTCAAAGCAGGCATATATGCTCGAATACATTAGCATGGAATAATGGAATAGGACGATGGTTCTATTTTGTTGGTTCTAGGACCGTTGTAATGATTAATAGGGATAGTTGGGGGCATTAGTATTCAATTGTCAGAGGTGAAATTCTTGGATTTATTGAAGACTAACTACTGCGAAAGCATTTGCCAAGGATGTTTTCATTAAT…	Eukaryota	Mucoromycota	Glomeromycetes	Paraglomerales	Paraglomeraceae	Paraglomus	NA	0	0	0	0	0	0	96	0	0	0	0	3244	0	0	0	0	0	0	0	0	0	0	0	0	0	0	0	0	0	0	0	0	0	0	0	0	0	0	0	0	0
>asv290	CGGTAATTCCAGCTCCAATAGCGTATATTAAAGTTGTTGCAGTTAAAAAGCTCGTAGTTGAATTTCGGGATCAATATGTTGGTCGTGCCTTGGTACGTACTGGCATTATCGATTCCTACCTTCTGAAGAACCTCGATGTCATTAATTTGGTGTCTTGGGGAATCAGGACTGTTACTTTGAAAAAATTAGAGTGTTTAAAGCAGGCTCGCGCTTGAATACATTAGCATGGAATAATGAAATAGGACGTTTGATTCTATTTTGTTGGTTTCTAGGATCGACGTAATGATTAATAGGGATAGTTGGGGGCATTAGTATTCAATTGTCAGAGGTGAAATTCTTAGATTTATTGAAGACTAACTACTGCGAAAGCATTTGCCAAGGATGTTTTCATTAATCAA	Eukaryota	Mucoromycota	Glomeromycetes	Glomerales	Glomeraceae	NA	NA	0	0	57	0	0	0	0	0	0	0	0	0	0	0	0	0	0	0	0	0	0	0	0	0	0	0	0	0	0	0	0	0	0	0	0	0	0	0	0	0	0
>asv291	CGGTAATTCCAGCTCCAATAGCGTATATTAAAGTTGTTGCAGTTAAAAAGCTCGTAGTTGAATTTCGGGATCAATATGTTGGTCGTACCATTGGTACGTACTGGCATTATTGATTCCTACCTTCTGAAGAACCTTGATGTCATTAATTTGGTGTCTTGGGGAATCAGGACTGTTACTTTGAAAAAATTAGAGTGTTTAAAGCAGGCTCGCGCTTGAATACATTAGCATGGAATAATGAAATAGGACGTTTGATTCTATTTTGTTGGTTTCTAGGATCGATGTAATGATTAATAGGGATAGTTGGGGGCATTAGTATTCAATTGTCAGAGGTGAAATTCTTGGATTTATTGAAGACTAACTACTGCGAAAGCATTTGCCAAGGATGTTTTCATTAATCAA	Eukaryota	Mucoromycota	Glomeromycetes	Glomerales	Glomeraceae	NA	NA	0	0	0	0	0	0	0	0	0	0	0	0	0	0	0	0	0	0	0	0	0	0	0	0	0	0	0	0	0	57	0	0	0	0	0	0	0	0	0	0	0
>asv69	CGGTAATTCCAGCTCCAATAGCGTATATTAAAGTTGCTGCAGTTAAAAAGCTCGTAGTTGAATTTCGGGACTAATATGTCGGTCGTGCCTCGGTACGTACTGGTTTATTGGTTTCTCCTTTCTGAAGAACCATGATGTCATTTATTTGGTGTCGTGGGGAATCAGGACTGTTACTTTGAAAAAATTAGAGTGTTTAAAGCAGGCTCACGCTTGAATACATTAGCATGGAATAATGAAATAGGACGTTTGATTCTATTTTGTTGGTTTCTAGGATCGACGTAATGATTAATAGGGATAGTTGGGGGCATTAGTATTCAATTGTCAGAGGTGAAATTCTTGGATTTATTGAAGACTAACTACTGCGAAAGCATTTGCCAAGGATGTTTTCATTAATCAA	Eukaryota	Mucoromycota	Glomeromycetes	Glomerales	Glomeraceae	NA	NA	0	0	0	0	7	0	36	55	0	0	0	0	0	0	0	0	950	0	0	0	54	37	120	0	312	0	136	0	173	62	0	0	0	166	0	0	97	0	0	0	81
>asv222	CGGTAATTCCAGCTCCAATAGCGTATATTTAAGTTGTTGCAGTTAAAAAGCTCGTAGTTGAATTTCGGGATCAATATGTTGGTCGTGCCTTGGTACGTACTGGCATTATCGATTCCTACCTTCTGAAGAACCTCGATGTCATTAATTTGGTGTCTTGGGGAATCAGGACTGTTACTTTGAAAAAATTAGAGTGTTTAAAGCAGGCTCGCGCTTGAATACATTAGCATGGAATAATGAAATAGGACGTTTGATTCTATTTTGTTGGTTTCTAGGATCGACGTAATGATTAATAGGGATAGTTGGGGGCATTAGTATTCAATTGTCAGAGGTGAAATTCTTGGATTTATTGAAGACTAACTACTGCGAAAGCATTTGCCAAGGATGTTTTCATTAATCAA	Eukaryota	Mucoromycota	Glomeromycetes	Glomerales	Glomeraceae	NA	NA	96	674	0	0	117	0	0	0	256	208	0	0	113	0	0	0	183	178	0	0	57	56	0	0	626	0	0	0	145	114	0	0	55	169	0	0	0	0	0	0	29
>asv166	CGGTAATTCCAGCTCCAATAGCGTATATTTAAGTTGTTGCAGTTAAAAAGCTCGTAGTTGAATTTCGGGGTTAGTAGGTTGGTCATGCCTCTGGTATGTACTGGTCTCACTGATTCCTCCTTCCTGATGAACCTTAATGCCATTAATTTGGTGTTTTGGGGAATTTGGACTGTTACTTTGAAAAAATTAGAGTGTTTAAAGCAGGCTCACGCTTGAATACATTAGCATGGAATAACGGAATAGGACGTTTGATTCTATTTTGTTGGTTTCTAGGATCGACGTAATGATTAATAGGGATAGTTGGGGGCATTAGTATTCAATTGTCAGAGGTGAAATTCTTGGATTTATTGAAGACTAACTACTGCGAAAGCATTTGCCAAGGATGTTTTCATTAATCAA	Eukaryota	Mucoromycota	Glomeromycetes	Glomerales	Glomeraceae	Rhizophagus	Rhizophagus_vesiculiferus	0	0	0	0	0	0	0	0	0	0	0	0	0	0	0	0	0	0	0	0	0	0	0	0	0	0	0	0	52	0	0	0	0	0	0	0	0	0	0	0	0
>asv16	CGGTAATTCCAGCTCCAATAGCGTATATTAAAGTTGTTGCAGTTAAAAAGCTCGTAGTTGAATTTCGGGATTGACGTGACGGTCATGCCTTAAGGGGTATGAACTGTTACAGTTGATTTCTCACCTTCTGGAGAAACTTGATGTCCTTTATTGGGTGTCTTGCGGATCCAGGACCTTTACCTTGAAAAAATTAGAGTGTTTAAAGCAGGCATTTTTGCTCGAATACATTAGCATGGAATAATAGAATAGGACGGCATGGTTCTATTTTGTTGGTTTCTAGGATCACCGTAATGATTAATAGGGATAGTTGGGGGCATTAGTATTCAATTGTCAGAGGTGAAATTCTTGGATTTATTGAAGACTAACTACTGCGAAAGCATTTGCCAAGGATGTTTTCAT…	Eukaryota	Mucoromycota	Glomeromycetes	Glomerales	Glomeraceae	NA	NA	0	0	0	0	0	0	0	0	0	0	0	0	0	0	0	0	0	0	0	0	0	0	0	0	0	0	0	0	0	0	0	0	0	0	0	0	0	0	0	0	0
>asv167	CGGTAATTCCAGCTCCAATAGCGTATATTAAAGTTGTTGCAGTTAAAAAGCTCGTAGTTGAATTTCGGGATCAATGCGTCGGTCGTGCCTTGGGTACGTACTAGCGTCATTGATTCCTCCCTTCTGAAGAACCGTGATGTCATTAATTTGGTGTTACGGGAAATCAGGACTGTTACCTTGAAAAAATTAGTGTTTAAAGCAGGCTAACGCTTGAATACATTAGCATGGAATAATGAAATAGGACGTTCGAACCTATTTTGTTGGTTTCTAGGATCGACGTAATGATTAATAGGGATAGTTGGGGGCATTAGTATTCAATTGTCAGAGGTGAAATTCTTGGATTTATTGAAGACTAACTACTGCGAAAGCATTTGCCAAGGATGTTTTCATTAATCAA	Eukaryota	Mucoromycota	Glomeromycetes	Glomerales	Glomeraceae	NA	NA	0	0	50	0	0	0	0	0	0	0	0	0	0	0	0	0	0	0	0	0	0	0	0	0	0	0	0	0	0	0	0	0	0	0	0	0	0	0	0	0	0
>asv70	CGGTAATTCCAGCTCCAATAGCGTATATTAAAGTTGTTGCAGTTAAAAAGCTCGTAGTTGAATTTCGGGGTTAGCAGGTCGGTCGTGCCATCGGTATGAACTGGTCTCGCTGATCCCTCCCTCTTGACGAACTGTGATGCCATTAATTTGGTGTCGCAGGGAATCAGGACTGTTACTTTGAAAAAATTAGAGTGTTTAAAGCAGGCTCACGCTTGAATACATTAGCATGGAATAATGAAATAGGACGTTTGATCCTATTTTGTTGGTTTCTAGGATTGACGTAATGATTAATAGGGATAGTTGGGGGCATTAGTATTCAATTGTCAGAGGTGAAATTCTTGGATTTATTGAAGACTGACTACTGCGAAAGCATTTGCCAAGGATGTTTTCATTAATCAA	Eukaryota	Mucoromycota	Glomeromycetes	Glomerales	Glomeraceae	NA	NA	90	96	0	216	0	0	0	0	0	71	0	0	76	0	501	0	31	0	0	922	0	0	0	0	0	0	0	0	0	139	0	163	0	0	0	106	0	65	0	373	0
>asv48	CGGTAATTCCAGCTCCAATAGCGTATATTAAAGTTGTTGCAGTTAAAAAGCTCGTAGTTGAATTTCGGGATCAATATTTCGGTCATGCCGTTGGTATGCACTGTTATCATTGATTTCTCACCTTCTAAAGAACCGTAATGCCATTAATTTGGTGTTACGGGGAATTAGGACTGTTACCTTGAAAAAATTAGAGTGTTTAAAGCAGGCTAACGCTTGAATACATTAGCATGGAATAATGAAATAGGACGTTCGAACCTATTTTGTTGGTTTCTAGGATCGACGTAATGATTAATAGGGATAGTTGGGGGCATTAGTATTCAATTGTCAGAGGTGAAATTCTTGGATTTATTGAAGACTGACTACTGCGAAAGCATTTGCCAAGGATGTTTTCATTAATCAA	Eukaryota	Mucoromycota	Glomeromycetes	Glomerales	Glomeraceae	Funneliformis	Funneliformis_mosseae	0	0	0	0	0	0	0	0	0	0	0	0	0	0	0	0	0	0	0	0	0	0	50	0	0	0	0	0	0	0	0	0	0	0	0	0	0	0	0	0	0
>asv168	CGGTAATTCCAGCTCCAATAGCGTATATTAAAGTTGCTGCAGTTAAAAAGCTCGTAGTTGAATTTCGGGACTAATATGTCGGTCGTGCCTCGGTACGCACTGGCTTATTGGTTTCTCCTTTCTGAAGAACCATGATGTCATTTATTTGGTGTCGTGGGGAATCAGGACTGTTACTTTGAAAAAATTAGAGTGTTTAAAGCAGGCTCACGCTTGAATACATTAGCATGGAATAATGAAATAGGACGTTTGATTCTATTTTGTTGGTTTCTAGGATCGACGTAATGATTAATAGGGATAGTTGGGGGCATTAGTATTCAATTGTCAGAGGTGAAATTCTTGGATTTATTGAAGACTAACTACTGCGAAAGCATTTGCCAAGGATGTTTTCATTAATCAA	Eukaryota	Mucoromycota	Glomeromycetes	Glomerales	Glomeraceae	NA	NA	0	0	0	0	0	0	0	0	0	0	0	0	0	0	0	0	0	0	0	0	0	0	0	0	0	0	0	0	50	0	0	0	0	0	0	0	0	0	0	0	0
>asv292	CGGTAATTCCAGCTCCAATAGCGTATATTAAAGTTGTTGCAGTTAAAAAGCTCGTAGTTGAATTTCGGGATCAATATGTTGGTCGTATCATTGGTACGTACTGGCATTATTGATTCCTACCTTCTGAAGAACCTTGATGTCATTAATTTGGTGTCTTGGGGAATCAGGACTGTTACTTTGAAAAAATTAGAGTGTTTAAAGCAGGCTCGCGCTTGAATACATTAGCATGGAATAATGAAATAGGACGTTTGATTCTATTTTGTTGGTTTCTAGGATCGACGTAATGATTAATAGGGATAGTTGGGGGCATTAGTATTCAATTGTCAGAGGTGAAATTCTTGGATTTATTGAAGACTGACTACTGCGAAAGCATTTGCCAAGGATGTTTTCATTAATCAA	Eukaryota	Mucoromycota	Glomeromycetes	Glomerales	Glomeraceae	NA	NA	0	0	0	0	0	0	0	0	0	48	0	0	0	0	0	0	0	0	0	0	0	0	0	0	0	0	0	0	0	0	0	0	0	0	0	0	0	0	0	0	0
>asv293	CGGTAATTCCAGCTCCAATAGCGTATATTAAAGTTGTTGCAGTTAAAAAGCTCGTAGTTGAATTTCAGCTCTGGCTGGGCGGTCCACCTTTGGATGGTACTGCTCTGGCTGGGGTTTACCTTTCTGGTGAGCCGTCATGCCCTTCGCTGGGTGTGGCGGGGAACCAGGACTTTTACCTTGAAAAAATTAGAGTGTTTAAAGCAGGCCAATTGCTTGAATACATTAGCATGGAATAATGAAATAGGACGTTTGATTCTATTTTGTTGGTTTCTAGGATCGACGTAATGATTAATAGGGATAGTTGGGGGCATTAGTATTCAATTGTCAGAGGTGAAATTCTTGGATTTATTGAAGACTAACTACTGCGAAAGCATTTGCCAAGGATGTTTTCATTAATCAA	Eukaryota	Mucoromycota	Glomeromycetes	NA	NA	NA	NA	0	0	0	0	0	0	0	0	0	0	0	0	0	0	0	0	48	0	0	0	0	0	0	0	0	0	0	0	0	0	0	0	0	0	0	0	0	0	0	0	0
>asv169	CGGTAATTCCAGCTCCAATAGCGTATATTAAAGTTGTTGCAGTTAAAAAGCTCGTAGTTGAATTTCGGGACTAATATGTCGGTCGTGCCTCGGTACGAACTGGTTTATTGGTCTCTCCTTTCTGAAGAACCATGATGTCATTTATTTGGTGTCGTGGGGAATCAGGACTGTTACTTTGAAAAAATTAGAGTGTTTAAAGCAGGCTCACGCTTGAATACATTAGCATGGAATAATGAAATAGGACGTTTGATTCTATTTTGTTGGTTTCTAGGATCGACGTAATGATTAATAGGGATAGTTGGGGGCATTAGTATTCAATTGTCAGAGGTGAAATTCTTGGATTTATTGAAGACTAACTACTGCGAAAGCATTTGCCAAGGATGTTTTCATTAATCAA	Eukaryota	Mucoromycota	Glomeromycetes	Glomerales	Glomeraceae	NA	NA	0	0	0	0	0	0	0	0	0	0	0	0	0	0	0	0	48	0	0	0	0	0	0	0	0	0	0	0	0	0	0	0	0	0	0	0	0	0	0	0	0
>asv294	CGGTAATTCCAGCTCCAATAGCGTATGCTAAAGTTGTTGCAGTTAAAAAGCTCGTAGTTGAACCTTAGGCCCGTGCGGGTGGTCCGTCCTCTGGGCGAGCACTGCTCCGTCGCGGGTCTCACCTTCTGGCGAGCGTGGATGCCATTCACTTGGTGTCCGCGGGAACCAGGACCTTTACCTTGAAAAAATTAGAGTGCTCAAAGCGGGCTCGTACGCTTGAATACATTAGCATGGAATAATGAAATAGGACGACGGTTCTATTTTGTTGGTTTCCGGGACAGTCGTAATGATTAATAGGGATAGTTGGGGGCATTCGTATTCAATTGTCAGAGGTGAAATTCTTGGATTTATTGAAGACGGACTACTGCGAAAGCATTTGCCAAGGATGTTTTCATTAAT…	Eukaryota	Mucoromycota	Glomeromycetes	NA	NA	NA	NA	0	0	0	0	0	0	0	0	0	0	0	0	0	0	0	0	0	0	0	0	0	0	0	0	0	0	0	0	0	0	0	0	0	0	0	0	0	0	0	0	0
>asv71	CGGTAATTCCAGCTCCAATAGCGTATATTAAAGTTGTTGCAGTTAAAAAGCTCGTAGTTGAATTTCGGGGTTAGCAGGTCGGTCGTGCCATCGGTATGAACTGGTCTCGCTGATCCCTCCCTCTTGAAGAACTGTGATGCCATTAATTTGGTGTCGCAGGGAATCAGGACTGTTACTTTGAAAAAATTAGAGTGTTTAAAGCAGGCTTACGCTTGAATACATTAGCATGGAATAATGAAATAGGACGTTTGATCCTATTTTGTTGGTTTCTAGGATTGACGTAATGATTAATAGGGATAGTTGGGGGCATTAGTATTCAATTGTCAGAGGTGAAATTCTTGGATTTATTGAAGACTAACTACTGCGAAAGCATTTGCCAAGGATGTTTTCATTAATCAA	Eukaryota	Mucoromycota	Glomeromycetes	Glomerales	Glomeraceae	NA	NA	158	0	131	1088	0	0	0	0	0	0	242	0	320	0	0	0	0	0	0	461	0	0	0	0	0	0	0	0	0	0	0	92	0	0	0	0	0	0	69	0	0
>asv295	CGGTAATTCCAGCTCCAATAGCGTATATTAAAGTTGTTGCAGTTAAAAAGCTCGTAGTTGAATTTCAGCCCTGGCTGGGCGGTCCACCTTTGGATGGTACTGCTCTGGCTGGGGTTTACCTTTCTGGTGAGCCGTCATGCCCTTTGCTGGGTGTGGCGGGGAACCAGGACTTTTACCTTGAAAAAATTAGAGTGTTTAAAGCAGGCTCACGCTTGAATACATTAGCATGGAATAATGAAATAGGACGTTTGATCCTATTTTGTTGGTTTCTAGGATTGACGTAATGATTAATAGGGATAGTTGGGGGCATTAGTATTCAATTGTCAGAGGTGAAATTCTTGGATTTATTGAAGACTAACTACTGCGAAAGCATTTGCCAAGGATGTTTTCATTAATCAA	Eukaryota	Mucoromycota	Glomeromycetes	NA	NA	NA	NA	0	0	0	0	0	0	0	0	0	0	0	0	0	0	0	0	0	0	0	0	0	0	0	0	0	0	0	0	0	0	0	0	0	0	0	0	47	0	0	0	0
>asv332	CGGTAATTCCAGCTCCAATAGCGTATATTTAAGTTGTTGCAGTTAAAAAGCTCGTAGTTGGACTTTGGGTTGGGTCGGCCGGTCCGCCTTTCGGTGTGCACCGGTCGTCTCGTCCCTTCTGCCGGCGATGCGCTCCTGGTCTTAACTGGCCGGGTCGTGCCTCCGGCGCTGTTACTTTGAAGAAATTAGAGTGTTCAAAGCAGGCAATCGCTTGGATACATTAGCATGGAATAATGGAATAGGACAATGGTTCTATTTGTTGGTTTCTAGGACCGTTGTAATGATTAATAGGGATAGTTGGGGGCATTAGTATTCAATTGTCAGAGGTGAAATTCTTGGATTTATTGAAGACTAACTACTGCGAAAGCATTTGCCAAGGATGTTTTCATTAATCAA	Eukaryota	Mucoromycota	Glomeromycetes	Paraglomerales	Paraglomeraceae	Paraglomus	NA	0	0	0	0	0	0	0	0	0	0	0	0	0	0	0	0	0	0	0	0	0	0	0	0	0	0	0	0	0	0	0	0	0	0	0	0	0	0	0	0	0
[truncated: 4 more rows]
[truncated: 7 more columns]
